# Supplementary material for: The regulon of Brucella abortus two-component system BvrR/BvrS reveals the coordination of metabolic pathways required for intracellular life
Source: PLoS One. 2022 Sep 21;17(9):e0274397. doi: 10.1371/journal.pone.0274397 (PMC9491525; doi:10.1371/journal.pone.0274397)
Supplement: S3 Table — (XLSX) [file pone.0274397.s004.xlsx]

## Sheet: WGS_metadata
Metadata of B. abortus WGS included in the study
id	Lane	Country	Region	Year	Sample	Host	Accession	Submitter	Reference
baboCR1	11983_1#58	Costa Rica	San Juan de Chichua	2003	Milk	Bovine	ERR471362		PLoS NegTrop Dis. 14(4):e0008235. doi: 10.1371/journal.pntd.0008235
baboCR10	11983_1#67	Costa Rica	San Juan de Chichua	2003	Milk	Bovine	ERR471371		PLoS NegTrop Dis. 14(4):e0008235. doi: 10.1371/journal.pntd.0008235
baboCR11	11983_1#30	Costa Rica	San Juan de Chichua	2003	Milk	Bovine	ERR471336		PLoS NegTrop Dis. 14(4):e0008235. doi: 10.1371/journal.pntd.0008235
baboCR12	11983_1#69	Costa Rica	San Juan de Chichua	2003	Milk	Bovine	ERR473731		PLoS NegTrop Dis. 14(4):e0008235. doi: 10.1371/journal.pntd.0008235
baboCR13	11983_1#73	Costa Rica	San Juan de Chichua	2003	Milk	Bovine	ERR473735		PLoS NegTrop Dis. 14(4):e0008235. doi: 10.1371/journal.pntd.0008235
baboCR14	11983_1#74	Costa Rica	San Juan de Chichua	2003	Milk	Bovine	ERR473736		PLoS NegTrop Dis. 14(4):e0008235. doi: 10.1371/journal.pntd.0008235
baboCR15	11983_1#72	Costa Rica	San Juan de Chichua	2003	Milk	Bovine	ERR473734		PLoS NegTrop Dis. 14(4):e0008235. doi: 10.1371/journal.pntd.0008235
baboCR16	11983_1#64	Costa Rica	San Juan de Chichua	2003	Milk	Bovine	ERR471368		PLoS NegTrop Dis. 14(4):e0008235. doi: 10.1371/journal.pntd.0008235
baboCR17	11983_1#75	Costa Rica	San Juan de Chichua	2003	Milk	Bovine	ERR473737		PLoS NegTrop Dis. 14(4):e0008235. doi: 10.1371/journal.pntd.0008235
baboCR18	11983_1#66	Costa Rica	San Juan de Chichua	2003	Milk	Bovine	ERR471370		PLoS NegTrop Dis. 14(4):e0008235. doi: 10.1371/journal.pntd.0008235
baboCR19	11983_1#61	Costa Rica	San Juan de Chichua	2003	Milk	Bovine	ERR471365		PLoS NegTrop Dis. 14(4):e0008235. doi: 10.1371/journal.pntd.0008235
baboCR20	11983_1#68	Costa Rica	San Juan de Chichua	2003	Milk	Bovine	ERR473730		PLoS NegTrop Dis. 14(4):e0008235. doi: 10.1371/journal.pntd.0008235
baboCR22	12045_3#52	Costa Rica	San Juan de Chichua	2003	Milk	Bovine	ERR485954		PLoS NegTrop Dis. 14(4):e0008235. doi: 10.1371/journal.pntd.0008235
baboCR23	11983_1#49	Costa Rica	San Juan de Chichua	2003	Milk	Bovine	ERR471353		PLoS NegTrop Dis. 14(4):e0008235. doi: 10.1371/journal.pntd.0008235
baboCR24	11983_1#51	Costa Rica	San Juan de Chichua	2003	Milk	Bovine	ERR471355		PLoS NegTrop Dis. 14(4):e0008235. doi: 10.1371/journal.pntd.0008235
baboCR25	11983_1#52	Costa Rica	San Juan de Chichua	2003	Milk	Bovine	ERR471356		PLoS NegTrop Dis. 14(4):e0008235. doi: 10.1371/journal.pntd.0008235
baboCR26	11983_1#53	Costa Rica	San Juan de Chichua	2003	Milk	Bovine	ERR471357		PLoS NegTrop Dis. 14(4):e0008235. doi: 10.1371/journal.pntd.0008235
baboCR27	11983_1#54	Costa Rica	San Juan de Chichua	2003	Milk	Bovine	ERR471358		PLoS NegTrop Dis. 14(4):e0008235. doi: 10.1371/journal.pntd.0008235
baboCR28	11983_1#55	Costa Rica	San Juan de Chichua	2003	Milk	Bovine	ERR471359		PLoS NegTrop Dis. 14(4):e0008235. doi: 10.1371/journal.pntd.0008235
baboCR29	11983_1#56	Costa Rica	San Juan de Chichua	2003	Milk	Bovine	ERR471360		PLoS NegTrop Dis. 14(4):e0008235. doi: 10.1371/journal.pntd.0008235
baboCR30	11983_1#57	Costa Rica	San Juan de Chichua	2003	Milk	Bovine	ERR471361		PLoS NegTrop Dis. 14(4):e0008235. doi: 10.1371/journal.pntd.0008235
baboCR31	11502_1#17	Costa Rica	San Juan de Chichua	2004	Milk	Bovine	ERR418020		PLoS NegTrop Dis. 14(4):e0008235. doi: 10.1371/journal.pntd.0008235
baboCR32	11940_5#95	Costa Rica	San Juan de Chichua	2004	Milk	Bovine	ERR467402		PLoS NegTrop Dis. 14(4):e0008235. doi: 10.1371/journal.pntd.0008235
baboCR33	11983_1#50	Costa Rica	San Juan de Chichua	2004	Milk	Bovine	ERR471354		PLoS NegTrop Dis. 14(4):e0008235. doi: 10.1371/journal.pntd.0008235
baboCR34	11502_1#18	Costa Rica	San Juan de Chichua	2004	Milk	Bovine	ERR418021		PLoS NegTrop Dis. 14(4):e0008235. doi: 10.1371/journal.pntd.0008235
baboCR35	11983_1#71	Costa Rica	San Juan de Chichua	2004	Milk	Bovine	ERR473733		PLoS NegTrop Dis. 14(4):e0008235. doi: 10.1371/journal.pntd.0008235
baboCR36	11983_1#76	Costa Rica	San Juan de Chichua	2004	Milk	Bovine	ERR473738		PLoS NegTrop Dis. 14(4):e0008235. doi: 10.1371/journal.pntd.0008235
baboCR37	11983_1#77	Costa Rica	San Juan de Chichua	2004	Milk	Bovine	ERR473739		PLoS NegTrop Dis. 14(4):e0008235. doi: 10.1371/journal.pntd.0008235
baboCR38	11983_1#78	Costa Rica	San Juan de Chichua	2004	Milk	Bovine	ERR473740		PLoS NegTrop Dis. 14(4):e0008235. doi: 10.1371/journal.pntd.0008235
baboCR39	11983_1#79	Costa Rica	San Juan de Chichua	2004	Milk	Bovine	ERR473741		PLoS NegTrop Dis. 14(4):e0008235. doi: 10.1371/journal.pntd.0008235
baboCR4	11983_1#62	Costa Rica	San Juan de Chichua	2003	Milk	Bovine	ERR471366		PLoS NegTrop Dis. 14(4):e0008235. doi: 10.1371/journal.pntd.0008235
baboCR40	11983_1#35	Costa Rica	San Juan de Chichua	2004	Milk	Bovine	ERR471340		PLoS NegTrop Dis. 14(4):e0008235. doi: 10.1371/journal.pntd.0008235
baboCR41	11983_1#36	Costa Rica	San Juan de Chichua	2004	Milk	Bovine	ERR471341		PLoS NegTrop Dis. 14(4):e0008235. doi: 10.1371/journal.pntd.0008235
baboCR42	11983_1#37	Costa Rica	San Juan de Chichua	2004	Milk	Bovine	ERR471342		PLoS NegTrop Dis. 14(4):e0008235. doi: 10.1371/journal.pntd.0008235
baboCR43	11983_1#38	Costa Rica	San Juan de Chichua	2004	Milk	Bovine	ERR471343		PLoS NegTrop Dis. 14(4):e0008235. doi: 10.1371/journal.pntd.0008235
baboCR44	11502_1#19	Costa Rica	San Juan de Chichua	2004	Milk	Bovine	ERR418022		PLoS NegTrop Dis. 14(4):e0008235. doi: 10.1371/journal.pntd.0008235
baboCR45	11983_1#39	Costa Rica	San Juan de Chichua	2004	Milk	Bovine	ERR471344		PLoS NegTrop Dis. 14(4):e0008235. doi: 10.1371/journal.pntd.0008235
baboCR46	11983_1#40	Costa Rica	San Juan de Chichua	2004	Milk	Bovine	ERR471345		PLoS NegTrop Dis. 14(4):e0008235. doi: 10.1371/journal.pntd.0008235
baboCR47	11983_1#41	Costa Rica	San Juan de Chichua	2005	Milk	Bovine	ERR471346		PLoS NegTrop Dis. 14(4):e0008235. doi: 10.1371/journal.pntd.0008235
baboCR48	11983_1#42	Costa Rica	San Juan de Chichua	2005	Milk	Bovine	ERR471347		PLoS NegTrop Dis. 14(4):e0008235. doi: 10.1371/journal.pntd.0008235
baboCR49	12673_8#3	Costa Rica	San Juan de Chichua	2005	Milk	Bovine	ERR554816		PLoS NegTrop Dis. 14(4):e0008235. doi: 10.1371/journal.pntd.0008235
baboCR5	11983_1#70	Costa Rica	San Juan de Chichua	2003	Milk	Bovine	ERR473732		PLoS NegTrop Dis. 14(4):e0008235. doi: 10.1371/journal.pntd.0008235
baboCR50	12045_3#50	Costa Rica	San Juan de Chichua	2005	Milk	Bovine	ERR485952		PLoS NegTrop Dis. 14(4):e0008235. doi: 10.1371/journal.pntd.0008235
baboCR51	12045_3#51	Costa Rica	San Juan de Chichua	2005	Milk	Bovine	ERR485953		PLoS NegTrop Dis. 14(4):e0008235. doi: 10.1371/journal.pntd.0008235
baboCR52	11983_1#44	Costa Rica	San Juan de Chichua	2005	Milk	Bovine	ERR471348		PLoS NegTrop Dis. 14(4):e0008235. doi: 10.1371/journal.pntd.0008235
baboCR53	11983_1#45	Costa Rica	San Juan de Chichua	2005	Milk	Bovine	ERR471349		PLoS NegTrop Dis. 14(4):e0008235. doi: 10.1371/journal.pntd.0008235
baboCR54	11983_1#46	Costa Rica	San Juan de Chichua	2005	Milk	Bovine	ERR471350		PLoS NegTrop Dis. 14(4):e0008235. doi: 10.1371/journal.pntd.0008235
baboCR55	11983_1#47	Costa Rica	San Juan de Chichua	2005	Milk	Bovine	ERR471351		PLoS NegTrop Dis. 14(4):e0008235. doi: 10.1371/journal.pntd.0008235
baboCR56	11983_1#48	Costa Rica	San Juan de Chichua	2005	Milk	Bovine	ERR471352		PLoS NegTrop Dis. 14(4):e0008235. doi: 10.1371/journal.pntd.0008235
baboCR57	12673_8#2	Costa Rica	Unknown	2010	Several organs	Bovine	ERR554815		PLoS NegTrop Dis. 14(4):e0008235. doi: 10.1371/journal.pntd.0008235
baboCR58	12673_8#1	Costa Rica	Cartago	2010	Several organs	Bovine	ERR554814		PLoS NegTrop Dis. 14(4):e0008235. doi: 10.1371/journal.pntd.0008235
baboCR59	11983_1#34	Costa Rica	Unknown	2010	Several organs	Bovine	ERR471339		PLoS NegTrop Dis. 14(4):e0008235. doi: 10.1371/journal.pntd.0008235
baboCR6	11983_1#59	Costa Rica	San Juan de Chichua	2003	Milk	Bovine	ERR471363		PLoS NegTrop Dis. 14(4):e0008235. doi: 10.1371/journal.pntd.0008235
baboCR60	11983_1#33	Costa Rica	IPCA	2011	Several organs	Bovine	ERR471338		PLoS NegTrop Dis. 14(4):e0008235. doi: 10.1371/journal.pntd.0008235
baboCR68	11983_1#82	Costa Rica	San Juan de Chichua	2003	Milk	Bovine	ERR473744		PLoS NegTrop Dis. 14(4):e0008235. doi: 10.1371/journal.pntd.0008235
baboCR69A	14913_1#2	Costa Rica	San Ramon	2014	Milk	Bovine	ERR775235		PLoS NegTrop Dis. 14(4):e0008235. doi: 10.1371/journal.pntd.0008235
baboCR7	11983_1#60	Costa Rica	San Juan de Chichua	2003	Milk	Bovine	ERR471364		PLoS NegTrop Dis. 14(4):e0008235. doi: 10.1371/journal.pntd.0008235
baboCR70A	14913_1#1	Costa Rica	San Ramon	2014	Vaginal swab	Bovine	ERR775234		PLoS NegTrop Dis. 14(4):e0008235. doi: 10.1371/journal.pntd.0008235
baboCR72	14913_1#8	Costa Rica	Upala	2011	Placenta	Bovine	ERR775241		PLoS NegTrop Dis. 14(4):e0008235. doi: 10.1371/journal.pntd.0008235
baboCR74	14913_1#11	Costa Rica	San Carlos	2014	Milk	Unknown	ERR775243		PLoS NegTrop Dis. 14(4):e0008235. doi: 10.1371/journal.pntd.0008235
baboCR8	11983_1#65	Costa Rica	San Juan de Chichua	2003	Milk	Bovine	ERR471369		PLoS NegTrop Dis. 14(4):e0008235. doi: 10.1371/journal.pntd.0008235
baboCR9	11983_1#63	Costa Rica	San Juan de Chichua	2003	Milk	Bovine	ERR471367		PLoS NegTrop Dis. 14(4):e0008235. doi: 10.1371/journal.pntd.0008235
Babortus_01-0065	B_abortus_01-0065	USA	Florida	2000	Unknown	Bison	GCA_000413795.1	Broad Institute	Unpublished
Babortus_104M	B_abortus_104M	China	China	2013	Placenta	Bovine	GCA_001296965.1	Beijing Institute of Biotechnoogy	Virulence. 2015 Nov 17;6(8):745-54.
Babortus_2308W	2308total	USA	Wisconsin	Unknown	Aborted material	Unknown	ERR762403
Babortus_3196	B_abortus_3196	Unknown	Unknown	Unknown	Unknown	Unknown	GCA_000740945.1
Babortus_63_59	B_abortus_63_59	Poland	Poland	1963	Unknown	Unknown	GCA_000366605.1	Broad Institute	Unpublished
Babortus_63_75	B_abortus_63_75	Unknown	Unknown	Unknown	Unknown	Unknown	GCA_000740295.1	Los Alamos National Laboratory	Genome Announc. 2(5):e00915-14.
Babortus_63-144	B_abortus_63-144	France	Unknown	1963	Unknown	Human	GCA_000370025.1	Broad Institute	Unpublished
Babortus_64_108	B_abortus_64_108	India	India	1964	Unknown	Goat	GCA_000370085.1	Broad Institute	Unpublished
Babortus_65-63	B_abortus_65-63	USA	Unknown	1965	Unknown	Human	NZ_KB850354.1	Broad Institute	Unpublished
Babortus_67_781	B_abortus_67_781	UK	UK	1967	Unknown	Unknown	GCA_000366305.1	Broad Institute	Unpublished
Babortus_68-3396P	B_abortus_68-3396P	USA	USA	1968	Unknown	Unknown	GCA_000413535.1	Broad Institute	Unpublished
Babortus_80_108	B_abortus_80_108	New Zealand	New Zealand	1980	Unknown	Bovine	GCA_000366365.1	Broad Institute	Unpublished
Babortus_82-2330	B_abortus_82-2330	USA	Alaska	1982	Unknown	Reindeer	GCA_000414015.1	Broad Institute	Unpublished
Babortus_82-3893	B_abortus_82-3893	USA	Tennessee	1982	Unknown	Bovine	GCA_000413555.1	Broad Institute	Unpublished
Babortus_84-0928	B_abortus_84-0928	USA	South Dakota	1984	Unknown	Bison	GCA_000413575.1	Broad Institute	Unpublished
Babortus_84-26	B_abortus_84-26	Mexico	Unknown	1984	Unknown	Human	GCA_000370265.1	Broad Institute	Unpublished
Babortus_85_69	B_abortus_85_69	India	India	1985	Unknown	Bovine	GCA_000370285.1	Broad Institute	Unpublished
Babortus_85-1058	B_abortus_85-1058	USA	Montana	1985	Unknown	Bison	GCA_000413595.1	Broad Institute	Unpublished
Babortus_86_8_59	B_abortus_86_8_59	UK	UK	1959	Aborted material	Bovine	GCA_000740375.1	Los Alamos National Laboratory	Int J Syst Evol Microbiol, April 1973 23: 135-141
Babortus_87-0095	B_abortus_87-0095	USA	Idaho	1986	Unknown	Bovine	GCA_000413615.1	Broad Institute	Unpublished
Babortus_87-2211	B_abortus_87-2211	USA	Dakota	1987	Unknown	Bovine	GCA_000413995.1	Broad Institute	Unpublished
Babortus_870	B_abortus_870	Africa	Africa	1959	Aborted material	Bovine	GCA_000740215.1	Los Alamos National Laboratory	Genome Announc. 2(5):e00915-14, Int J Syst Evol Microbiol, April 1973 23: 135-141
Babortus_88_226	B_abortus_88_226	Mozambique	Mozambique	1988	Unknown	Bovine	GCA_000370345.1	Broad Institute	Unpublished
Babortus_90_50	B_abortus_90_50	Saudi Arabia	Saudi Arabia	1990	Unknown	Bovine	GCA_000366465.1	Broad Institute	Unpublished
Babortus_90-0737	B_abortus_90-0737	USA	Oklahoma	1990	Unknown	Bovine	GCA_000413695.1	Broad Institute	Unpublished
Babortus_90-0775	B_abortus_90-0775	USA	Florida	1990	Unknown	Bovine	GCA_000413675.1	Broad Institute	Unpublished
Babortus_90-1280	B_abortus_90-1280	USA	Unknown	1990	Unknown	Human	NZ_ATGS01000004.1	Broad Institute	Unpublished
Babortus_93_1	B_abortus_93_1	Bolivia	Bolivia	1993	Unknown	Bovine	GCA_000366485.1	Broad Institute	Unpublished
Babortus_A13334	B_abortus_A13334	South Korea	Yangpyeong	Unknown	Aborted material	Bovine	GCA_000238175.1
Babortus_B10-0018	B_abortus_B10-0018	USA	Idaho	2010	Unknown	Bovine	GCA_000413815.1	Broad Institute	Unpublished
Babortus_B10-0091	B_abortus_B10-0091	USA	Montana	2010	Unknown	Elk	GCA_000413955.1	Broad Institute	Unpublished
Babortus_B10-0973	B_abortus_B10-0973	USA	Montana	2010	Unknown	Bison	GCA_000413835.1	Broad Institute	Unpublished
Babortus_BAB8416	B_abortus_BAB8416	China	Baotou	2013	Blood	Human	GCA_001043295.1	Shanghai JiaoTong University School of Medicine	Unpublished
Babortus_BDW	B_abortus_BDW	Unknown	Unknown	Unknown	Unknown	Unknown	GCA_000740135.1
Babortus_BER	B_abortus_BER	Unknown	Unknown	Unknown	Unknown	Unknown	GCA_000740155.1
Babortus_BFY	B_abortus_BFY	Unknown	Unknown	Unknown	Unknown	Unknown	GCA_000740315.1
Babortus_bv1-134	B_abortus_134	China	Unknown	2001	Unknown	Unknown	GCA_000298635.1	Beijing Institute of Disease Control and Prevention	J Bacteriol. 2012 Dec;194(23):6658.
Babortus_bv2BCB034	B_abortus_BCB034	China	Unknown	2000	Blood	Human	GCA_000292025.2	Beijing Institute of Disease Control and Prevention	J. Bacteriol. December 2012vol. 194 no. 24 6943
Babortus_bv3Tulya	B_abortus_Tulya	Uganda	Unknown	1958	Unknown	Human	GCA_000157715.1	Broad Institute	Int J Syst Evol Microbiol, April 1973 23: 135-141
Babortus_C68	B_abortus_C68	UK	Aberdeen	1958	Aborted material	Bovine	GCA_000740195.1	Los Alamos National Laboratory	Genome Announc. 2(5):e00915-14, Int J Syst Evol Microbiol, April 1973 23: 135-141
Babortus_CNGB1011	B_abortus_CNGB_1011	Argentina	Buenos Aires	2005	Synovial fluid	Human	GCA_000366505.1	Broad Institute	Unpublished
Babortus_CNGB1432	B_abortus_1432	Argentina	Buenos Aires	2009	Blood	Human	GCA_000366525.1	Broad Institute	Unpublished
Babortus_CNGB308	B_abortus_308	Argentina	Buenos Aires	1996	Blood	Human	GCA_000366545.1	Broad Institute	Unpublished
Babortus_CNGB436	B_abortus_CNGB_436	Argentina	Buenos Aires	2009	Blood	Human	GCA_000366525.1	Broad Institute	Unpublished
Babortus_CNGB752	B_abortus_CNGB_752	Argentina	Buenos Aires	2004	Unknown	Human	GCA_000366125.1	Broad Institute	Unpublished
Babortus_CNGB759	B_abortus_CNGB_759	Argentina	Buenos Aires	2004	Unknown	Human	GCA_000366145.1	Broad Institute	Unpublished
Babortus_CNGB966	B_abortus_CNGB_966	Argentina	Buenos Aires	2005	Striated muscle	Human	GCA_000366165.1	Broad Institute	Unpublished
Babortus_F1_06_B1	B_abortus_F1_06_B1	Zimbawe	Zimbawe	2006	Unknown	Bovine	GCA_000370365.1	Broad Institute	Unpublished
Babortus_F2_06-8	B_abortus_F2_06-8	Portugal	Portugal	2006	Unknown	Goat	GCA_000365605.1	Broad Institute	Unpublished
Babortus_F3_01-300	B_abortus_F3_01-300	Kosovo	Kosovo	2001	Unknown	Bovine	GCA_000365745.1	Broad Institute	Unpublished
Babortus_F3_07-1	B_abortus_F3_07-1	Italy	Italy	2007	Unknown	Unknown	GCA_000365725.1	Broad Institute	Unpublished
Babortus_LEVI237	B_abortus_LEVI237	Israel	Israel	Unknown	Unknown	Unknown	GCA_000365625.1
Babortus_NCTC_10505	B_abortus_NCTC_10505	Unknown	Unknown	Unknown	Unknown	Unknown	GCA_000740175.1
Babortus_NI380_V1	B_abortus_NI380_V1	UK	Enniskillen	2008	Unknown	Bovine	GCA_000366185.1	Broad Institute	Unpublished
Babortus_NI388	B_abortus_NI388	UK	Enniskillen	2008	Unknown	Bovine	GCA_000365685.1	Broad Institute	Unpublished
Babortus_NI518_V1	B_abortus_NI518_V1	UK	Newry	2008	Unknown	Bovine	GCA_000366645.1	Broad Institute	Unpublished
Babortus_NI593	B_abortus_NI593	UK	Newry	2008	Unknown	Bovine	GCA_000366685.1	Broad Institute	Unpublished
Babortus_NI622_V1	B_abortus_NI622_V1	UK	Newry	2008	Unknown	Bovine	GCA_000366725.1	Broad Institute	Unpublished
Babortus_NI633	B_abortus_NI633	UK	Armagh	2008	Unknown	Bovine	GCA_000366745.1	Broad Institute	Unpublished
Babortus_NI639	B_abortus_NI639	UK	Newry	2008	Unknown	Bovine	GCA_000366705.1	Broad Institute	Unpublished
Babortus_NI645	B_abortus_NI645	UK	Newry	2008	Unknown	Bovine	GCA_000366785.1	Broad Institute	Unpublished
Babortus_RB51_V1	B_abortus_RB51_V1	Unknown	Unknown	Unknown	Unknown	Unknown	GCA_000366025.1
Babortus_S19	B_abortus_S19	USA	Iowa	1923	Milk	Bovine	GCA_000018725.1	Virginia Bioinformatics Institute	PLoS ONE 3(5): e2193.
Babortus9-941	9-941fromgbk	USA	Wyoming	Unknown	Unknown	Bovine	GCA_000008145.1

## Sheet: Raw_results
operon	gene	contig	start	end	strand	length	SNPs	No. insertions	No. deletions	No. clipped regions	total insertion length	total deletion length	clipped length	No. contig breaks	Percent id	Match length	Match length percent	Overlapping secondary gene hits
pckA/Bvr	BS1330_I2075/hisB imidazoleglycerol-phosphate dehydratase	.11502_1_17.3	209787	210396	+	609	3	0	0	0	0	0	0	0	99.5074	609	100
pckA/Bvr	BS1330_I2075/hisB imidazoleglycerol-phosphate dehydratase	.11502_1_18.3	209779	210388	+	609	3	0	0	0	0	0	0	0	99.5074	609	100
pckA/Bvr	BS1330_I2075/hisB imidazoleglycerol-phosphate dehydratase	.11502_1_19.1	597973	598582	+	609	3	0	0	0	0	0	0	0	99.5074	609	100
pckA/Bvr	BS1330_I2075/hisB imidazoleglycerol-phosphate dehydratase	.11940_5_95.1	209724	210333	+	609	3	0	0	0	0	0	0	0	99.5074	609	100
pckA/Bvr	BS1330_I2075/hisB imidazoleglycerol-phosphate dehydratase	.11983_1_28.2_part2	59864	60473	+	609	3	0	0	0	0	0	0	0	99.5074	609	100
pckA/Bvr	BS1330_I2075/hisB imidazoleglycerol-phosphate dehydratase	.11983_1_29.1_part1	209730	210339	+	609	3	0	0	0	0	0	0	0	99.5074	609	100
pckA/Bvr	BS1330_I2075/hisB imidazoleglycerol-phosphate dehydratase	.11983_1_30.2_part2	79419	80028	+	609	3	0	0	0	0	0	0	0	99.5074	609	100
pckA/Bvr	BS1330_I2075/hisB imidazoleglycerol-phosphate dehydratase	.11983_1_33.1_part1	181098	181707	-	609	3	0	0	0	0	0	0	0	99.5074	609	100
pckA/Bvr	BS1330_I2075/hisB imidazoleglycerol-phosphate dehydratase	.11983_1_34.2	252048	252657	-	609	3	0	0	0	0	0	0	0	99.5074	609	100
pckA/Bvr	BS1330_I2075/hisB imidazoleglycerol-phosphate dehydratase	.11983_1_35.1	181050	181659	-	609	3	0	0	0	0	0	0	0	99.5074	609	100
pckA/Bvr	BS1330_I2075/hisB imidazoleglycerol-phosphate dehydratase	.11983_1_36.2	181050	181659	-	609	3	0	0	0	0	0	0	0	99.5074	609	100
pckA/Bvr	BS1330_I2075/hisB imidazoleglycerol-phosphate dehydratase	.11983_1_37.1	356497	357106	-	609	3	0	0	0	0	0	0	0	99.5074	609	100
pckA/Bvr	BS1330_I2075/hisB imidazoleglycerol-phosphate dehydratase	.11983_1_38.1_part2	59864	60473	+	609	3	0	0	0	0	0	0	0	99.5074	609	100
pckA/Bvr	BS1330_I2075/hisB imidazoleglycerol-phosphate dehydratase	.11983_1_39.3_part1	209734	210343	+	609	3	0	0	0	0	0	0	0	99.5074	609	100
pckA/Bvr	BS1330_I2075/hisB imidazoleglycerol-phosphate dehydratase	.11983_1_40.1_part1	181050	181659	-	609	3	0	0	0	0	0	0	0	99.5074	609	100
pckA/Bvr	BS1330_I2075/hisB imidazoleglycerol-phosphate dehydratase	.11983_1_41.2_part2	59864	60473	+	609	3	0	0	0	0	0	0	0	99.5074	609	100
pckA/Bvr	BS1330_I2075/hisB imidazoleglycerol-phosphate dehydratase	.11983_1_42.1	181153	181762	-	609	3	0	0	0	0	0	0	0	99.5074	609	100
pckA/Bvr	BS1330_I2075/hisB imidazoleglycerol-phosphate dehydratase	.11983_1_44.1	209728	210337	+	609	3	0	0	0	0	0	0	0	99.5074	609	100
pckA/Bvr	BS1330_I2075/hisB imidazoleglycerol-phosphate dehydratase	.11983_1_45.1	181066	181675	-	609	3	0	0	0	0	0	0	0	99.5074	609	100
pckA/Bvr	BS1330_I2075/hisB imidazoleglycerol-phosphate dehydratase	.11983_1_46.3	180990	181599	-	609	3	0	0	0	0	0	0	0	99.5074	609	100
pckA/Bvr	BS1330_I2075/hisB imidazoleglycerol-phosphate dehydratase	.11983_1_47.1_part1	181058	181667	-	609	3	0	0	0	0	0	0	0	99.5074	609	100
pckA/Bvr	BS1330_I2075/hisB imidazoleglycerol-phosphate dehydratase	.11983_1_48.3	209728	210337	+	609	3	0	0	0	0	0	0	0	99.5074	609	100
pckA/Bvr	BS1330_I2075/hisB imidazoleglycerol-phosphate dehydratase	.11983_1_49.1_part1	181050	181659	-	609	3	0	0	0	0	0	0	0	99.5074	609	100
pckA/Bvr	BS1330_I2075/hisB imidazoleglycerol-phosphate dehydratase	.11983_1_50.3	181050	181659	-	609	3	0	0	0	0	0	0	0	99.5074	609	100
pckA/Bvr	BS1330_I2075/hisB imidazoleglycerol-phosphate dehydratase	.11983_1_51.2	181140	181749	-	609	3	0	0	0	0	0	0	0	99.5074	609	100
pckA/Bvr	BS1330_I2075/hisB imidazoleglycerol-phosphate dehydratase	.11983_1_52.1	181066	181675	-	609	3	0	0	0	0	0	0	0	99.5074	609	100
pckA/Bvr	BS1330_I2075/hisB imidazoleglycerol-phosphate dehydratase	.11983_1_53.3	252209	252818	-	609	3	0	0	0	0	0	0	0	99.5074	609	100
pckA/Bvr	BS1330_I2075/hisB imidazoleglycerol-phosphate dehydratase	.11983_1_54.1	181050	181659	-	609	3	0	0	0	0	0	0	0	99.5074	609	100
pckA/Bvr	BS1330_I2075/hisB imidazoleglycerol-phosphate dehydratase	.11983_1_55.1	209738	210347	+	609	3	0	0	0	0	0	0	0	99.5074	609	100
pckA/Bvr	BS1330_I2075/hisB imidazoleglycerol-phosphate dehydratase	.11983_1_56.2	181058	181667	-	609	3	0	0	0	0	0	0	0	99.5074	609	100
pckA/Bvr	BS1330_I2075/hisB imidazoleglycerol-phosphate dehydratase	.11983_1_57.1_part1	181050	181659	-	609	3	0	0	0	0	0	0	0	99.5074	609	100
pckA/Bvr	BS1330_I2075/hisB imidazoleglycerol-phosphate dehydratase	.11983_1_58.2_part1	181059	181668	-	609	3	0	0	0	0	0	0	0	99.5074	609	100
pckA/Bvr	BS1330_I2075/hisB imidazoleglycerol-phosphate dehydratase	.11983_1_59.1	252029	252638	-	609	3	0	0	0	0	0	0	0	99.5074	609	100
pckA/Bvr	BS1330_I2075/hisB imidazoleglycerol-phosphate dehydratase	.11983_1_60.1	222943	223552	+	609	3	0	0	0	0	0	0	0	99.5074	609	100
pckA/Bvr	BS1330_I2075/hisB imidazoleglycerol-phosphate dehydratase	.11983_1_61.1_part2	187567	188176	+	609	3	0	0	0	0	0	0	0	99.5074	609	100
pckA/Bvr	BS1330_I2075/hisB imidazoleglycerol-phosphate dehydratase	.11983_1_62.3	252222	252831	-	609	3	0	0	0	0	0	0	0	99.5074	609	100
pckA/Bvr	BS1330_I2075/hisB imidazoleglycerol-phosphate dehydratase	.11983_1_63.4	209734	210343	+	609	3	0	0	0	0	0	0	0	99.5074	609	100
pckA/Bvr	BS1330_I2075/hisB imidazoleglycerol-phosphate dehydratase	.11983_1_64.3	209737	210346	+	609	3	0	0	0	0	0	0	0	99.5074	609	100
pckA/Bvr	BS1330_I2075/hisB imidazoleglycerol-phosphate dehydratase	.11983_1_65.3	209732	210341	+	609	3	0	0	0	0	0	0	0	99.5074	609	100
pckA/Bvr	BS1330_I2075/hisB imidazoleglycerol-phosphate dehydratase	.11983_1_67.3_part1	209731	210340	+	609	3	0	0	0	0	0	0	0	99.5074	609	100
pckA/Bvr	BS1330_I2075/hisB imidazoleglycerol-phosphate dehydratase	.11983_1_68.1	205619	206228	+	609	3	0	0	0	0	0	0	0	99.5074	609	100
pckA/Bvr	BS1330_I2075/hisB imidazoleglycerol-phosphate dehydratase	.11983_1_69.1_part2	77990	78599	+	609	3	0	0	0	0	0	0	0	99.5074	609	100
pckA/Bvr	BS1330_I2075/hisB imidazoleglycerol-phosphate dehydratase	.11983_1_70.1	181084	181693	-	609	3	0	0	0	0	0	0	0	99.5074	609	100
pckA/Bvr	BS1330_I2075/hisB imidazoleglycerol-phosphate dehydratase	.11983_1_71.1_part1	181050	181659	-	609	3	0	0	0	0	0	0	0	99.5074	609	100
pckA/Bvr	BS1330_I2075/hisB imidazoleglycerol-phosphate dehydratase	.11983_1_72.2	181092	181701	-	609	3	0	0	0	0	0	0	0	99.5074	609	100
pckA/Bvr	BS1330_I2075/hisB imidazoleglycerol-phosphate dehydratase	.11983_1_73.1	209737	210346	+	609	3	0	0	0	0	0	0	0	99.5074	609	100
pckA/Bvr	BS1330_I2075/hisB imidazoleglycerol-phosphate dehydratase	.11983_1_74.1	579965	580574	+	609	3	0	0	0	0	0	0	0	99.5074	609	100
pckA/Bvr	BS1330_I2075/hisB imidazoleglycerol-phosphate dehydratase	.11983_1_75.2_part2	187572	188181	+	609	3	0	0	0	0	0	0	0	99.5074	609	100
pckA/Bvr	BS1330_I2075/hisB imidazoleglycerol-phosphate dehydratase	.11983_1_76.1_part1	209732	210341	+	609	3	0	0	0	0	0	0	0	99.5074	609	100
pckA/Bvr	BS1330_I2075/hisB imidazoleglycerol-phosphate dehydratase	.11983_1_77.2_part1	181066	181675	-	609	3	0	0	0	0	0	0	0	99.5074	609	100
pckA/Bvr	BS1330_I2075/hisB imidazoleglycerol-phosphate dehydratase	.11983_1_78.2	209728	210337	+	609	3	0	0	0	0	0	0	0	99.5074	609	100
pckA/Bvr	BS1330_I2075/hisB imidazoleglycerol-phosphate dehydratase	.11983_1_79.3_part1	181074	181683	-	609	3	0	0	0	0	0	0	0	99.5074	609	100
pckA/Bvr	BS1330_I2075/hisB imidazoleglycerol-phosphate dehydratase	.11983_1_80.2_part2	127933	128542	+	609	2	0	0	0	0	0	0	0	99.6716	609	100
pckA/Bvr	BS1330_I2075/hisB imidazoleglycerol-phosphate dehydratase	.11983_1_82.1	181090	181699	-	609	3	0	0	0	0	0	0	0	99.5074	609	100
pckA/Bvr	BS1330_I2075/hisB imidazoleglycerol-phosphate dehydratase	.11983_1_83.8	209729	210338	+	609	3	0	0	0	0	0	0	0	99.5074	609	100
pckA/Bvr	BS1330_I2075/hisB imidazoleglycerol-phosphate dehydratase	.12045_3_50.2_part2	134709	135318	-	609	3	0	0	0	0	0	0	0	99.5074	609	100
pckA/Bvr	BS1330_I2075/hisB imidazoleglycerol-phosphate dehydratase	.12045_3_51.2	181090	181699	-	609	3	0	0	0	0	0	0	0	99.5074	609	100
pckA/Bvr	BS1330_I2075/hisB imidazoleglycerol-phosphate dehydratase	.12045_3_52.2	209726	210335	+	609	3	0	0	0	0	0	0	0	99.5074	609	100
pckA/Bvr	BS1330_I2075/hisB imidazoleglycerol-phosphate dehydratase	.12673_8_1.1	205612	206221	+	609	3	0	0	0	0	0	0	0	99.5074	609	100
pckA/Bvr	BS1330_I2075/hisB imidazoleglycerol-phosphate dehydratase	.12673_8_15.2	209690	210299	+	609	3	0	0	0	0	0	0	0	99.5074	609	100
pckA/Bvr	BS1330_I2075/hisB imidazoleglycerol-phosphate dehydratase	.12673_8_2.1_part2	79419	80028	+	609	3	0	0	0	0	0	0	0	99.5074	609	100
pckA/Bvr	BS1330_I2075/hisB imidazoleglycerol-phosphate dehydratase	.12673_8_3.2	181084	181693	-	609	3	0	0	0	0	0	0	0	99.5074	609	100
pckA/Bvr	BS1330_I2075/hisB imidazoleglycerol-phosphate dehydratase	.12673_8_4.3_part2	181190	181799	-	609	3	0	0	0	0	0	0	0	99.5074	609	100
pckA/Bvr	BS1330_I2075/hisB imidazoleglycerol-phosphate dehydratase	.12673_8_9.1	181185	181794	-	609	4	0	0	0	0	0	0	0	99.3432	609	100
pckA/Bvr	BS1330_I2075/hisB imidazoleglycerol-phosphate dehydratase	.14913_1_2.2	252054	252663	-	609	3	0	0	0	0	0	0	0	99.5074	609	100
pckA/Bvr	BS1330_I2075/hisB imidazoleglycerol-phosphate dehydratase	.14913_1_8.1	209740	210349	+	609	3	0	0	0	0	0	0	0	99.5074	609	100
pckA/Bvr	BS1330_I2075/hisB imidazoleglycerol-phosphate dehydratase	B_abortus_01-0065	101379	101988	-	609	3	0	0	0	0	0	0	0	99.5074	609	100
pckA/Bvr	BS1330_I2075/hisB imidazoleglycerol-phosphate dehydratase	B_abortus_104M	2020858	2021467	+	609	3	0	0	0	0	0	0	0	99.5074	609	100
pckA/Bvr	BS1330_I2075/hisB imidazoleglycerol-phosphate dehydratase	B_abortus_134	60002	60611	+	609	3	0	0	0	0	0	0	0	99.5074	609	100
pckA/Bvr	BS1330_I2075/hisB imidazoleglycerol-phosphate dehydratase	B_abortus_3196	644407	645016	-	609	3	0	0	0	0	0	0	0	99.5074	609	100
pckA/Bvr	BS1330_I2075/hisB imidazoleglycerol-phosphate dehydratase	B_abortus_63_75	1788097	1788706	+	609	3	0	0	0	0	0	0	0	99.5074	609	100
pckA/Bvr	BS1330_I2075/hisB imidazoleglycerol-phosphate dehydratase	B_abortus_63/144	209755	210364	+	609	3	0	0	0	0	0	0	0	99.5074	609	100
pckA/Bvr	BS1330_I2075/hisB imidazoleglycerol-phosphate dehydratase	B_abortus_63/59	1369908	1370517	+	609	3	0	0	0	0	0	0	0	99.5074	609	100
pckA/Bvr	BS1330_I2075/hisB imidazoleglycerol-phosphate dehydratase	B_abortus_64/108	1943829	1944438	+	609	3	0	0	0	0	0	0	0	99.5074	609	100
pckA/Bvr	BS1330_I2075/hisB imidazoleglycerol-phosphate dehydratase	B_abortus_65/63	215912	216521	+	609	3	0	0	0	0	0	0	0	99.5074	609	100
pckA/Bvr	BS1330_I2075/hisB imidazoleglycerol-phosphate dehydratase	B_abortus_67/781	1943822	1944431	+	609	3	0	0	0	0	0	0	0	99.5074	609	100
pckA/Bvr	BS1330_I2075/hisB imidazoleglycerol-phosphate dehydratase	B_abortus_68-3396P	101379	101988	-	609	3	0	0	0	0	0	0	0	99.5074	609	100
pckA/Bvr	BS1330_I2075/hisB imidazoleglycerol-phosphate dehydratase	B_abortus_80/108	1943794	1944403	+	609	3	0	0	0	0	0	0	0	99.5074	609	100
pckA/Bvr	BS1330_I2075/hisB imidazoleglycerol-phosphate dehydratase	B_abortus_82-2330	1941667	1942276	+	609	3	0	0	0	0	0	0	0	99.5074	609	100
pckA/Bvr	BS1330_I2075/hisB imidazoleglycerol-phosphate dehydratase	B_abortus_82-3893	1941582	1942191	+	609	3	0	0	0	0	0	0	0	99.5074	609	100
pckA/Bvr	BS1330_I2075/hisB imidazoleglycerol-phosphate dehydratase	B_abortus_84-0928	2022283	2022892	+	609	3	0	0	0	0	0	0	0	99.5074	609	100
pckA/Bvr	BS1330_I2075/hisB imidazoleglycerol-phosphate dehydratase	B_abortus_84/26	215924	216533	+	609	3	0	0	0	0	0	0	0	99.5074	609	100
pckA/Bvr	BS1330_I2075/hisB imidazoleglycerol-phosphate dehydratase	B_abortus_85-1058	1941783	1942392	+	609	3	0	0	0	0	0	0	0	99.5074	609	100
pckA/Bvr	BS1330_I2075/hisB imidazoleglycerol-phosphate dehydratase	B_abortus_85/69	632336	632945	-	609	3	0	0	0	0	0	0	0	99.5074	609	100
pckA/Bvr	BS1330_I2075/hisB imidazoleglycerol-phosphate dehydratase	B_abortus_87-0095	101379	101988	-	609	3	0	0	0	0	0	0	0	99.5074	609	100
pckA/Bvr	BS1330_I2075/hisB imidazoleglycerol-phosphate dehydratase	B_abortus_87-2211	101378	101987	-	609	3	0	0	0	0	0	0	0	99.5074	609	100
pckA/Bvr	BS1330_I2075/hisB imidazoleglycerol-phosphate dehydratase	B_abortus_88/226	1693100	1693709	+	609	3	0	0	0	0	0	0	0	99.5074	609	100
pckA/Bvr	BS1330_I2075/hisB imidazoleglycerol-phosphate dehydratase	B_abortus_90-0737	1592017	1592626	+	609	3	0	0	0	0	0	0	0	99.5074	609	100
pckA/Bvr	BS1330_I2075/hisB imidazoleglycerol-phosphate dehydratase	B_abortus_90-0775	101379	101988	-	609	3	0	0	0	0	0	0	0	99.5074	609	100
pckA/Bvr	BS1330_I2075/hisB imidazoleglycerol-phosphate dehydratase	B_abortus_90-1280	101379	101988	-	609	3	0	0	0	0	0	0	0	99.5074	609	100
pckA/Bvr	BS1330_I2075/hisB imidazoleglycerol-phosphate dehydratase	B_abortus_90/50	929202	929811	+	609	3	0	0	0	0	0	0	0	99.5074	609	100
pckA/Bvr	BS1330_I2075/hisB imidazoleglycerol-phosphate dehydratase	B_abortus_93/1	223685	224294	+	609	3	0	0	0	0	0	0	0	99.5074	609	100
pckA/Bvr	BS1330_I2075/hisB imidazoleglycerol-phosphate dehydratase	B_abortus_A13334	395418	396027	-	609	3	0	0	0	0	0	0	0	99.5074	609	100
pckA/Bvr	BS1330_I2075/hisB imidazoleglycerol-phosphate dehydratase	B_abortus_B10-0018	101379	101988	-	609	3	0	0	0	0	0	0	0	99.5074	609	100
pckA/Bvr	BS1330_I2075/hisB imidazoleglycerol-phosphate dehydratase	B_abortus_B10-0091	2022166	2022775	+	609	3	0	0	0	0	0	0	0	99.5074	609	100
pckA/Bvr	BS1330_I2075/hisB imidazoleglycerol-phosphate dehydratase	B_abortus_B10-0973	101379	101988	-	609	3	0	0	0	0	0	0	0	99.5074	609	100
pckA/Bvr	BS1330_I2075/hisB imidazoleglycerol-phosphate dehydratase	B_abortus_BAB8416	2014284	2014893	+	609	3	0	0	0	0	0	0	0	99.5074	609	100
pckA/Bvr	BS1330_I2075/hisB imidazoleglycerol-phosphate dehydratase	B_abortus_BCB034	7763	8372	+	609	3	0	0	0	0	0	0	0	99.5074	609	100
pckA/Bvr	BS1330_I2075/hisB imidazoleglycerol-phosphate dehydratase	B_abortus_BDW	105410	106019	-	609	3	0	0	0	0	0	0	0	99.5074	609	100
pckA/Bvr	BS1330_I2075/hisB imidazoleglycerol-phosphate dehydratase	B_abortus_BER	1573410	1574019	-	609	4	0	0	0	0	0	0	0	99.3432	609	100
pckA/Bvr	BS1330_I2075/hisB imidazoleglycerol-phosphate dehydratase	B_abortus_BFY	13610	14219	-	609	4	0	0	0	0	0	0	0	99.3432	609	100
pckA/Bvr	BS1330_I2075/hisB imidazoleglycerol-phosphate dehydratase	B_abortus_bv2_86/8/59	2041959	2042568	+	609	3	0	0	0	0	0	0	0	99.5074	609	100
pckA/Bvr	BS1330_I2075/hisB imidazoleglycerol-phosphate dehydratase	B_abortus_bv3_Tulya	60006	60615	+	609	4	0	0	0	0	0	0	0	99.3432	609	100
pckA/Bvr	BS1330_I2075/hisB imidazoleglycerol-phosphate dehydratase	B_abortus_bv6_870	1994828	1995437	-	609	3	0	0	0	0	0	0	0	99.5074	609	100
pckA/Bvr	BS1330_I2075/hisB imidazoleglycerol-phosphate dehydratase	B_abortus_bv9_C68	2035777	2036386	+	609	3	0	0	0	0	0	0	0	99.5074	609	100
pckA/Bvr	BS1330_I2075/hisB imidazoleglycerol-phosphate dehydratase	B_abortus_CNGB_1011	1368837	1369446	+	609	3	0	0	0	0	0	0	0	99.5074	609	100
pckA/Bvr	BS1330_I2075/hisB imidazoleglycerol-phosphate dehydratase	B_abortus_CNGB_436	784282	784891	+	609	3	0	0	0	0	0	0	0	99.5074	609	100
pckA/Bvr	BS1330_I2075/hisB imidazoleglycerol-phosphate dehydratase	B_abortus_CNGB_752	784283	784892	+	609	3	0	0	0	0	0	0	0	99.5074	609	100
pckA/Bvr	BS1330_I2075/hisB imidazoleglycerol-phosphate dehydratase	B_abortus_CNGB_759	1675679	1676288	+	609	3	0	0	0	0	0	0	0	99.5074	609	100
pckA/Bvr	BS1330_I2075/hisB imidazoleglycerol-phosphate dehydratase	B_abortus_CNGB_966	1988152	1988761	+	609	4	0	0	0	0	0	0	0	99.3432	609	100
pckA/Bvr	BS1330_I2075/hisB imidazoleglycerol-phosphate dehydratase	B_abortus_CNGB1432	784276	784885	+	609	3	0	0	0	0	0	0	0	99.5074	609	100
pckA/Bvr	BS1330_I2075/hisB imidazoleglycerol-phosphate dehydratase	B_abortus_CNGB308	784277	784886	+	609	3	0	0	0	0	0	0	0	99.5074	609	100
pckA/Bvr	BS1330_I2075/hisB imidazoleglycerol-phosphate dehydratase	B_abortus_F1/06_B1	1107146	1107755	+	609	3	0	0	0	0	0	0	0	99.5074	609	100
pckA/Bvr	BS1330_I2075/hisB imidazoleglycerol-phosphate dehydratase	B_abortus_F2/06-8	784068	784677	+	609	3	0	0	0	0	0	0	0	99.5074	609	100
pckA/Bvr	BS1330_I2075/hisB imidazoleglycerol-phosphate dehydratase	B_abortus_F3/01-300	1943766	1944375	+	609	3	0	0	0	0	0	0	0	99.5074	609	100
pckA/Bvr	BS1330_I2075/hisB imidazoleglycerol-phosphate dehydratase	B_abortus_F3/07-1	1059341	1059950	+	609	3	0	0	0	0	0	0	0	99.5074	609	100
pckA/Bvr	BS1330_I2075/hisB imidazoleglycerol-phosphate dehydratase	B_abortus_LEVI237	802182	802791	+	609	3	0	0	0	0	0	0	0	99.5074	609	100
pckA/Bvr	BS1330_I2075/hisB imidazoleglycerol-phosphate dehydratase	B_abortus_NCTC_10505	698897	699506	+	609	3	0	0	0	0	0	0	0	99.5074	609	100
pckA/Bvr	BS1330_I2075/hisB imidazoleglycerol-phosphate dehydratase	B_abortus_NI380	1942545	1943154	+	609	3	0	0	0	0	0	0	0	99.5074	609	100
pckA/Bvr	BS1330_I2075/hisB imidazoleglycerol-phosphate dehydratase	B_abortus_NI388	40930	41539	+	609	3	0	0	0	0	0	0	0	99.5074	609	100
pckA/Bvr	BS1330_I2075/hisB imidazoleglycerol-phosphate dehydratase	B_abortus_NI518	226561	227170	+	609	3	0	0	0	0	0	0	0	99.5074	609	100
pckA/Bvr	BS1330_I2075/hisB imidazoleglycerol-phosphate dehydratase	B_abortus_NI593	1943839	1944448	+	609	3	0	0	0	0	0	0	0	99.5074	609	100
pckA/Bvr	BS1330_I2075/hisB imidazoleglycerol-phosphate dehydratase	B_abortus_NI622	1986452	1987061	+	609	3	0	0	0	0	0	0	0	99.5074	609	100
pckA/Bvr	BS1330_I2075/hisB imidazoleglycerol-phosphate dehydratase	B_abortus_NI633	1943767	1944376	+	609	3	0	0	0	0	0	0	0	99.5074	609	100
pckA/Bvr	BS1330_I2075/hisB imidazoleglycerol-phosphate dehydratase	B_abortus_NI639	1889567	1890176	+	609	3	0	0	0	0	0	0	0	99.5074	609	100
pckA/Bvr	BS1330_I2075/hisB imidazoleglycerol-phosphate dehydratase	B_abortus_NI645	1889564	1890173	+	609	3	0	0	0	0	0	0	0	99.5074	609	100
pckA/Bvr	BS1330_I2075/hisB imidazoleglycerol-phosphate dehydratase	B_abortus_RB51	1988869	1989478	+	609	3	0	0	0	0	0	0	0	99.5074	609	100
pckA/Bvr	BS1330_I2075/hisB imidazoleglycerol-phosphate dehydratase	B_abortus_S19	2020538	2021147	+	609	3	0	0	0	0	0	0	0	99.5074	609	100
pckA/Bvr	BS1330_I2075/hisB imidazoleglycerol-phosphate dehydratase	Bab2308	2019371	2019980	+	609	3	0	0	0	0	0	0	0	99.5074	609	100
pckA/Bvr	BS1330_I2075/hisB imidazoleglycerol-phosphate dehydratase	Bab9-941	2022252	2022861	+	609	3	0	0	0	0	0	0	0	99.5074	609	100
pckA/Bvr	BS1330_I2076/hypothetical protein	.11502_1_17.3	210505	211015	+	510	1	0	0	0	0	0	0	0	99.8039	510	100
pckA/Bvr	BS1330_I2076/hypothetical protein	.11502_1_18.3	210497	211007	+	510	1	0	0	0	0	0	0	0	99.8039	510	100
pckA/Bvr	BS1330_I2076/hypothetical protein	.11502_1_19.1	598691	599201	+	510	1	0	0	0	0	0	0	0	99.8039	510	100
pckA/Bvr	BS1330_I2076/hypothetical protein	.11940_5_95.1	210442	210952	+	510	1	0	0	0	0	0	0	0	99.8039	510	100
pckA/Bvr	BS1330_I2076/hypothetical protein	.11983_1_28.2_part2	60582	61092	+	510	1	0	0	0	0	0	0	0	99.8039	510	100
pckA/Bvr	BS1330_I2076/hypothetical protein	.11983_1_29.1_part1	210448	210958	+	510	1	0	0	0	0	0	0	0	99.8039	510	100
pckA/Bvr	BS1330_I2076/hypothetical protein	.11983_1_30.2_part2	80137	80647	+	510	1	0	0	0	0	0	0	0	99.8039	510	100
pckA/Bvr	BS1330_I2076/hypothetical protein	.11983_1_33.1_part1	180479	180989	-	510	1	0	0	0	0	0	0	0	99.8039	510	100
pckA/Bvr	BS1330_I2076/hypothetical protein	.11983_1_34.2	251429	251939	-	510	1	0	0	0	0	0	0	0	99.8039	510	100
pckA/Bvr	BS1330_I2076/hypothetical protein	.11983_1_35.1	180431	180941	-	510	1	0	0	0	0	0	0	0	99.8039	510	100
pckA/Bvr	BS1330_I2076/hypothetical protein	.11983_1_36.2	180431	180941	-	510	1	0	0	0	0	0	0	0	99.8039	510	100
pckA/Bvr	BS1330_I2076/hypothetical protein	.11983_1_37.1	355878	356388	-	510	1	0	0	0	0	0	0	0	99.8039	510	100
pckA/Bvr	BS1330_I2076/hypothetical protein	.11983_1_38.1_part2	60582	61092	+	510	1	0	0	0	0	0	0	0	99.8039	510	100
pckA/Bvr	BS1330_I2076/hypothetical protein	.11983_1_39.3_part1	210452	210962	+	510	1	0	0	0	0	0	0	0	99.8039	510	100
pckA/Bvr	BS1330_I2076/hypothetical protein	.11983_1_40.1_part1	180431	180941	-	510	1	0	0	0	0	0	0	0	99.8039	510	100
pckA/Bvr	BS1330_I2076/hypothetical protein	.11983_1_41.2_part2	60582	61092	+	510	1	0	0	0	0	0	0	0	99.8039	510	100
pckA/Bvr	BS1330_I2076/hypothetical protein	.11983_1_42.1	180534	181044	-	510	1	0	0	0	0	0	0	0	99.8039	510	100
pckA/Bvr	BS1330_I2076/hypothetical protein	.11983_1_44.1	210446	210956	+	510	1	0	0	0	0	0	0	0	99.8039	510	100
pckA/Bvr	BS1330_I2076/hypothetical protein	.11983_1_45.1	180447	180957	-	510	1	0	0	0	0	0	0	0	99.8039	510	100
pckA/Bvr	BS1330_I2076/hypothetical protein	.11983_1_46.3	180371	180881	-	510	1	0	0	0	0	0	0	0	99.8039	510	100
pckA/Bvr	BS1330_I2076/hypothetical protein	.11983_1_47.1_part1	180439	180949	-	510	1	0	0	0	0	0	0	0	99.8039	510	100
pckA/Bvr	BS1330_I2076/hypothetical protein	.11983_1_48.3	210446	210956	+	510	1	0	0	0	0	0	0	0	99.8039	510	100
pckA/Bvr	BS1330_I2076/hypothetical protein	.11983_1_49.1_part1	180431	180941	-	510	1	0	0	0	0	0	0	0	99.8039	510	100
pckA/Bvr	BS1330_I2076/hypothetical protein	.11983_1_50.3	180431	180941	-	510	1	0	0	0	0	0	0	0	99.8039	510	100
pckA/Bvr	BS1330_I2076/hypothetical protein	.11983_1_51.2	180521	181031	-	510	1	0	0	0	0	0	0	0	99.8039	510	100
pckA/Bvr	BS1330_I2076/hypothetical protein	.11983_1_52.1	180447	180957	-	510	1	0	0	0	0	0	0	0	99.8039	510	100
pckA/Bvr	BS1330_I2076/hypothetical protein	.11983_1_53.3	251590	252100	-	510	1	0	0	0	0	0	0	0	99.8039	510	100
pckA/Bvr	BS1330_I2076/hypothetical protein	.11983_1_54.1	180431	180941	-	510	1	0	0	0	0	0	0	0	99.8039	510	100
pckA/Bvr	BS1330_I2076/hypothetical protein	.11983_1_55.1	210456	210966	+	510	1	0	0	0	0	0	0	0	99.8039	510	100
pckA/Bvr	BS1330_I2076/hypothetical protein	.11983_1_56.2	180439	180949	-	510	1	0	0	0	0	0	0	0	99.8039	510	100
pckA/Bvr	BS1330_I2076/hypothetical protein	.11983_1_57.1_part1	180431	180941	-	510	1	0	0	0	0	0	0	0	99.8039	510	100
pckA/Bvr	BS1330_I2076/hypothetical protein	.11983_1_58.2_part1	180440	180950	-	510	1	0	0	0	0	0	0	0	99.8039	510	100
pckA/Bvr	BS1330_I2076/hypothetical protein	.11983_1_59.1	251410	251920	-	510	1	0	0	0	0	0	0	0	99.8039	510	100
pckA/Bvr	BS1330_I2076/hypothetical protein	.11983_1_60.1	223661	224171	+	510	1	0	0	0	0	0	0	0	99.8039	510	100
pckA/Bvr	BS1330_I2076/hypothetical protein	.11983_1_61.1_part2	188285	188795	+	510	1	0	0	0	0	0	0	0	99.8039	510	100
pckA/Bvr	BS1330_I2076/hypothetical protein	.11983_1_62.3	251603	252113	-	510	1	0	0	0	0	0	0	0	99.8039	510	100
pckA/Bvr	BS1330_I2076/hypothetical protein	.11983_1_63.4	210452	210962	+	510	1	0	0	0	0	0	0	0	99.8039	510	100
pckA/Bvr	BS1330_I2076/hypothetical protein	.11983_1_64.3	210455	210965	+	510	1	0	0	0	0	0	0	0	99.8039	510	100
pckA/Bvr	BS1330_I2076/hypothetical protein	.11983_1_65.3	210450	210960	+	510	1	0	0	0	0	0	0	0	99.8039	510	100
pckA/Bvr	BS1330_I2076/hypothetical protein	.11983_1_67.3_part1	210449	210959	+	510	1	0	0	0	0	0	0	0	99.8039	510	100
pckA/Bvr	BS1330_I2076/hypothetical protein	.11983_1_68.1	206337	206847	+	510	1	0	0	0	0	0	0	0	99.8039	510	100
pckA/Bvr	BS1330_I2076/hypothetical protein	.11983_1_69.1_part2	78708	79218	+	510	1	0	0	0	0	0	0	0	99.8039	510	100
pckA/Bvr	BS1330_I2076/hypothetical protein	.11983_1_70.1	180465	180975	-	510	1	0	0	0	0	0	0	0	99.8039	510	100
pckA/Bvr	BS1330_I2076/hypothetical protein	.11983_1_71.1_part1	180431	180941	-	510	1	0	0	0	0	0	0	0	99.8039	510	100
pckA/Bvr	BS1330_I2076/hypothetical protein	.11983_1_72.2	180473	180983	-	510	1	0	0	0	0	0	0	0	99.8039	510	100
pckA/Bvr	BS1330_I2076/hypothetical protein	.11983_1_73.1	210455	210965	+	510	1	0	0	0	0	0	0	0	99.8039	510	100
pckA/Bvr	BS1330_I2076/hypothetical protein	.11983_1_74.1	580683	581193	+	510	1	0	0	0	0	0	0	0	99.8039	510	100
pckA/Bvr	BS1330_I2076/hypothetical protein	.11983_1_75.2_part2	188290	188800	+	510	1	0	0	0	0	0	0	0	99.8039	510	100
pckA/Bvr	BS1330_I2076/hypothetical protein	.11983_1_76.1_part1	210450	210960	+	510	1	0	0	0	0	0	0	0	99.8039	510	100
pckA/Bvr	BS1330_I2076/hypothetical protein	.11983_1_77.2_part1	180447	180957	-	510	1	0	0	0	0	0	0	0	99.8039	510	100
pckA/Bvr	BS1330_I2076/hypothetical protein	.11983_1_78.2	210446	210956	+	510	1	0	0	0	0	0	0	0	99.8039	510	100
pckA/Bvr	BS1330_I2076/hypothetical protein	.11983_1_79.3_part1	180455	180965	-	510	1	0	0	0	0	0	0	0	99.8039	510	100
pckA/Bvr	BS1330_I2076/hypothetical protein	.11983_1_80.2_part2	128653	129163	+	510	1	0	0	0	0	0	0	0	99.8039	510	100
pckA/Bvr	BS1330_I2076/hypothetical protein	.11983_1_82.1	180471	180981	-	510	1	0	0	0	0	0	0	0	99.8039	510	100
pckA/Bvr	BS1330_I2076/hypothetical protein	.11983_1_83.8	210447	210957	+	510	1	0	0	0	0	0	0	0	99.8039	510	100
pckA/Bvr	BS1330_I2076/hypothetical protein	.12045_3_50.2_part2	134090	134600	-	510	1	0	0	0	0	0	0	0	99.8039	510	100
pckA/Bvr	BS1330_I2076/hypothetical protein	.12045_3_51.2	180471	180981	-	510	1	0	0	0	0	0	0	0	99.8039	510	100
pckA/Bvr	BS1330_I2076/hypothetical protein	.12045_3_52.2	210444	210954	+	510	1	0	0	0	0	0	0	0	99.8039	510	100
pckA/Bvr	BS1330_I2076/hypothetical protein	.12673_8_1.1	206330	206840	+	510	1	0	0	0	0	0	0	0	99.8039	510	100
pckA/Bvr	BS1330_I2076/hypothetical protein	.12673_8_15.2	210410	210920	+	510	3	0	0	0	0	0	0	0	99.4118	510	100
pckA/Bvr	BS1330_I2076/hypothetical protein	.12673_8_2.1_part2	80137	80647	+	510	1	0	0	0	0	0	0	0	99.8039	510	100
pckA/Bvr	BS1330_I2076/hypothetical protein	.12673_8_3.2	180465	180975	-	510	1	0	0	0	0	0	0	0	99.8039	510	100
pckA/Bvr	BS1330_I2076/hypothetical protein	.12673_8_4.3_part2	180571	181081	-	510	1	0	0	0	0	0	0	0	99.8039	510	100
pckA/Bvr	BS1330_I2076/hypothetical protein	.12673_8_9.1	180564	181074	-	510	1	0	0	0	0	0	0	0	99.8039	510	100
pckA/Bvr	BS1330_I2076/hypothetical protein	.14913_1_2.2	251435	251945	-	510	1	0	0	0	0	0	0	0	99.8039	510	100
pckA/Bvr	BS1330_I2076/hypothetical protein	.14913_1_8.1	210458	210968	+	510	1	0	0	0	0	0	0	0	99.8039	510	100
pckA/Bvr	BS1330_I2076/hypothetical protein	B_abortus_01-0065	100760	101270	-	510	1	0	0	0	0	0	0	0	99.8039	510	100
pckA/Bvr	BS1330_I2076/hypothetical protein	B_abortus_104M	2021576	2022086	+	510	1	0	0	0	0	0	0	0	99.8039	510	100
pckA/Bvr	BS1330_I2076/hypothetical protein	B_abortus_134	60720	61230	+	510	1	0	0	0	0	0	0	0	99.8039	510	100
pckA/Bvr	BS1330_I2076/hypothetical protein	B_abortus_3196	643786	644296	-	510	2	0	0	0	0	0	0	0	99.6078	510	100
pckA/Bvr	BS1330_I2076/hypothetical protein	B_abortus_63_75	1788817	1789327	+	510	2	0	0	0	0	0	0	0	99.6078	510	100
pckA/Bvr	BS1330_I2076/hypothetical protein	B_abortus_63/144	210475	210985	+	510	2	0	0	0	0	0	0	0	99.6078	510	100
pckA/Bvr	BS1330_I2076/hypothetical protein	B_abortus_63/59	1370626	1371136	+	510	1	0	0	0	0	0	0	0	99.8039	510	100
pckA/Bvr	BS1330_I2076/hypothetical protein	B_abortus_64/108	1944547	1945057	+	510	1	0	0	0	0	0	0	0	99.8039	510	100
pckA/Bvr	BS1330_I2076/hypothetical protein	B_abortus_65/63	216630	217140	+	510	1	0	0	0	0	0	0	0	99.8039	510	100
pckA/Bvr	BS1330_I2076/hypothetical protein	B_abortus_67/781	1944540	1945050	+	510	1	0	0	0	0	0	0	0	99.8039	510	100
pckA/Bvr	BS1330_I2076/hypothetical protein	B_abortus_68-3396P	100760	101270	-	510	1	0	0	0	0	0	0	0	99.8039	510	100
pckA/Bvr	BS1330_I2076/hypothetical protein	B_abortus_80/108	1944512	1945022	+	510	1	0	0	0	0	0	0	0	99.8039	510	100
pckA/Bvr	BS1330_I2076/hypothetical protein	B_abortus_82-2330	1942385	1942895	+	510	1	0	0	0	0	0	0	0	99.8039	510	100
pckA/Bvr	BS1330_I2076/hypothetical protein	B_abortus_82-3893	1942300	1942810	+	510	1	0	0	0	0	0	0	0	99.8039	510	100
pckA/Bvr	BS1330_I2076/hypothetical protein	B_abortus_84-0928	2023001	2023511	+	510	1	0	0	0	0	0	0	0	99.8039	510	100
pckA/Bvr	BS1330_I2076/hypothetical protein	B_abortus_84/26	216642	217152	+	510	1	0	0	0	0	0	0	0	99.8039	510	100
pckA/Bvr	BS1330_I2076/hypothetical protein	B_abortus_85-1058	1942501	1943011	+	510	1	0	0	0	0	0	0	0	99.8039	510	100
pckA/Bvr	BS1330_I2076/hypothetical protein	B_abortus_85/69	631715	632225	-	510	2	0	0	0	0	0	0	0	99.6078	510	100
pckA/Bvr	BS1330_I2076/hypothetical protein	B_abortus_87-0095	100760	101270	-	510	1	0	0	0	0	0	0	0	99.8039	510	100
pckA/Bvr	BS1330_I2076/hypothetical protein	B_abortus_87-2211	100759	101269	-	510	1	0	0	0	0	0	0	0	99.8039	510	100
pckA/Bvr	BS1330_I2076/hypothetical protein	B_abortus_88/226	1693818	1694328	+	510	1	0	0	0	0	0	0	0	99.8039	510	100
pckA/Bvr	BS1330_I2076/hypothetical protein	B_abortus_90-0737	1592735	1593245	+	510	1	0	0	0	0	0	0	0	99.8039	510	100
pckA/Bvr	BS1330_I2076/hypothetical protein	B_abortus_90-0775	100760	101270	-	510	1	0	0	0	0	0	0	0	99.8039	510	100
pckA/Bvr	BS1330_I2076/hypothetical protein	B_abortus_90-1280	100760	101270	-	510	1	0	0	0	0	0	0	0	99.8039	510	100
pckA/Bvr	BS1330_I2076/hypothetical protein	B_abortus_90/50	929920	930430	+	510	1	0	0	0	0	0	0	0	99.8039	510	100
pckA/Bvr	BS1330_I2076/hypothetical protein	B_abortus_93/1	224403	224913	+	510	1	0	0	0	0	0	0	0	99.8039	510	100
pckA/Bvr	BS1330_I2076/hypothetical protein	B_abortus_A13334	394799	395309	-	510	1	0	0	0	0	0	0	0	99.8039	510	100
pckA/Bvr	BS1330_I2076/hypothetical protein	B_abortus_B10-0018	100760	101270	-	510	1	0	0	0	0	0	0	0	99.8039	510	100
pckA/Bvr	BS1330_I2076/hypothetical protein	B_abortus_B10-0091	2022884	2023394	+	510	1	0	0	0	0	0	0	0	99.8039	510	100
pckA/Bvr	BS1330_I2076/hypothetical protein	B_abortus_B10-0973	100760	101270	-	510	1	0	0	0	0	0	0	0	99.8039	510	100
pckA/Bvr	BS1330_I2076/hypothetical protein	B_abortus_BAB8416	2015004	2015514	+	510	3	0	0	0	0	0	0	0	99.4118	510	100
pckA/Bvr	BS1330_I2076/hypothetical protein	B_abortus_BCB034	8481	8991	+	510	1	0	0	0	0	0	0	0	99.8039	510	100
pckA/Bvr	BS1330_I2076/hypothetical protein	B_abortus_BDW	104791	105301	-	510	1	0	0	0	0	0	0	0	99.8039	510	100
pckA/Bvr	BS1330_I2076/hypothetical protein	B_abortus_BER	1572789	1573299	-	510	1	0	0	0	0	0	0	0	99.8039	510	100
pckA/Bvr	BS1330_I2076/hypothetical protein	B_abortus_BFY	12989	13499	-	510	1	0	0	0	0	0	0	0	99.8039	510	100
pckA/Bvr	BS1330_I2076/hypothetical protein	B_abortus_bv2_86/8/59	2042677	2043187	+	510	1	0	0	0	0	0	0	0	99.8039	510	100
pckA/Bvr	BS1330_I2076/hypothetical protein	B_abortus_bv3_Tulya	60726	61236	+	510	1	0	0	0	0	0	0	0	99.8039	510	100
pckA/Bvr	BS1330_I2076/hypothetical protein	B_abortus_bv6_870	1994207	1994717	-	510	2	0	0	0	0	0	0	0	99.6078	510	100
pckA/Bvr	BS1330_I2076/hypothetical protein	B_abortus_bv9_C68	2036497	2037007	+	510	2	0	0	0	0	0	0	0	99.6078	510	100
pckA/Bvr	BS1330_I2076/hypothetical protein	B_abortus_CNGB_1011	1369555	1370065	+	510	1	0	0	0	0	0	0	0	99.8039	510	100
pckA/Bvr	BS1330_I2076/hypothetical protein	B_abortus_CNGB_436	785000	785510	+	510	1	0	0	0	0	0	0	0	99.8039	510	100
pckA/Bvr	BS1330_I2076/hypothetical protein	B_abortus_CNGB_752	785001	785511	+	510	1	0	0	0	0	0	0	0	99.8039	510	100
pckA/Bvr	BS1330_I2076/hypothetical protein	B_abortus_CNGB_759	1676397	1676907	+	510	1	0	0	0	0	0	0	0	99.8039	510	100
pckA/Bvr	BS1330_I2076/hypothetical protein	B_abortus_CNGB_966	1988870	1989380	+	510	1	0	0	0	0	0	0	0	99.8039	510	100
pckA/Bvr	BS1330_I2076/hypothetical protein	B_abortus_CNGB1432	784994	785504	+	510	1	0	0	0	0	0	0	0	99.8039	510	100
pckA/Bvr	BS1330_I2076/hypothetical protein	B_abortus_CNGB308	784995	785505	+	510	1	0	0	0	0	0	0	0	99.8039	510	100
pckA/Bvr	BS1330_I2076/hypothetical protein	B_abortus_F1/06_B1	1107864	1108374	+	510	1	0	0	0	0	0	0	0	99.8039	510	100
pckA/Bvr	BS1330_I2076/hypothetical protein	B_abortus_F2/06-8	784786	785296	+	510	1	0	0	0	0	0	0	0	99.8039	510	100
pckA/Bvr	BS1330_I2076/hypothetical protein	B_abortus_F3/01-300	1944484	1944994	+	510	1	0	0	0	0	0	0	0	99.8039	510	100
pckA/Bvr	BS1330_I2076/hypothetical protein	B_abortus_F3/07-1	1060059	1060569	+	510	1	0	0	0	0	0	0	0	99.8039	510	100
pckA/Bvr	BS1330_I2076/hypothetical protein	B_abortus_LEVI237	802902	803412	+	510	3	0	0	0	0	0	0	0	99.4118	510	100
pckA/Bvr	BS1330_I2076/hypothetical protein	B_abortus_NCTC_10505	699617	700127	+	510	2	0	0	0	0	0	0	0	99.6078	510	100
pckA/Bvr	BS1330_I2076/hypothetical protein	B_abortus_NI380	1943263	1943773	+	510	1	0	0	0	0	0	0	0	99.8039	510	100
pckA/Bvr	BS1330_I2076/hypothetical protein	B_abortus_NI388	41648	42158	+	510	1	0	0	0	0	0	0	0	99.8039	510	100
pckA/Bvr	BS1330_I2076/hypothetical protein	B_abortus_NI518	227279	227789	+	510	1	0	0	0	0	0	0	0	99.8039	510	100
pckA/Bvr	BS1330_I2076/hypothetical protein	B_abortus_NI593	1944557	1945067	+	510	1	0	0	0	0	0	0	0	99.8039	510	100
pckA/Bvr	BS1330_I2076/hypothetical protein	B_abortus_NI622	1987170	1987680	+	510	1	0	0	0	0	0	0	0	99.8039	510	100
pckA/Bvr	BS1330_I2076/hypothetical protein	B_abortus_NI633	1944485	1944995	+	510	1	0	0	0	0	0	0	0	99.8039	510	100
pckA/Bvr	BS1330_I2076/hypothetical protein	B_abortus_NI639	1890285	1890795	+	510	1	0	0	0	0	0	0	0	99.8039	510	100
pckA/Bvr	BS1330_I2076/hypothetical protein	B_abortus_NI645	1890282	1890792	+	510	1	0	0	0	0	0	0	0	99.8039	510	100
pckA/Bvr	BS1330_I2076/hypothetical protein	B_abortus_RB51	1989587	1990097	+	510	1	0	0	0	0	0	0	0	99.8039	510	100
pckA/Bvr	BS1330_I2076/hypothetical protein	B_abortus_S19	2021256	2021766	+	510	1	0	0	0	0	0	0	0	99.8039	510	100
pckA/Bvr	BS1330_I2076/hypothetical protein	Bab2308	2020089	2020599	+	510	1	0	0	0	0	0	0	0	99.8039	510	100
pckA/Bvr	BS1330_I2076/hypothetical protein	Bab9-941	2022970	2023480	+	510	1	0	0	0	0	0	0	0	99.8039	510	100
pckA/Bvr	BS1330_I2077/hisH imidazole glycerol phosphate synthase subunit HisH	.11502_1_17.3	211017	211668	+	651	3	0	0	0	0	0	0	0	99.5392	651	100
pckA/Bvr	BS1330_I2077/hisH imidazole glycerol phosphate synthase subunit HisH	.11502_1_18.3	211009	211660	+	651	3	0	0	0	0	0	0	0	99.5392	651	100
pckA/Bvr	BS1330_I2077/hisH imidazole glycerol phosphate synthase subunit HisH	.11502_1_19.1	599203	599854	+	651	3	0	0	0	0	0	0	0	99.5392	651	100
pckA/Bvr	BS1330_I2077/hisH imidazole glycerol phosphate synthase subunit HisH	.11940_5_95.1	210954	211605	+	651	3	0	0	0	0	0	0	0	99.5392	651	100
pckA/Bvr	BS1330_I2077/hisH imidazole glycerol phosphate synthase subunit HisH	.11983_1_28.2_part2	61094	61745	+	651	3	0	0	0	0	0	0	0	99.5392	651	100
pckA/Bvr	BS1330_I2077/hisH imidazole glycerol phosphate synthase subunit HisH	.11983_1_29.1_part1	210960	211611	+	651	3	0	0	0	0	0	0	0	99.5392	651	100
pckA/Bvr	BS1330_I2077/hisH imidazole glycerol phosphate synthase subunit HisH	.11983_1_30.2_part2	80649	81300	+	651	3	0	0	0	0	0	0	0	99.5392	651	100
pckA/Bvr	BS1330_I2077/hisH imidazole glycerol phosphate synthase subunit HisH	.11983_1_33.1_part1	179826	180477	-	651	3	0	0	0	0	0	0	0	99.5392	651	100
pckA/Bvr	BS1330_I2077/hisH imidazole glycerol phosphate synthase subunit HisH	.11983_1_34.2	250776	251427	-	651	3	0	0	0	0	0	0	0	99.5392	651	100
pckA/Bvr	BS1330_I2077/hisH imidazole glycerol phosphate synthase subunit HisH	.11983_1_35.1	179778	180429	-	651	3	0	0	0	0	0	0	0	99.5392	651	100
pckA/Bvr	BS1330_I2077/hisH imidazole glycerol phosphate synthase subunit HisH	.11983_1_36.2	179778	180429	-	651	3	0	0	0	0	0	0	0	99.5392	651	100
pckA/Bvr	BS1330_I2077/hisH imidazole glycerol phosphate synthase subunit HisH	.11983_1_37.1	355225	355876	-	651	3	0	0	0	0	0	0	0	99.5392	651	100
pckA/Bvr	BS1330_I2077/hisH imidazole glycerol phosphate synthase subunit HisH	.11983_1_38.1_part2	61094	61745	+	651	3	0	0	0	0	0	0	0	99.5392	651	100
pckA/Bvr	BS1330_I2077/hisH imidazole glycerol phosphate synthase subunit HisH	.11983_1_39.3_part1	210964	211615	+	651	3	0	0	0	0	0	0	0	99.5392	651	100
pckA/Bvr	BS1330_I2077/hisH imidazole glycerol phosphate synthase subunit HisH	.11983_1_40.1_part1	179778	180429	-	651	3	0	0	0	0	0	0	0	99.5392	651	100
pckA/Bvr	BS1330_I2077/hisH imidazole glycerol phosphate synthase subunit HisH	.11983_1_41.2_part2	61094	61745	+	651	3	0	0	0	0	0	0	0	99.5392	651	100
pckA/Bvr	BS1330_I2077/hisH imidazole glycerol phosphate synthase subunit HisH	.11983_1_42.1	179881	180532	-	651	3	0	0	0	0	0	0	0	99.5392	651	100
pckA/Bvr	BS1330_I2077/hisH imidazole glycerol phosphate synthase subunit HisH	.11983_1_44.1	210958	211609	+	651	3	0	0	0	0	0	0	0	99.5392	651	100
pckA/Bvr	BS1330_I2077/hisH imidazole glycerol phosphate synthase subunit HisH	.11983_1_45.1	179794	180445	-	651	3	0	0	0	0	0	0	0	99.5392	651	100
pckA/Bvr	BS1330_I2077/hisH imidazole glycerol phosphate synthase subunit HisH	.11983_1_46.3	179718	180369	-	651	3	0	0	0	0	0	0	0	99.5392	651	100
pckA/Bvr	BS1330_I2077/hisH imidazole glycerol phosphate synthase subunit HisH	.11983_1_47.1_part1	179786	180437	-	651	3	0	0	0	0	0	0	0	99.5392	651	100
pckA/Bvr	BS1330_I2077/hisH imidazole glycerol phosphate synthase subunit HisH	.11983_1_48.3	210958	211609	+	651	3	0	0	0	0	0	0	0	99.5392	651	100
pckA/Bvr	BS1330_I2077/hisH imidazole glycerol phosphate synthase subunit HisH	.11983_1_49.1_part1	179778	180429	-	651	3	0	0	0	0	0	0	0	99.5392	651	100
pckA/Bvr	BS1330_I2077/hisH imidazole glycerol phosphate synthase subunit HisH	.11983_1_50.3	179778	180429	-	651	3	0	0	0	0	0	0	0	99.5392	651	100
pckA/Bvr	BS1330_I2077/hisH imidazole glycerol phosphate synthase subunit HisH	.11983_1_51.2	179868	180519	-	651	3	0	0	0	0	0	0	0	99.5392	651	100
pckA/Bvr	BS1330_I2077/hisH imidazole glycerol phosphate synthase subunit HisH	.11983_1_52.1	179794	180445	-	651	3	0	0	0	0	0	0	0	99.5392	651	100
pckA/Bvr	BS1330_I2077/hisH imidazole glycerol phosphate synthase subunit HisH	.11983_1_53.3	250937	251588	-	651	3	0	0	0	0	0	0	0	99.5392	651	100
pckA/Bvr	BS1330_I2077/hisH imidazole glycerol phosphate synthase subunit HisH	.11983_1_54.1	179778	180429	-	651	3	0	0	0	0	0	0	0	99.5392	651	100
pckA/Bvr	BS1330_I2077/hisH imidazole glycerol phosphate synthase subunit HisH	.11983_1_55.1	210968	211619	+	651	3	0	0	0	0	0	0	0	99.5392	651	100
pckA/Bvr	BS1330_I2077/hisH imidazole glycerol phosphate synthase subunit HisH	.11983_1_56.2	179786	180437	-	651	3	0	0	0	0	0	0	0	99.5392	651	100
pckA/Bvr	BS1330_I2077/hisH imidazole glycerol phosphate synthase subunit HisH	.11983_1_57.1_part1	179778	180429	-	651	3	0	0	0	0	0	0	0	99.5392	651	100
pckA/Bvr	BS1330_I2077/hisH imidazole glycerol phosphate synthase subunit HisH	.11983_1_58.2_part1	179787	180438	-	651	3	0	0	0	0	0	0	0	99.5392	651	100
pckA/Bvr	BS1330_I2077/hisH imidazole glycerol phosphate synthase subunit HisH	.11983_1_59.1	250757	251408	-	651	3	0	0	0	0	0	0	0	99.5392	651	100
pckA/Bvr	BS1330_I2077/hisH imidazole glycerol phosphate synthase subunit HisH	.11983_1_60.1	224173	224824	+	651	3	0	0	0	0	0	0	0	99.5392	651	100
pckA/Bvr	BS1330_I2077/hisH imidazole glycerol phosphate synthase subunit HisH	.11983_1_61.1_part2	188797	189448	+	651	3	0	0	0	0	0	0	0	99.5392	651	100
pckA/Bvr	BS1330_I2077/hisH imidazole glycerol phosphate synthase subunit HisH	.11983_1_62.3	250950	251601	-	651	3	0	0	0	0	0	0	0	99.5392	651	100
pckA/Bvr	BS1330_I2077/hisH imidazole glycerol phosphate synthase subunit HisH	.11983_1_63.4	210964	211615	+	651	3	0	0	0	0	0	0	0	99.5392	651	100
pckA/Bvr	BS1330_I2077/hisH imidazole glycerol phosphate synthase subunit HisH	.11983_1_64.3	210967	211618	+	651	3	0	0	0	0	0	0	0	99.5392	651	100
pckA/Bvr	BS1330_I2077/hisH imidazole glycerol phosphate synthase subunit HisH	.11983_1_65.3	210962	211613	+	651	3	0	0	0	0	0	0	0	99.5392	651	100
pckA/Bvr	BS1330_I2077/hisH imidazole glycerol phosphate synthase subunit HisH	.11983_1_67.3_part1	210961	211612	+	651	3	0	0	0	0	0	0	0	99.5392	651	100
pckA/Bvr	BS1330_I2077/hisH imidazole glycerol phosphate synthase subunit HisH	.11983_1_68.1	206849	207500	+	651	3	0	0	0	0	0	0	0	99.5392	651	100
pckA/Bvr	BS1330_I2077/hisH imidazole glycerol phosphate synthase subunit HisH	.11983_1_69.1_part2	79220	79871	+	651	3	0	0	0	0	0	0	0	99.5392	651	100
pckA/Bvr	BS1330_I2077/hisH imidazole glycerol phosphate synthase subunit HisH	.11983_1_70.1	179812	180463	-	651	3	0	0	0	0	0	0	0	99.5392	651	100
pckA/Bvr	BS1330_I2077/hisH imidazole glycerol phosphate synthase subunit HisH	.11983_1_71.1_part1	179778	180429	-	651	3	0	0	0	0	0	0	0	99.5392	651	100
pckA/Bvr	BS1330_I2077/hisH imidazole glycerol phosphate synthase subunit HisH	.11983_1_72.2	179820	180471	-	651	3	0	0	0	0	0	0	0	99.5392	651	100
pckA/Bvr	BS1330_I2077/hisH imidazole glycerol phosphate synthase subunit HisH	.11983_1_73.1	210967	211618	+	651	3	0	0	0	0	0	0	0	99.5392	651	100
pckA/Bvr	BS1330_I2077/hisH imidazole glycerol phosphate synthase subunit HisH	.11983_1_74.1	581195	581846	+	651	3	0	0	0	0	0	0	0	99.5392	651	100
pckA/Bvr	BS1330_I2077/hisH imidazole glycerol phosphate synthase subunit HisH	.11983_1_75.2_part2	188802	189453	+	651	3	0	0	0	0	0	0	0	99.5392	651	100
pckA/Bvr	BS1330_I2077/hisH imidazole glycerol phosphate synthase subunit HisH	.11983_1_76.1_part1	210962	211613	+	651	3	0	0	0	0	0	0	0	99.5392	651	100
pckA/Bvr	BS1330_I2077/hisH imidazole glycerol phosphate synthase subunit HisH	.11983_1_77.2_part1	179794	180445	-	651	3	0	0	0	0	0	0	0	99.5392	651	100
pckA/Bvr	BS1330_I2077/hisH imidazole glycerol phosphate synthase subunit HisH	.11983_1_78.2	210958	211609	+	651	3	0	0	0	0	0	0	0	99.5392	651	100
pckA/Bvr	BS1330_I2077/hisH imidazole glycerol phosphate synthase subunit HisH	.11983_1_79.3_part1	179802	180453	-	651	3	0	0	0	0	0	0	0	99.5392	651	100
pckA/Bvr	BS1330_I2077/hisH imidazole glycerol phosphate synthase subunit HisH	.11983_1_80.2_part2	129165	129816	+	651	2	0	0	0	0	0	0	0	99.6928	651	100
pckA/Bvr	BS1330_I2077/hisH imidazole glycerol phosphate synthase subunit HisH	.11983_1_82.1	179818	180469	-	651	3	0	0	0	0	0	0	0	99.5392	651	100
pckA/Bvr	BS1330_I2077/hisH imidazole glycerol phosphate synthase subunit HisH	.11983_1_83.8	210959	211610	+	651	3	0	0	0	0	0	0	0	99.5392	651	100
pckA/Bvr	BS1330_I2077/hisH imidazole glycerol phosphate synthase subunit HisH	.12045_3_50.2_part2	133437	134088	-	651	3	0	0	0	0	0	0	0	99.5392	651	100
pckA/Bvr	BS1330_I2077/hisH imidazole glycerol phosphate synthase subunit HisH	.12045_3_51.2	179818	180469	-	651	3	0	0	0	0	0	0	0	99.5392	651	100
pckA/Bvr	BS1330_I2077/hisH imidazole glycerol phosphate synthase subunit HisH	.12045_3_52.2	210956	211607	+	651	3	0	0	0	0	0	0	0	99.5392	651	100
pckA/Bvr	BS1330_I2077/hisH imidazole glycerol phosphate synthase subunit HisH	.12673_8_1.1	206842	207493	+	651	3	0	0	0	0	0	0	0	99.5392	651	100
pckA/Bvr	BS1330_I2077/hisH imidazole glycerol phosphate synthase subunit HisH	.12673_8_15.2	210922	211573	+	651	2	0	0	0	0	0	0	0	99.6928	651	100
pckA/Bvr	BS1330_I2077/hisH imidazole glycerol phosphate synthase subunit HisH	.12673_8_2.1_part2	80649	81300	+	651	3	0	0	0	0	0	0	0	99.5392	651	100
pckA/Bvr	BS1330_I2077/hisH imidazole glycerol phosphate synthase subunit HisH	.12673_8_3.2	179812	180463	-	651	3	0	0	0	0	0	0	0	99.5392	651	100
pckA/Bvr	BS1330_I2077/hisH imidazole glycerol phosphate synthase subunit HisH	.12673_8_4.3_part2	179918	180569	-	651	3	0	0	0	0	0	0	0	99.5392	651	100
pckA/Bvr	BS1330_I2077/hisH imidazole glycerol phosphate synthase subunit HisH	.12673_8_9.1	179911	180562	-	651	2	0	0	0	0	0	0	0	99.6928	651	100
pckA/Bvr	BS1330_I2077/hisH imidazole glycerol phosphate synthase subunit HisH	.14913_1_2.2	250782	251433	-	651	3	0	0	0	0	0	0	0	99.5392	651	100
pckA/Bvr	BS1330_I2077/hisH imidazole glycerol phosphate synthase subunit HisH	.14913_1_8.1	210970	211621	+	651	3	0	0	0	0	0	0	0	99.5392	651	100
pckA/Bvr	BS1330_I2077/hisH imidazole glycerol phosphate synthase subunit HisH	B_abortus_01-0065	100107	100758	-	651	3	0	0	0	0	0	0	0	99.5392	651	100
pckA/Bvr	BS1330_I2077/hisH imidazole glycerol phosphate synthase subunit HisH	B_abortus_104M	2022088	2022739	+	651	3	0	0	0	0	0	0	0	99.5392	651	100
pckA/Bvr	BS1330_I2077/hisH imidazole glycerol phosphate synthase subunit HisH	B_abortus_134	61232	61883	+	651	3	0	0	0	0	0	0	0	99.5392	651	100
pckA/Bvr	BS1330_I2077/hisH imidazole glycerol phosphate synthase subunit HisH	B_abortus_3196	643133	643784	-	651	2	0	0	0	0	0	0	0	99.6928	651	100
pckA/Bvr	BS1330_I2077/hisH imidazole glycerol phosphate synthase subunit HisH	B_abortus_63_75	1789329	1789980	+	651	2	0	0	0	0	0	0	0	99.6928	651	100
pckA/Bvr	BS1330_I2077/hisH imidazole glycerol phosphate synthase subunit HisH	B_abortus_63/144	210987	211638	+	651	2	0	0	0	0	0	0	0	99.6928	651	100
pckA/Bvr	BS1330_I2077/hisH imidazole glycerol phosphate synthase subunit HisH	B_abortus_63/59	1371138	1371789	+	651	3	0	0	0	0	0	0	0	99.5392	651	100
pckA/Bvr	BS1330_I2077/hisH imidazole glycerol phosphate synthase subunit HisH	B_abortus_64/108	1945059	1945710	+	651	3	0	0	0	0	0	0	0	99.5392	651	100
pckA/Bvr	BS1330_I2077/hisH imidazole glycerol phosphate synthase subunit HisH	B_abortus_65/63	217142	217793	+	651	3	0	0	0	0	0	0	0	99.5392	651	100
pckA/Bvr	BS1330_I2077/hisH imidazole glycerol phosphate synthase subunit HisH	B_abortus_67/781	1945052	1945703	+	651	3	0	0	0	0	0	0	0	99.5392	651	100
pckA/Bvr	BS1330_I2077/hisH imidazole glycerol phosphate synthase subunit HisH	B_abortus_68-3396P	100107	100758	-	651	3	0	0	0	0	0	0	0	99.5392	651	100
pckA/Bvr	BS1330_I2077/hisH imidazole glycerol phosphate synthase subunit HisH	B_abortus_80/108	1945024	1945675	+	651	3	0	0	0	0	0	0	0	99.5392	651	100
pckA/Bvr	BS1330_I2077/hisH imidazole glycerol phosphate synthase subunit HisH	B_abortus_82-2330	1942897	1943548	+	651	3	0	0	0	0	0	0	0	99.5392	651	100
pckA/Bvr	BS1330_I2077/hisH imidazole glycerol phosphate synthase subunit HisH	B_abortus_82-3893	1942812	1943463	+	651	3	0	0	0	0	0	0	0	99.5392	651	100
pckA/Bvr	BS1330_I2077/hisH imidazole glycerol phosphate synthase subunit HisH	B_abortus_84-0928	2023513	2024164	+	651	3	0	0	0	0	0	0	0	99.5392	651	100
pckA/Bvr	BS1330_I2077/hisH imidazole glycerol phosphate synthase subunit HisH	B_abortus_84/26	217154	217805	+	651	3	0	0	0	0	0	0	0	99.5392	651	100
pckA/Bvr	BS1330_I2077/hisH imidazole glycerol phosphate synthase subunit HisH	B_abortus_85-1058	1943013	1943664	+	651	3	0	0	0	0	0	0	0	99.5392	651	100
pckA/Bvr	BS1330_I2077/hisH imidazole glycerol phosphate synthase subunit HisH	B_abortus_85/69	631062	631713	-	651	2	0	0	0	0	0	0	0	99.6928	651	100
pckA/Bvr	BS1330_I2077/hisH imidazole glycerol phosphate synthase subunit HisH	B_abortus_87-0095	100107	100758	-	651	3	0	0	0	0	0	0	0	99.5392	651	100
pckA/Bvr	BS1330_I2077/hisH imidazole glycerol phosphate synthase subunit HisH	B_abortus_87-2211	100106	100757	-	651	3	0	0	0	0	0	0	0	99.5392	651	100
pckA/Bvr	BS1330_I2077/hisH imidazole glycerol phosphate synthase subunit HisH	B_abortus_88/226	1694330	1694981	+	651	3	0	0	0	0	0	0	0	99.5392	651	100
pckA/Bvr	BS1330_I2077/hisH imidazole glycerol phosphate synthase subunit HisH	B_abortus_90-0737	1593247	1593898	+	651	3	0	0	0	0	0	0	0	99.5392	651	100
pckA/Bvr	BS1330_I2077/hisH imidazole glycerol phosphate synthase subunit HisH	B_abortus_90-0775	100107	100758	-	651	3	0	0	0	0	0	0	0	99.5392	651	100
pckA/Bvr	BS1330_I2077/hisH imidazole glycerol phosphate synthase subunit HisH	B_abortus_90-1280	100107	100758	-	651	3	0	0	0	0	0	0	0	99.5392	651	100
pckA/Bvr	BS1330_I2077/hisH imidazole glycerol phosphate synthase subunit HisH	B_abortus_90/50	930432	931083	+	651	3	0	0	0	0	0	0	0	99.5392	651	100
pckA/Bvr	BS1330_I2077/hisH imidazole glycerol phosphate synthase subunit HisH	B_abortus_93/1	224915	225566	+	651	3	0	0	0	0	0	0	0	99.5392	651	100
pckA/Bvr	BS1330_I2077/hisH imidazole glycerol phosphate synthase subunit HisH	B_abortus_A13334	394146	394797	-	651	3	0	0	0	0	0	0	0	99.5392	651	100
pckA/Bvr	BS1330_I2077/hisH imidazole glycerol phosphate synthase subunit HisH	B_abortus_B10-0018	100107	100758	-	651	3	0	0	0	0	0	0	0	99.5392	651	100
pckA/Bvr	BS1330_I2077/hisH imidazole glycerol phosphate synthase subunit HisH	B_abortus_B10-0091	2023396	2024047	+	651	3	0	0	0	0	0	0	0	99.5392	651	100
pckA/Bvr	BS1330_I2077/hisH imidazole glycerol phosphate synthase subunit HisH	B_abortus_B10-0973	100107	100758	-	651	3	0	0	0	0	0	0	0	99.5392	651	100
pckA/Bvr	BS1330_I2077/hisH imidazole glycerol phosphate synthase subunit HisH	B_abortus_BAB8416	2015516	2016167	+	651	2	0	0	0	0	0	0	0	99.6928	651	100
pckA/Bvr	BS1330_I2077/hisH imidazole glycerol phosphate synthase subunit HisH	B_abortus_BCB034	8993	9644	+	651	3	0	0	0	0	0	0	0	99.5392	651	100
pckA/Bvr	BS1330_I2077/hisH imidazole glycerol phosphate synthase subunit HisH	B_abortus_BDW	104138	104789	-	651	3	0	0	0	0	0	0	0	99.5392	651	100
pckA/Bvr	BS1330_I2077/hisH imidazole glycerol phosphate synthase subunit HisH	B_abortus_BER	1572136	1572787	-	651	2	0	0	0	0	0	0	0	99.6928	651	100
pckA/Bvr	BS1330_I2077/hisH imidazole glycerol phosphate synthase subunit HisH	B_abortus_BFY	12336	12987	-	651	2	0	0	0	0	0	0	0	99.6928	651	100
pckA/Bvr	BS1330_I2077/hisH imidazole glycerol phosphate synthase subunit HisH	B_abortus_bv2_86/8/59	2043189	2043840	+	651	3	0	0	0	0	0	0	0	99.5392	651	100
pckA/Bvr	BS1330_I2077/hisH imidazole glycerol phosphate synthase subunit HisH	B_abortus_bv3_Tulya	61238	61889	+	651	2	0	0	0	0	0	0	0	99.6928	651	100
pckA/Bvr	BS1330_I2077/hisH imidazole glycerol phosphate synthase subunit HisH	B_abortus_bv6_870	1993554	1994205	-	651	2	0	0	0	0	0	0	0	99.6928	651	100
pckA/Bvr	BS1330_I2077/hisH imidazole glycerol phosphate synthase subunit HisH	B_abortus_bv9_C68	2037009	2037660	+	651	2	0	0	0	0	0	0	0	99.6928	651	100
pckA/Bvr	BS1330_I2077/hisH imidazole glycerol phosphate synthase subunit HisH	B_abortus_CNGB_1011	1370067	1370718	+	651	3	0	0	0	0	0	0	0	99.5392	651	100
pckA/Bvr	BS1330_I2077/hisH imidazole glycerol phosphate synthase subunit HisH	B_abortus_CNGB_436	785512	786163	+	651	3	0	0	0	0	0	0	0	99.5392	651	100
pckA/Bvr	BS1330_I2077/hisH imidazole glycerol phosphate synthase subunit HisH	B_abortus_CNGB_752	785513	786164	+	651	3	0	0	0	0	0	0	0	99.5392	651	100
pckA/Bvr	BS1330_I2077/hisH imidazole glycerol phosphate synthase subunit HisH	B_abortus_CNGB_759	1676909	1677560	+	651	3	0	0	0	0	0	0	0	99.5392	651	100
pckA/Bvr	BS1330_I2077/hisH imidazole glycerol phosphate synthase subunit HisH	B_abortus_CNGB_966	1989382	1990033	+	651	3	0	0	0	0	0	0	0	99.5392	651	100
pckA/Bvr	BS1330_I2077/hisH imidazole glycerol phosphate synthase subunit HisH	B_abortus_CNGB1432	785506	786157	+	651	3	0	0	0	0	0	0	0	99.5392	651	100
pckA/Bvr	BS1330_I2077/hisH imidazole glycerol phosphate synthase subunit HisH	B_abortus_CNGB308	785507	786158	+	651	3	0	0	0	0	0	0	0	99.5392	651	100
pckA/Bvr	BS1330_I2077/hisH imidazole glycerol phosphate synthase subunit HisH	B_abortus_F1/06_B1	1108376	1109027	+	651	3	0	0	0	0	0	0	0	99.5392	651	100
pckA/Bvr	BS1330_I2077/hisH imidazole glycerol phosphate synthase subunit HisH	B_abortus_F2/06-8	785298	785949	+	651	3	0	0	0	0	0	0	0	99.5392	651	100
pckA/Bvr	BS1330_I2077/hisH imidazole glycerol phosphate synthase subunit HisH	B_abortus_F3/01-300	1944996	1945647	+	651	3	0	0	0	0	0	0	0	99.5392	651	100
pckA/Bvr	BS1330_I2077/hisH imidazole glycerol phosphate synthase subunit HisH	B_abortus_F3/07-1	1060571	1061222	+	651	3	0	0	0	0	0	0	0	99.5392	651	100
pckA/Bvr	BS1330_I2077/hisH imidazole glycerol phosphate synthase subunit HisH	B_abortus_LEVI237	803414	804065	+	651	2	0	0	0	0	0	0	0	99.6928	651	100
pckA/Bvr	BS1330_I2077/hisH imidazole glycerol phosphate synthase subunit HisH	B_abortus_NCTC_10505	700129	700780	+	651	2	0	0	0	0	0	0	0	99.6928	651	100
pckA/Bvr	BS1330_I2077/hisH imidazole glycerol phosphate synthase subunit HisH	B_abortus_NI380	1943775	1944426	+	651	3	0	0	0	0	0	0	0	99.5392	651	100
pckA/Bvr	BS1330_I2077/hisH imidazole glycerol phosphate synthase subunit HisH	B_abortus_NI388	42160	42811	+	651	3	0	0	0	0	0	0	0	99.5392	651	100
pckA/Bvr	BS1330_I2077/hisH imidazole glycerol phosphate synthase subunit HisH	B_abortus_NI518	227791	228442	+	651	3	0	0	0	0	0	0	0	99.5392	651	100
pckA/Bvr	BS1330_I2077/hisH imidazole glycerol phosphate synthase subunit HisH	B_abortus_NI593	1945069	1945720	+	651	3	0	0	0	0	0	0	0	99.5392	651	100
pckA/Bvr	BS1330_I2077/hisH imidazole glycerol phosphate synthase subunit HisH	B_abortus_NI622	1987682	1988333	+	651	3	0	0	0	0	0	0	0	99.5392	651	100
pckA/Bvr	BS1330_I2077/hisH imidazole glycerol phosphate synthase subunit HisH	B_abortus_NI633	1944997	1945648	+	651	3	0	0	0	0	0	0	0	99.5392	651	100
pckA/Bvr	BS1330_I2077/hisH imidazole glycerol phosphate synthase subunit HisH	B_abortus_NI639	1890797	1891448	+	651	3	0	0	0	0	0	0	0	99.5392	651	100
pckA/Bvr	BS1330_I2077/hisH imidazole glycerol phosphate synthase subunit HisH	B_abortus_NI645	1890794	1891445	+	651	3	0	0	0	0	0	0	0	99.5392	651	100
pckA/Bvr	BS1330_I2077/hisH imidazole glycerol phosphate synthase subunit HisH	B_abortus_RB51	1990099	1990750	+	651	3	0	0	0	0	0	0	0	99.5392	651	100
pckA/Bvr	BS1330_I2077/hisH imidazole glycerol phosphate synthase subunit HisH	B_abortus_S19	2021768	2022419	+	651	3	0	0	0	0	0	0	0	99.5392	651	100
pckA/Bvr	BS1330_I2077/hisH imidazole glycerol phosphate synthase subunit HisH	Bab2308	2020601	2021252	+	651	3	0	0	0	0	0	0	0	99.5392	651	100
pckA/Bvr	BS1330_I2077/hisH imidazole glycerol phosphate synthase subunit HisH	Bab9-941	2023482	2024133	+	651	3	0	0	0	0	0	0	0	99.5392	651	100
pckA/Bvr	BS1330_I2078/hisA 1-5-phosphoribosyl-5-[(5- phosphoribosylamino)methylideneamino] imidazole-4-carboxamide isomerase	.11502_1_17.3	211672	212404	+	732	2	0	0	0	0	0	0	0	99.7268	732	100
pckA/Bvr	BS1330_I2078/hisA 1-5-phosphoribosyl-5-[(5- phosphoribosylamino)methylideneamino] imidazole-4-carboxamide isomerase	.11502_1_18.3	211664	212396	+	732	2	0	0	0	0	0	0	0	99.7268	732	100
pckA/Bvr	BS1330_I2078/hisA 1-5-phosphoribosyl-5-[(5- phosphoribosylamino)methylideneamino] imidazole-4-carboxamide isomerase	.11502_1_19.1	599858	600590	+	732	2	0	0	0	0	0	0	0	99.7268	732	100
pckA/Bvr	BS1330_I2078/hisA 1-5-phosphoribosyl-5-[(5- phosphoribosylamino)methylideneamino] imidazole-4-carboxamide isomerase	.11940_5_95.1	211609	212341	+	732	2	0	0	0	0	0	0	0	99.7268	732	100
pckA/Bvr	BS1330_I2078/hisA 1-5-phosphoribosyl-5-[(5- phosphoribosylamino)methylideneamino] imidazole-4-carboxamide isomerase	.11983_1_28.2_part2	61749	62481	+	732	2	0	0	0	0	0	0	0	99.7268	732	100
pckA/Bvr	BS1330_I2078/hisA 1-5-phosphoribosyl-5-[(5- phosphoribosylamino)methylideneamino] imidazole-4-carboxamide isomerase	.11983_1_29.1_part1	211615	212347	+	732	2	0	0	0	0	0	0	0	99.7268	732	100
pckA/Bvr	BS1330_I2078/hisA 1-5-phosphoribosyl-5-[(5- phosphoribosylamino)methylideneamino] imidazole-4-carboxamide isomerase	.11983_1_30.2_part2	81304	82036	+	732	2	0	0	0	0	0	0	0	99.7268	732	100
pckA/Bvr	BS1330_I2078/hisA 1-5-phosphoribosyl-5-[(5- phosphoribosylamino)methylideneamino] imidazole-4-carboxamide isomerase	.11983_1_33.1_part1	179090	179822	-	732	2	0	0	0	0	0	0	0	99.7268	732	100
pckA/Bvr	BS1330_I2078/hisA 1-5-phosphoribosyl-5-[(5- phosphoribosylamino)methylideneamino] imidazole-4-carboxamide isomerase	.11983_1_34.2	250040	250772	-	732	2	0	0	0	0	0	0	0	99.7268	732	100
pckA/Bvr	BS1330_I2078/hisA 1-5-phosphoribosyl-5-[(5- phosphoribosylamino)methylideneamino] imidazole-4-carboxamide isomerase	.11983_1_35.1	179042	179774	-	732	2	0	0	0	0	0	0	0	99.7268	732	100
pckA/Bvr	BS1330_I2078/hisA 1-5-phosphoribosyl-5-[(5- phosphoribosylamino)methylideneamino] imidazole-4-carboxamide isomerase	.11983_1_36.2	179042	179774	-	732	2	0	0	0	0	0	0	0	99.7268	732	100
pckA/Bvr	BS1330_I2078/hisA 1-5-phosphoribosyl-5-[(5- phosphoribosylamino)methylideneamino] imidazole-4-carboxamide isomerase	.11983_1_37.1	354489	355221	-	732	2	0	0	0	0	0	0	0	99.7268	732	100
pckA/Bvr	BS1330_I2078/hisA 1-5-phosphoribosyl-5-[(5- phosphoribosylamino)methylideneamino] imidazole-4-carboxamide isomerase	.11983_1_38.1_part2	61749	62481	+	732	2	0	0	0	0	0	0	0	99.7268	732	100
pckA/Bvr	BS1330_I2078/hisA 1-5-phosphoribosyl-5-[(5- phosphoribosylamino)methylideneamino] imidazole-4-carboxamide isomerase	.11983_1_39.3_part1	211619	212351	+	732	2	0	0	0	0	0	0	0	99.7268	732	100
pckA/Bvr	BS1330_I2078/hisA 1-5-phosphoribosyl-5-[(5- phosphoribosylamino)methylideneamino] imidazole-4-carboxamide isomerase	.11983_1_40.1_part1	179042	179774	-	732	2	0	0	0	0	0	0	0	99.7268	732	100
pckA/Bvr	BS1330_I2078/hisA 1-5-phosphoribosyl-5-[(5- phosphoribosylamino)methylideneamino] imidazole-4-carboxamide isomerase	.11983_1_41.2_part2	61749	62481	+	732	2	0	0	0	0	0	0	0	99.7268	732	100
pckA/Bvr	BS1330_I2078/hisA 1-5-phosphoribosyl-5-[(5- phosphoribosylamino)methylideneamino] imidazole-4-carboxamide isomerase	.11983_1_42.1	179145	179877	-	732	2	0	0	0	0	0	0	0	99.7268	732	100
pckA/Bvr	BS1330_I2078/hisA 1-5-phosphoribosyl-5-[(5- phosphoribosylamino)methylideneamino] imidazole-4-carboxamide isomerase	.11983_1_44.1	211613	212345	+	732	2	0	0	0	0	0	0	0	99.7268	732	100
pckA/Bvr	BS1330_I2078/hisA 1-5-phosphoribosyl-5-[(5- phosphoribosylamino)methylideneamino] imidazole-4-carboxamide isomerase	.11983_1_45.1	179058	179790	-	732	2	0	0	0	0	0	0	0	99.7268	732	100
pckA/Bvr	BS1330_I2078/hisA 1-5-phosphoribosyl-5-[(5- phosphoribosylamino)methylideneamino] imidazole-4-carboxamide isomerase	.11983_1_46.3	178982	179714	-	732	2	0	0	0	0	0	0	0	99.7268	732	100
pckA/Bvr	BS1330_I2078/hisA 1-5-phosphoribosyl-5-[(5- phosphoribosylamino)methylideneamino] imidazole-4-carboxamide isomerase	.11983_1_47.1_part1	179050	179782	-	732	2	0	0	0	0	0	0	0	99.7268	732	100
pckA/Bvr	BS1330_I2078/hisA 1-5-phosphoribosyl-5-[(5- phosphoribosylamino)methylideneamino] imidazole-4-carboxamide isomerase	.11983_1_48.3	211613	212345	+	732	2	0	0	0	0	0	0	0	99.7268	732	100
pckA/Bvr	BS1330_I2078/hisA 1-5-phosphoribosyl-5-[(5- phosphoribosylamino)methylideneamino] imidazole-4-carboxamide isomerase	.11983_1_49.1_part1	179042	179774	-	732	2	0	0	0	0	0	0	0	99.7268	732	100
pckA/Bvr	BS1330_I2078/hisA 1-5-phosphoribosyl-5-[(5- phosphoribosylamino)methylideneamino] imidazole-4-carboxamide isomerase	.11983_1_50.3	179042	179774	-	732	2	0	0	0	0	0	0	0	99.7268	732	100
pckA/Bvr	BS1330_I2078/hisA 1-5-phosphoribosyl-5-[(5- phosphoribosylamino)methylideneamino] imidazole-4-carboxamide isomerase	.11983_1_51.2	179132	179864	-	732	2	0	0	0	0	0	0	0	99.7268	732	100
pckA/Bvr	BS1330_I2078/hisA 1-5-phosphoribosyl-5-[(5- phosphoribosylamino)methylideneamino] imidazole-4-carboxamide isomerase	.11983_1_52.1	179058	179790	-	732	2	0	0	0	0	0	0	0	99.7268	732	100
pckA/Bvr	BS1330_I2078/hisA 1-5-phosphoribosyl-5-[(5- phosphoribosylamino)methylideneamino] imidazole-4-carboxamide isomerase	.11983_1_53.3	250201	250933	-	732	2	0	0	0	0	0	0	0	99.7268	732	100
pckA/Bvr	BS1330_I2078/hisA 1-5-phosphoribosyl-5-[(5- phosphoribosylamino)methylideneamino] imidazole-4-carboxamide isomerase	.11983_1_54.1	179042	179774	-	732	2	0	0	0	0	0	0	0	99.7268	732	100
pckA/Bvr	BS1330_I2078/hisA 1-5-phosphoribosyl-5-[(5- phosphoribosylamino)methylideneamino] imidazole-4-carboxamide isomerase	.11983_1_55.1	211623	212355	+	732	2	0	0	0	0	0	0	0	99.7268	732	100
pckA/Bvr	BS1330_I2078/hisA 1-5-phosphoribosyl-5-[(5- phosphoribosylamino)methylideneamino] imidazole-4-carboxamide isomerase	.11983_1_56.2	179050	179782	-	732	2	0	0	0	0	0	0	0	99.7268	732	100
pckA/Bvr	BS1330_I2078/hisA 1-5-phosphoribosyl-5-[(5- phosphoribosylamino)methylideneamino] imidazole-4-carboxamide isomerase	.11983_1_57.1_part1	179042	179774	-	732	2	0	0	0	0	0	0	0	99.7268	732	100
pckA/Bvr	BS1330_I2078/hisA 1-5-phosphoribosyl-5-[(5- phosphoribosylamino)methylideneamino] imidazole-4-carboxamide isomerase	.11983_1_58.2_part1	179051	179783	-	732	2	0	0	0	0	0	0	0	99.7268	732	100
pckA/Bvr	BS1330_I2078/hisA 1-5-phosphoribosyl-5-[(5- phosphoribosylamino)methylideneamino] imidazole-4-carboxamide isomerase	.11983_1_59.1	250021	250753	-	732	2	0	0	0	0	0	0	0	99.7268	732	100
pckA/Bvr	BS1330_I2078/hisA 1-5-phosphoribosyl-5-[(5- phosphoribosylamino)methylideneamino] imidazole-4-carboxamide isomerase	.11983_1_60.1	224828	225560	+	732	2	0	0	0	0	0	0	0	99.7268	732	100
pckA/Bvr	BS1330_I2078/hisA 1-5-phosphoribosyl-5-[(5- phosphoribosylamino)methylideneamino] imidazole-4-carboxamide isomerase	.11983_1_61.1_part2	189452	190184	+	732	2	0	0	0	0	0	0	0	99.7268	732	100
pckA/Bvr	BS1330_I2078/hisA 1-5-phosphoribosyl-5-[(5- phosphoribosylamino)methylideneamino] imidazole-4-carboxamide isomerase	.11983_1_62.3	250214	250946	-	732	2	0	0	0	0	0	0	0	99.7268	732	100
pckA/Bvr	BS1330_I2078/hisA 1-5-phosphoribosyl-5-[(5- phosphoribosylamino)methylideneamino] imidazole-4-carboxamide isomerase	.11983_1_63.4	211619	212351	+	732	2	0	0	0	0	0	0	0	99.7268	732	100
pckA/Bvr	BS1330_I2078/hisA 1-5-phosphoribosyl-5-[(5- phosphoribosylamino)methylideneamino] imidazole-4-carboxamide isomerase	.11983_1_64.3	211622	212354	+	732	2	0	0	0	0	0	0	0	99.7268	732	100
pckA/Bvr	BS1330_I2078/hisA 1-5-phosphoribosyl-5-[(5- phosphoribosylamino)methylideneamino] imidazole-4-carboxamide isomerase	.11983_1_65.3	211617	212349	+	732	2	0	0	0	0	0	0	0	99.7268	732	100
pckA/Bvr	BS1330_I2078/hisA 1-5-phosphoribosyl-5-[(5- phosphoribosylamino)methylideneamino] imidazole-4-carboxamide isomerase	.11983_1_67.3_part1	211616	212348	+	732	2	0	0	0	0	0	0	0	99.7268	732	100
pckA/Bvr	BS1330_I2078/hisA 1-5-phosphoribosyl-5-[(5- phosphoribosylamino)methylideneamino] imidazole-4-carboxamide isomerase	.11983_1_68.1	207504	208236	+	732	2	0	0	0	0	0	0	0	99.7268	732	100
pckA/Bvr	BS1330_I2078/hisA 1-5-phosphoribosyl-5-[(5- phosphoribosylamino)methylideneamino] imidazole-4-carboxamide isomerase	.11983_1_69.1_part2	79875	80607	+	732	2	0	0	0	0	0	0	0	99.7268	732	100
pckA/Bvr	BS1330_I2078/hisA 1-5-phosphoribosyl-5-[(5- phosphoribosylamino)methylideneamino] imidazole-4-carboxamide isomerase	.11983_1_70.1	179076	179808	-	732	2	0	0	0	0	0	0	0	99.7268	732	100
pckA/Bvr	BS1330_I2078/hisA 1-5-phosphoribosyl-5-[(5- phosphoribosylamino)methylideneamino] imidazole-4-carboxamide isomerase	.11983_1_71.1_part1	179042	179774	-	732	2	0	0	0	0	0	0	0	99.7268	732	100
pckA/Bvr	BS1330_I2078/hisA 1-5-phosphoribosyl-5-[(5- phosphoribosylamino)methylideneamino] imidazole-4-carboxamide isomerase	.11983_1_72.2	179084	179816	-	732	2	0	0	0	0	0	0	0	99.7268	732	100
pckA/Bvr	BS1330_I2078/hisA 1-5-phosphoribosyl-5-[(5- phosphoribosylamino)methylideneamino] imidazole-4-carboxamide isomerase	.11983_1_73.1	211622	212354	+	732	2	0	0	0	0	0	0	0	99.7268	732	100
pckA/Bvr	BS1330_I2078/hisA 1-5-phosphoribosyl-5-[(5- phosphoribosylamino)methylideneamino] imidazole-4-carboxamide isomerase	.11983_1_74.1	581850	582582	+	732	2	0	0	0	0	0	0	0	99.7268	732	100
pckA/Bvr	BS1330_I2078/hisA 1-5-phosphoribosyl-5-[(5- phosphoribosylamino)methylideneamino] imidazole-4-carboxamide isomerase	.11983_1_75.2_part2	189457	190189	+	732	2	0	0	0	0	0	0	0	99.7268	732	100
pckA/Bvr	BS1330_I2078/hisA 1-5-phosphoribosyl-5-[(5- phosphoribosylamino)methylideneamino] imidazole-4-carboxamide isomerase	.11983_1_76.1_part1	211617	212349	+	732	2	0	0	0	0	0	0	0	99.7268	732	100
pckA/Bvr	BS1330_I2078/hisA 1-5-phosphoribosyl-5-[(5- phosphoribosylamino)methylideneamino] imidazole-4-carboxamide isomerase	.11983_1_77.2_part1	179058	179790	-	732	2	0	0	0	0	0	0	0	99.7268	732	100
pckA/Bvr	BS1330_I2078/hisA 1-5-phosphoribosyl-5-[(5- phosphoribosylamino)methylideneamino] imidazole-4-carboxamide isomerase	.11983_1_78.2	211613	212345	+	732	2	0	0	0	0	0	0	0	99.7268	732	100
pckA/Bvr	BS1330_I2078/hisA 1-5-phosphoribosyl-5-[(5- phosphoribosylamino)methylideneamino] imidazole-4-carboxamide isomerase	.11983_1_79.3_part1	179066	179798	-	732	2	0	0	0	0	0	0	0	99.7268	732	100
pckA/Bvr	BS1330_I2078/hisA 1-5-phosphoribosyl-5-[(5- phosphoribosylamino)methylideneamino] imidazole-4-carboxamide isomerase	.11983_1_80.2_part2	129820	130552	+	732	1	0	0	0	0	0	0	0	99.8634	732	100
pckA/Bvr	BS1330_I2078/hisA 1-5-phosphoribosyl-5-[(5- phosphoribosylamino)methylideneamino] imidazole-4-carboxamide isomerase	.11983_1_82.1	179082	179814	-	732	2	0	0	0	0	0	0	0	99.7268	732	100
pckA/Bvr	BS1330_I2078/hisA 1-5-phosphoribosyl-5-[(5- phosphoribosylamino)methylideneamino] imidazole-4-carboxamide isomerase	.11983_1_83.8	211614	212346	+	732	2	0	0	0	0	0	0	0	99.7268	732	100
pckA/Bvr	BS1330_I2078/hisA 1-5-phosphoribosyl-5-[(5- phosphoribosylamino)methylideneamino] imidazole-4-carboxamide isomerase	.12045_3_50.2_part2	132701	133433	-	732	2	0	0	0	0	0	0	0	99.7268	732	100
pckA/Bvr	BS1330_I2078/hisA 1-5-phosphoribosyl-5-[(5- phosphoribosylamino)methylideneamino] imidazole-4-carboxamide isomerase	.12045_3_51.2	179082	179814	-	732	2	0	0	0	0	0	0	0	99.7268	732	100
pckA/Bvr	BS1330_I2078/hisA 1-5-phosphoribosyl-5-[(5- phosphoribosylamino)methylideneamino] imidazole-4-carboxamide isomerase	.12045_3_52.2	211611	212343	+	732	2	0	0	0	0	0	0	0	99.7268	732	100
pckA/Bvr	BS1330_I2078/hisA 1-5-phosphoribosyl-5-[(5- phosphoribosylamino)methylideneamino] imidazole-4-carboxamide isomerase	.12673_8_1.1	207497	208229	+	732	2	0	0	0	0	0	0	0	99.7268	732	100
pckA/Bvr	BS1330_I2078/hisA 1-5-phosphoribosyl-5-[(5- phosphoribosylamino)methylideneamino] imidazole-4-carboxamide isomerase	.12673_8_15.2	211577	212309	+	732	2	0	0	0	0	0	0	0	99.7268	732	100
pckA/Bvr	BS1330_I2078/hisA 1-5-phosphoribosyl-5-[(5- phosphoribosylamino)methylideneamino] imidazole-4-carboxamide isomerase	.12673_8_2.1_part2	81304	82036	+	732	2	0	0	0	0	0	0	0	99.7268	732	100
pckA/Bvr	BS1330_I2078/hisA 1-5-phosphoribosyl-5-[(5- phosphoribosylamino)methylideneamino] imidazole-4-carboxamide isomerase	.12673_8_3.2	179076	179808	-	732	2	0	0	0	0	0	0	0	99.7268	732	100
pckA/Bvr	BS1330_I2078/hisA 1-5-phosphoribosyl-5-[(5- phosphoribosylamino)methylideneamino] imidazole-4-carboxamide isomerase	.12673_8_4.3_part2	179182	179914	-	732	2	0	0	0	0	0	0	0	99.7268	732	100
pckA/Bvr	BS1330_I2078/hisA 1-5-phosphoribosyl-5-[(5- phosphoribosylamino)methylideneamino] imidazole-4-carboxamide isomerase	.12673_8_9.1	179175	179907	-	732	3	0	0	0	0	0	0	0	99.5902	732	100
pckA/Bvr	BS1330_I2078/hisA 1-5-phosphoribosyl-5-[(5- phosphoribosylamino)methylideneamino] imidazole-4-carboxamide isomerase	.14913_1_2.2	250046	250778	-	732	2	0	0	0	0	0	0	0	99.7268	732	100
pckA/Bvr	BS1330_I2078/hisA 1-5-phosphoribosyl-5-[(5- phosphoribosylamino)methylideneamino] imidazole-4-carboxamide isomerase	.14913_1_8.1	211625	212357	+	732	2	0	0	0	0	0	0	0	99.7268	732	100
pckA/Bvr	BS1330_I2078/hisA 1-5-phosphoribosyl-5-[(5- phosphoribosylamino)methylideneamino] imidazole-4-carboxamide isomerase	B_abortus_01-0065	99371	100103	-	732	2	0	0	0	0	0	0	0	99.7268	732	100
pckA/Bvr	BS1330_I2078/hisA 1-5-phosphoribosyl-5-[(5- phosphoribosylamino)methylideneamino] imidazole-4-carboxamide isomerase	B_abortus_104M	2022743	2023475	+	732	2	0	0	0	0	0	0	0	99.7268	732	100
pckA/Bvr	BS1330_I2078/hisA 1-5-phosphoribosyl-5-[(5- phosphoribosylamino)methylideneamino] imidazole-4-carboxamide isomerase	B_abortus_134	61887	62619	+	732	2	0	0	0	0	0	0	0	99.7268	732	100
pckA/Bvr	BS1330_I2078/hisA 1-5-phosphoribosyl-5-[(5- phosphoribosylamino)methylideneamino] imidazole-4-carboxamide isomerase	B_abortus_3196	642397	643129	-	732	3	0	0	0	0	0	0	0	99.5902	732	100
pckA/Bvr	BS1330_I2078/hisA 1-5-phosphoribosyl-5-[(5- phosphoribosylamino)methylideneamino] imidazole-4-carboxamide isomerase	B_abortus_63_75	1789984	1790716	+	732	3	0	0	0	0	0	0	0	99.5902	732	100
pckA/Bvr	BS1330_I2078/hisA 1-5-phosphoribosyl-5-[(5- phosphoribosylamino)methylideneamino] imidazole-4-carboxamide isomerase	B_abortus_63/144	211642	212374	+	732	3	0	0	0	0	0	0	0	99.5902	732	100
pckA/Bvr	BS1330_I2078/hisA 1-5-phosphoribosyl-5-[(5- phosphoribosylamino)methylideneamino] imidazole-4-carboxamide isomerase	B_abortus_63/59	1371793	1372525	+	732	2	0	0	0	0	0	0	0	99.7268	732	100
pckA/Bvr	BS1330_I2078/hisA 1-5-phosphoribosyl-5-[(5- phosphoribosylamino)methylideneamino] imidazole-4-carboxamide isomerase	B_abortus_64/108	1945714	1946446	+	732	2	0	0	0	0	0	0	0	99.7268	732	100
pckA/Bvr	BS1330_I2078/hisA 1-5-phosphoribosyl-5-[(5- phosphoribosylamino)methylideneamino] imidazole-4-carboxamide isomerase	B_abortus_65/63	217797	218529	+	732	2	0	0	0	0	0	0	0	99.7268	732	100
pckA/Bvr	BS1330_I2078/hisA 1-5-phosphoribosyl-5-[(5- phosphoribosylamino)methylideneamino] imidazole-4-carboxamide isomerase	B_abortus_67/781	1945707	1946439	+	732	2	0	0	0	0	0	0	0	99.7268	732	100
pckA/Bvr	BS1330_I2078/hisA 1-5-phosphoribosyl-5-[(5- phosphoribosylamino)methylideneamino] imidazole-4-carboxamide isomerase	B_abortus_68-3396P	99371	100103	-	732	2	0	0	0	0	0	0	0	99.7268	732	100
pckA/Bvr	BS1330_I2078/hisA 1-5-phosphoribosyl-5-[(5- phosphoribosylamino)methylideneamino] imidazole-4-carboxamide isomerase	B_abortus_80/108	1945679	1946411	+	732	2	0	0	0	0	0	0	0	99.7268	732	100
pckA/Bvr	BS1330_I2078/hisA 1-5-phosphoribosyl-5-[(5- phosphoribosylamino)methylideneamino] imidazole-4-carboxamide isomerase	B_abortus_82-2330	1943552	1944284	+	732	2	0	0	0	0	0	0	0	99.7268	732	100
pckA/Bvr	BS1330_I2078/hisA 1-5-phosphoribosyl-5-[(5- phosphoribosylamino)methylideneamino] imidazole-4-carboxamide isomerase	B_abortus_82-3893	1943467	1944199	+	732	2	0	0	0	0	0	0	0	99.7268	732	100
pckA/Bvr	BS1330_I2078/hisA 1-5-phosphoribosyl-5-[(5- phosphoribosylamino)methylideneamino] imidazole-4-carboxamide isomerase	B_abortus_84-0928	2024168	2024900	+	732	2	0	0	0	0	0	0	0	99.7268	732	100
pckA/Bvr	BS1330_I2078/hisA 1-5-phosphoribosyl-5-[(5- phosphoribosylamino)methylideneamino] imidazole-4-carboxamide isomerase	B_abortus_84/26	217809	218541	+	732	2	0	0	0	0	0	0	0	99.7268	732	100
pckA/Bvr	BS1330_I2078/hisA 1-5-phosphoribosyl-5-[(5- phosphoribosylamino)methylideneamino] imidazole-4-carboxamide isomerase	B_abortus_85-1058	1943668	1944400	+	732	2	0	0	0	0	0	0	0	99.7268	732	100
pckA/Bvr	BS1330_I2078/hisA 1-5-phosphoribosyl-5-[(5- phosphoribosylamino)methylideneamino] imidazole-4-carboxamide isomerase	B_abortus_85/69	630326	631058	-	732	3	0	0	0	0	0	0	0	99.5902	732	100
pckA/Bvr	BS1330_I2078/hisA 1-5-phosphoribosyl-5-[(5- phosphoribosylamino)methylideneamino] imidazole-4-carboxamide isomerase	B_abortus_87-0095	99371	100103	-	732	2	0	0	0	0	0	0	0	99.7268	732	100
pckA/Bvr	BS1330_I2078/hisA 1-5-phosphoribosyl-5-[(5- phosphoribosylamino)methylideneamino] imidazole-4-carboxamide isomerase	B_abortus_87-2211	99370	100102	-	732	2	0	0	0	0	0	0	0	99.7268	732	100
pckA/Bvr	BS1330_I2078/hisA 1-5-phosphoribosyl-5-[(5- phosphoribosylamino)methylideneamino] imidazole-4-carboxamide isomerase	B_abortus_88/226	1694985	1695717	+	732	2	0	0	0	0	0	0	0	99.7268	732	100
pckA/Bvr	BS1330_I2078/hisA 1-5-phosphoribosyl-5-[(5- phosphoribosylamino)methylideneamino] imidazole-4-carboxamide isomerase	B_abortus_90-0737	1593902	1594634	+	732	2	0	0	0	0	0	0	0	99.7268	732	100
pckA/Bvr	BS1330_I2078/hisA 1-5-phosphoribosyl-5-[(5- phosphoribosylamino)methylideneamino] imidazole-4-carboxamide isomerase	B_abortus_90-0775	99371	100103	-	732	2	0	0	0	0	0	0	0	99.7268	732	100
pckA/Bvr	BS1330_I2078/hisA 1-5-phosphoribosyl-5-[(5- phosphoribosylamino)methylideneamino] imidazole-4-carboxamide isomerase	B_abortus_90-1280	99371	100103	-	732	2	0	0	0	0	0	0	0	99.7268	732	100
pckA/Bvr	BS1330_I2078/hisA 1-5-phosphoribosyl-5-[(5- phosphoribosylamino)methylideneamino] imidazole-4-carboxamide isomerase	B_abortus_90/50	931087	931819	+	732	2	0	0	0	0	0	0	0	99.7268	732	100
pckA/Bvr	BS1330_I2078/hisA 1-5-phosphoribosyl-5-[(5- phosphoribosylamino)methylideneamino] imidazole-4-carboxamide isomerase	B_abortus_93/1	225570	226302	+	732	2	0	0	0	0	0	0	0	99.7268	732	100
pckA/Bvr	BS1330_I2078/hisA 1-5-phosphoribosyl-5-[(5- phosphoribosylamino)methylideneamino] imidazole-4-carboxamide isomerase	B_abortus_A13334	393410	394142	-	732	2	0	0	0	0	0	0	0	99.7268	732	100
pckA/Bvr	BS1330_I2078/hisA 1-5-phosphoribosyl-5-[(5- phosphoribosylamino)methylideneamino] imidazole-4-carboxamide isomerase	B_abortus_B10-0018	99371	100103	-	732	2	0	0	0	0	0	0	0	99.7268	732	100
pckA/Bvr	BS1330_I2078/hisA 1-5-phosphoribosyl-5-[(5- phosphoribosylamino)methylideneamino] imidazole-4-carboxamide isomerase	B_abortus_B10-0091	2024051	2024783	+	732	2	0	0	0	0	0	0	0	99.7268	732	100
pckA/Bvr	BS1330_I2078/hisA 1-5-phosphoribosyl-5-[(5- phosphoribosylamino)methylideneamino] imidazole-4-carboxamide isomerase	B_abortus_B10-0973	99371	100103	-	732	2	0	0	0	0	0	0	0	99.7268	732	100
pckA/Bvr	BS1330_I2078/hisA 1-5-phosphoribosyl-5-[(5- phosphoribosylamino)methylideneamino] imidazole-4-carboxamide isomerase	B_abortus_BAB8416	2016171	2016903	+	732	2	0	0	0	0	0	0	0	99.7268	732	100
pckA/Bvr	BS1330_I2078/hisA 1-5-phosphoribosyl-5-[(5- phosphoribosylamino)methylideneamino] imidazole-4-carboxamide isomerase	B_abortus_BCB034	9648	10380	+	732	2	0	0	0	0	0	0	0	99.7268	732	100
pckA/Bvr	BS1330_I2078/hisA 1-5-phosphoribosyl-5-[(5- phosphoribosylamino)methylideneamino] imidazole-4-carboxamide isomerase	B_abortus_BDW	103402	104134	-	732	2	0	0	0	0	0	0	0	99.7268	732	100
pckA/Bvr	BS1330_I2078/hisA 1-5-phosphoribosyl-5-[(5- phosphoribosylamino)methylideneamino] imidazole-4-carboxamide isomerase	B_abortus_BER	1571400	1572132	-	732	3	0	0	0	0	0	0	0	99.5902	732	100
pckA/Bvr	BS1330_I2078/hisA 1-5-phosphoribosyl-5-[(5- phosphoribosylamino)methylideneamino] imidazole-4-carboxamide isomerase	B_abortus_BFY	11600	12332	-	732	3	0	0	0	0	0	0	0	99.5902	732	100
pckA/Bvr	BS1330_I2078/hisA 1-5-phosphoribosyl-5-[(5- phosphoribosylamino)methylideneamino] imidazole-4-carboxamide isomerase	B_abortus_bv2_86/8/59	2043844	2044576	+	732	2	0	0	0	0	0	0	0	99.7268	732	100
pckA/Bvr	BS1330_I2078/hisA 1-5-phosphoribosyl-5-[(5- phosphoribosylamino)methylideneamino] imidazole-4-carboxamide isomerase	B_abortus_bv3_Tulya	61893	62625	+	732	3	0	0	0	0	0	0	0	99.5902	732	100
pckA/Bvr	BS1330_I2078/hisA 1-5-phosphoribosyl-5-[(5- phosphoribosylamino)methylideneamino] imidazole-4-carboxamide isomerase	B_abortus_bv6_870	1992818	1993550	-	732	3	0	0	0	0	0	0	0	99.5902	732	100
pckA/Bvr	BS1330_I2078/hisA 1-5-phosphoribosyl-5-[(5- phosphoribosylamino)methylideneamino] imidazole-4-carboxamide isomerase	B_abortus_bv9_C68	2037664	2038396	+	732	3	0	0	0	0	0	0	0	99.5902	732	100
pckA/Bvr	BS1330_I2078/hisA 1-5-phosphoribosyl-5-[(5- phosphoribosylamino)methylideneamino] imidazole-4-carboxamide isomerase	B_abortus_CNGB_1011	1370722	1371454	+	732	2	0	0	0	0	0	0	0	99.7268	732	100
pckA/Bvr	BS1330_I2078/hisA 1-5-phosphoribosyl-5-[(5- phosphoribosylamino)methylideneamino] imidazole-4-carboxamide isomerase	B_abortus_CNGB_436	786167	786899	+	732	2	0	0	0	0	0	0	0	99.7268	732	100
pckA/Bvr	BS1330_I2078/hisA 1-5-phosphoribosyl-5-[(5- phosphoribosylamino)methylideneamino] imidazole-4-carboxamide isomerase	B_abortus_CNGB_752	786168	786900	+	732	2	0	0	0	0	0	0	0	99.7268	732	100
pckA/Bvr	BS1330_I2078/hisA 1-5-phosphoribosyl-5-[(5- phosphoribosylamino)methylideneamino] imidazole-4-carboxamide isomerase	B_abortus_CNGB_759	1677564	1678296	+	732	2	0	0	0	0	0	0	0	99.7268	732	100
pckA/Bvr	BS1330_I2078/hisA 1-5-phosphoribosyl-5-[(5- phosphoribosylamino)methylideneamino] imidazole-4-carboxamide isomerase	B_abortus_CNGB_966	1990037	1990769	+	732	2	0	0	0	0	0	0	0	99.7268	732	100
pckA/Bvr	BS1330_I2078/hisA 1-5-phosphoribosyl-5-[(5- phosphoribosylamino)methylideneamino] imidazole-4-carboxamide isomerase	B_abortus_CNGB1432	786161	786893	+	732	2	0	0	0	0	0	0	0	99.7268	732	100
pckA/Bvr	BS1330_I2078/hisA 1-5-phosphoribosyl-5-[(5- phosphoribosylamino)methylideneamino] imidazole-4-carboxamide isomerase	B_abortus_CNGB308	786162	786894	+	732	2	0	0	0	0	0	0	0	99.7268	732	100
pckA/Bvr	BS1330_I2078/hisA 1-5-phosphoribosyl-5-[(5- phosphoribosylamino)methylideneamino] imidazole-4-carboxamide isomerase	B_abortus_F1/06_B1	1109031	1109763	+	732	2	0	0	0	0	0	0	0	99.7268	732	100
pckA/Bvr	BS1330_I2078/hisA 1-5-phosphoribosyl-5-[(5- phosphoribosylamino)methylideneamino] imidazole-4-carboxamide isomerase	B_abortus_F2/06-8	785953	786685	+	732	2	0	0	0	0	0	0	0	99.7268	732	100
pckA/Bvr	BS1330_I2078/hisA 1-5-phosphoribosyl-5-[(5- phosphoribosylamino)methylideneamino] imidazole-4-carboxamide isomerase	B_abortus_F3/01-300	1945651	1946383	+	732	2	0	0	0	0	0	0	0	99.7268	732	100
pckA/Bvr	BS1330_I2078/hisA 1-5-phosphoribosyl-5-[(5- phosphoribosylamino)methylideneamino] imidazole-4-carboxamide isomerase	B_abortus_F3/07-1	1061226	1061958	+	732	2	0	0	0	0	0	0	0	99.7268	732	100
pckA/Bvr	BS1330_I2078/hisA 1-5-phosphoribosyl-5-[(5- phosphoribosylamino)methylideneamino] imidazole-4-carboxamide isomerase	B_abortus_LEVI237	804069	804801	+	732	2	0	0	0	0	0	0	0	99.7268	732	100
pckA/Bvr	BS1330_I2078/hisA 1-5-phosphoribosyl-5-[(5- phosphoribosylamino)methylideneamino] imidazole-4-carboxamide isomerase	B_abortus_NCTC_10505	700784	701516	+	732	3	0	0	0	0	0	0	0	99.5902	732	100
pckA/Bvr	BS1330_I2078/hisA 1-5-phosphoribosyl-5-[(5- phosphoribosylamino)methylideneamino] imidazole-4-carboxamide isomerase	B_abortus_NI380	1944430	1945162	+	732	2	0	0	0	0	0	0	0	99.7268	732	100
pckA/Bvr	BS1330_I2078/hisA 1-5-phosphoribosyl-5-[(5- phosphoribosylamino)methylideneamino] imidazole-4-carboxamide isomerase	B_abortus_NI388	42815	43547	+	732	2	0	0	0	0	0	0	0	99.7268	732	100
pckA/Bvr	BS1330_I2078/hisA 1-5-phosphoribosyl-5-[(5- phosphoribosylamino)methylideneamino] imidazole-4-carboxamide isomerase	B_abortus_NI518	228446	229178	+	732	2	0	0	0	0	0	0	0	99.7268	732	100
pckA/Bvr	BS1330_I2078/hisA 1-5-phosphoribosyl-5-[(5- phosphoribosylamino)methylideneamino] imidazole-4-carboxamide isomerase	B_abortus_NI593	1945724	1946456	+	732	2	0	0	0	0	0	0	0	99.7268	732	100
pckA/Bvr	BS1330_I2078/hisA 1-5-phosphoribosyl-5-[(5- phosphoribosylamino)methylideneamino] imidazole-4-carboxamide isomerase	B_abortus_NI622	1988337	1989069	+	732	2	0	0	0	0	0	0	0	99.7268	732	100
pckA/Bvr	BS1330_I2078/hisA 1-5-phosphoribosyl-5-[(5- phosphoribosylamino)methylideneamino] imidazole-4-carboxamide isomerase	B_abortus_NI633	1945652	1946384	+	732	2	0	0	0	0	0	0	0	99.7268	732	100
pckA/Bvr	BS1330_I2078/hisA 1-5-phosphoribosyl-5-[(5- phosphoribosylamino)methylideneamino] imidazole-4-carboxamide isomerase	B_abortus_NI639	1891452	1892184	+	732	2	0	0	0	0	0	0	0	99.7268	732	100
pckA/Bvr	BS1330_I2078/hisA 1-5-phosphoribosyl-5-[(5- phosphoribosylamino)methylideneamino] imidazole-4-carboxamide isomerase	B_abortus_NI645	1891449	1892181	+	732	2	0	0	0	0	0	0	0	99.7268	732	100
pckA/Bvr	BS1330_I2078/hisA 1-5-phosphoribosyl-5-[(5- phosphoribosylamino)methylideneamino] imidazole-4-carboxamide isomerase	B_abortus_RB51	1990754	1991486	+	732	2	0	0	0	0	0	0	0	99.7268	732	100
pckA/Bvr	BS1330_I2078/hisA 1-5-phosphoribosyl-5-[(5- phosphoribosylamino)methylideneamino] imidazole-4-carboxamide isomerase	B_abortus_S19	2022423	2023155	+	732	2	0	0	0	0	0	0	0	99.7268	732	100
pckA/Bvr	BS1330_I2078/hisA 1-5-phosphoribosyl-5-[(5- phosphoribosylamino)methylideneamino] imidazole-4-carboxamide isomerase	Bab2308	2021256	2021988	+	732	2	0	0	0	0	0	0	0	99.7268	732	100
pckA/Bvr	BS1330_I2078/hisA 1-5-phosphoribosyl-5-[(5- phosphoribosylamino)methylideneamino] imidazole-4-carboxamide isomerase	Bab9-941	2024137	2024869	+	732	2	0	0	0	0	0	0	0	99.7268	732	100
pckA/Bvr	BS1330_I2079/hisF imidazole glycerol phosphate synthase subunit HisF	.11502_1_17.3	212400	213186	+	786	1	0	0	0	0	0	0	0	99.8728	786	100
pckA/Bvr	BS1330_I2079/hisF imidazole glycerol phosphate synthase subunit HisF	.11502_1_18.3	212392	213178	+	786	1	0	0	0	0	0	0	0	99.8728	786	100
pckA/Bvr	BS1330_I2079/hisF imidazole glycerol phosphate synthase subunit HisF	.11502_1_19.1	600586	601372	+	786	1	0	0	0	0	0	0	0	99.8728	786	100
pckA/Bvr	BS1330_I2079/hisF imidazole glycerol phosphate synthase subunit HisF	.11940_5_95.1	212337	213123	+	786	1	0	0	0	0	0	0	0	99.8728	786	100
pckA/Bvr	BS1330_I2079/hisF imidazole glycerol phosphate synthase subunit HisF	.11983_1_28.2_part2	62477	63263	+	786	1	0	0	0	0	0	0	0	99.8728	786	100
pckA/Bvr	BS1330_I2079/hisF imidazole glycerol phosphate synthase subunit HisF	.11983_1_29.1_part1	212343	213129	+	786	1	0	0	0	0	0	0	0	99.8728	786	100
pckA/Bvr	BS1330_I2079/hisF imidazole glycerol phosphate synthase subunit HisF	.11983_1_30.2_part2	82032	82818	+	786	1	0	0	0	0	0	0	0	99.8728	786	100
pckA/Bvr	BS1330_I2079/hisF imidazole glycerol phosphate synthase subunit HisF	.11983_1_33.1_part1	178308	179094	-	786	1	0	0	0	0	0	0	0	99.8728	786	100
pckA/Bvr	BS1330_I2079/hisF imidazole glycerol phosphate synthase subunit HisF	.11983_1_34.2	249258	250044	-	786	1	0	0	0	0	0	0	0	99.8728	786	100
pckA/Bvr	BS1330_I2079/hisF imidazole glycerol phosphate synthase subunit HisF	.11983_1_35.1	178260	179046	-	786	1	0	0	0	0	0	0	0	99.8728	786	100
pckA/Bvr	BS1330_I2079/hisF imidazole glycerol phosphate synthase subunit HisF	.11983_1_36.2	178260	179046	-	786	1	0	0	0	0	0	0	0	99.8728	786	100
pckA/Bvr	BS1330_I2079/hisF imidazole glycerol phosphate synthase subunit HisF	.11983_1_37.1	353707	354493	-	786	1	0	0	0	0	0	0	0	99.8728	786	100
pckA/Bvr	BS1330_I2079/hisF imidazole glycerol phosphate synthase subunit HisF	.11983_1_38.1_part2	62477	63263	+	786	1	0	0	0	0	0	0	0	99.8728	786	100
pckA/Bvr	BS1330_I2079/hisF imidazole glycerol phosphate synthase subunit HisF	.11983_1_39.3_part1	212347	213133	+	786	1	0	0	0	0	0	0	0	99.8728	786	100
pckA/Bvr	BS1330_I2079/hisF imidazole glycerol phosphate synthase subunit HisF	.11983_1_40.1_part1	178260	179046	-	786	1	0	0	0	0	0	0	0	99.8728	786	100
pckA/Bvr	BS1330_I2079/hisF imidazole glycerol phosphate synthase subunit HisF	.11983_1_41.2_part2	62477	63263	+	786	1	0	0	0	0	0	0	0	99.8728	786	100
pckA/Bvr	BS1330_I2079/hisF imidazole glycerol phosphate synthase subunit HisF	.11983_1_42.1	178363	179149	-	786	1	0	0	0	0	0	0	0	99.8728	786	100
pckA/Bvr	BS1330_I2079/hisF imidazole glycerol phosphate synthase subunit HisF	.11983_1_44.1	212341	213127	+	786	1	0	0	0	0	0	0	0	99.8728	786	100
pckA/Bvr	BS1330_I2079/hisF imidazole glycerol phosphate synthase subunit HisF	.11983_1_45.1	178276	179062	-	786	1	0	0	0	0	0	0	0	99.8728	786	100
pckA/Bvr	BS1330_I2079/hisF imidazole glycerol phosphate synthase subunit HisF	.11983_1_46.3	178200	178986	-	786	1	0	0	0	0	0	0	0	99.8728	786	100
pckA/Bvr	BS1330_I2079/hisF imidazole glycerol phosphate synthase subunit HisF	.11983_1_47.1_part1	178268	179054	-	786	1	0	0	0	0	0	0	0	99.8728	786	100
pckA/Bvr	BS1330_I2079/hisF imidazole glycerol phosphate synthase subunit HisF	.11983_1_48.3	212341	213127	+	786	1	0	0	0	0	0	0	0	99.8728	786	100
pckA/Bvr	BS1330_I2079/hisF imidazole glycerol phosphate synthase subunit HisF	.11983_1_49.1_part1	178260	179046	-	786	1	0	0	0	0	0	0	0	99.8728	786	100
pckA/Bvr	BS1330_I2079/hisF imidazole glycerol phosphate synthase subunit HisF	.11983_1_50.3	178260	179046	-	786	1	0	0	0	0	0	0	0	99.8728	786	100
pckA/Bvr	BS1330_I2079/hisF imidazole glycerol phosphate synthase subunit HisF	.11983_1_51.2	178350	179136	-	786	1	0	0	0	0	0	0	0	99.8728	786	100
pckA/Bvr	BS1330_I2079/hisF imidazole glycerol phosphate synthase subunit HisF	.11983_1_52.1	178276	179062	-	786	1	0	0	0	0	0	0	0	99.8728	786	100
pckA/Bvr	BS1330_I2079/hisF imidazole glycerol phosphate synthase subunit HisF	.11983_1_53.3	249419	250205	-	786	1	0	0	0	0	0	0	0	99.8728	786	100
pckA/Bvr	BS1330_I2079/hisF imidazole glycerol phosphate synthase subunit HisF	.11983_1_54.1	178260	179046	-	786	1	0	0	0	0	0	0	0	99.8728	786	100
pckA/Bvr	BS1330_I2079/hisF imidazole glycerol phosphate synthase subunit HisF	.11983_1_55.1	212351	213137	+	786	1	0	0	0	0	0	0	0	99.8728	786	100
pckA/Bvr	BS1330_I2079/hisF imidazole glycerol phosphate synthase subunit HisF	.11983_1_56.2	178268	179054	-	786	1	0	0	0	0	0	0	0	99.8728	786	100
pckA/Bvr	BS1330_I2079/hisF imidazole glycerol phosphate synthase subunit HisF	.11983_1_57.1_part1	178260	179046	-	786	1	0	0	0	0	0	0	0	99.8728	786	100
pckA/Bvr	BS1330_I2079/hisF imidazole glycerol phosphate synthase subunit HisF	.11983_1_58.2_part1	178269	179055	-	786	1	0	0	0	0	0	0	0	99.8728	786	100
pckA/Bvr	BS1330_I2079/hisF imidazole glycerol phosphate synthase subunit HisF	.11983_1_59.1	249239	250025	-	786	1	0	0	0	0	0	0	0	99.8728	786	100
pckA/Bvr	BS1330_I2079/hisF imidazole glycerol phosphate synthase subunit HisF	.11983_1_60.1	225556	226342	+	786	1	0	0	0	0	0	0	0	99.8728	786	100
pckA/Bvr	BS1330_I2079/hisF imidazole glycerol phosphate synthase subunit HisF	.11983_1_61.1_part2	190180	190966	+	786	1	0	0	0	0	0	0	0	99.8728	786	100
pckA/Bvr	BS1330_I2079/hisF imidazole glycerol phosphate synthase subunit HisF	.11983_1_62.3	249432	250218	-	786	1	0	0	0	0	0	0	0	99.8728	786	100
pckA/Bvr	BS1330_I2079/hisF imidazole glycerol phosphate synthase subunit HisF	.11983_1_63.4	212347	213133	+	786	1	0	0	0	0	0	0	0	99.8728	786	100
pckA/Bvr	BS1330_I2079/hisF imidazole glycerol phosphate synthase subunit HisF	.11983_1_64.3	212350	213136	+	786	1	0	0	0	0	0	0	0	99.8728	786	100
pckA/Bvr	BS1330_I2079/hisF imidazole glycerol phosphate synthase subunit HisF	.11983_1_65.3	212345	213131	+	786	1	0	0	0	0	0	0	0	99.8728	786	100
pckA/Bvr	BS1330_I2079/hisF imidazole glycerol phosphate synthase subunit HisF	.11983_1_67.3_part1	212344	213130	+	786	1	0	0	0	0	0	0	0	99.8728	786	100
pckA/Bvr	BS1330_I2079/hisF imidazole glycerol phosphate synthase subunit HisF	.11983_1_68.1	208232	209018	+	786	1	0	0	0	0	0	0	0	99.8728	786	100
pckA/Bvr	BS1330_I2079/hisF imidazole glycerol phosphate synthase subunit HisF	.11983_1_69.1_part2	80603	81389	+	786	1	0	0	0	0	0	0	0	99.8728	786	100
pckA/Bvr	BS1330_I2079/hisF imidazole glycerol phosphate synthase subunit HisF	.11983_1_70.1	178294	179080	-	786	1	0	0	0	0	0	0	0	99.8728	786	100
pckA/Bvr	BS1330_I2079/hisF imidazole glycerol phosphate synthase subunit HisF	.11983_1_71.1_part1	178260	179046	-	786	1	0	0	0	0	0	0	0	99.8728	786	100
pckA/Bvr	BS1330_I2079/hisF imidazole glycerol phosphate synthase subunit HisF	.11983_1_72.2	178302	179088	-	786	1	0	0	0	0	0	0	0	99.8728	786	100
pckA/Bvr	BS1330_I2079/hisF imidazole glycerol phosphate synthase subunit HisF	.11983_1_73.1	212350	213136	+	786	1	0	0	0	0	0	0	0	99.8728	786	100
pckA/Bvr	BS1330_I2079/hisF imidazole glycerol phosphate synthase subunit HisF	.11983_1_74.1	582578	583364	+	786	1	0	0	0	0	0	0	0	99.8728	786	100
pckA/Bvr	BS1330_I2079/hisF imidazole glycerol phosphate synthase subunit HisF	.11983_1_75.2_part2	190185	190971	+	786	1	0	0	0	0	0	0	0	99.8728	786	100
pckA/Bvr	BS1330_I2079/hisF imidazole glycerol phosphate synthase subunit HisF	.11983_1_76.1_part1	212345	213131	+	786	1	0	0	0	0	0	0	0	99.8728	786	100
pckA/Bvr	BS1330_I2079/hisF imidazole glycerol phosphate synthase subunit HisF	.11983_1_77.2_part1	178276	179062	-	786	1	0	0	0	0	0	0	0	99.8728	786	100
pckA/Bvr	BS1330_I2079/hisF imidazole glycerol phosphate synthase subunit HisF	.11983_1_78.2	212341	213127	+	786	1	0	0	0	0	0	0	0	99.8728	786	100
pckA/Bvr	BS1330_I2079/hisF imidazole glycerol phosphate synthase subunit HisF	.11983_1_79.3_part1	178284	179070	-	786	1	0	0	0	0	0	0	0	99.8728	786	100
pckA/Bvr	BS1330_I2079/hisF imidazole glycerol phosphate synthase subunit HisF	.11983_1_80.2_part2	130548	131334	+	786	2	0	0	0	0	0	0	0	99.7455	786	100
pckA/Bvr	BS1330_I2079/hisF imidazole glycerol phosphate synthase subunit HisF	.11983_1_82.1	178300	179086	-	786	1	0	0	0	0	0	0	0	99.8728	786	100
pckA/Bvr	BS1330_I2079/hisF imidazole glycerol phosphate synthase subunit HisF	.11983_1_83.8	212342	213128	+	786	1	0	0	0	0	0	0	0	99.8728	786	100
pckA/Bvr	BS1330_I2079/hisF imidazole glycerol phosphate synthase subunit HisF	.12045_3_50.2_part2	131919	132705	-	786	1	0	0	0	0	0	0	0	99.8728	786	100
pckA/Bvr	BS1330_I2079/hisF imidazole glycerol phosphate synthase subunit HisF	.12045_3_51.2	178300	179086	-	786	1	0	0	0	0	0	0	0	99.8728	786	100
pckA/Bvr	BS1330_I2079/hisF imidazole glycerol phosphate synthase subunit HisF	.12045_3_52.2	212339	213125	+	786	1	0	0	0	0	0	0	0	99.8728	786	100
pckA/Bvr	BS1330_I2079/hisF imidazole glycerol phosphate synthase subunit HisF	.12673_8_1.1	208225	209011	+	786	1	0	0	0	0	0	0	0	99.8728	786	100
pckA/Bvr	BS1330_I2079/hisF imidazole glycerol phosphate synthase subunit HisF	.12673_8_15.2	212305	213091	+	786	1	0	0	0	0	0	0	0	99.8728	786	100
pckA/Bvr	BS1330_I2079/hisF imidazole glycerol phosphate synthase subunit HisF	.12673_8_2.1_part2	82032	82818	+	786	1	0	0	0	0	0	0	0	99.8728	786	100
pckA/Bvr	BS1330_I2079/hisF imidazole glycerol phosphate synthase subunit HisF	.12673_8_3.2	178294	179080	-	786	1	0	0	0	0	0	0	0	99.8728	786	100
pckA/Bvr	BS1330_I2079/hisF imidazole glycerol phosphate synthase subunit HisF	.12673_8_4.3_part2	178400	179186	-	786	1	0	0	0	0	0	0	0	99.8728	786	100
pckA/Bvr	BS1330_I2079/hisF imidazole glycerol phosphate synthase subunit HisF	.12673_8_9.1	178393	179179	-	786	3	0	0	0	0	0	0	0	99.6183	786	100
pckA/Bvr	BS1330_I2079/hisF imidazole glycerol phosphate synthase subunit HisF	.14913_1_2.2	249264	250050	-	786	1	0	0	0	0	0	0	0	99.8728	786	100
pckA/Bvr	BS1330_I2079/hisF imidazole glycerol phosphate synthase subunit HisF	.14913_1_8.1	212353	213139	+	786	1	0	0	0	0	0	0	0	99.8728	786	100
pckA/Bvr	BS1330_I2079/hisF imidazole glycerol phosphate synthase subunit HisF	B_abortus_01-0065	98589	99375	-	786	1	0	0	0	0	0	0	0	99.8728	786	100
pckA/Bvr	BS1330_I2079/hisF imidazole glycerol phosphate synthase subunit HisF	B_abortus_104M	2023471	2024257	+	786	1	0	0	0	0	0	0	0	99.8728	786	100
pckA/Bvr	BS1330_I2079/hisF imidazole glycerol phosphate synthase subunit HisF	B_abortus_134	62615	63401	+	786	1	0	0	0	0	0	0	0	99.8728	786	100
pckA/Bvr	BS1330_I2079/hisF imidazole glycerol phosphate synthase subunit HisF	B_abortus_3196	641615	642401	-	786	1	0	0	0	0	0	0	0	99.8728	786	100
pckA/Bvr	BS1330_I2079/hisF imidazole glycerol phosphate synthase subunit HisF	B_abortus_63_75	1790712	1791498	+	786	1	0	0	0	0	0	0	0	99.8728	786	100
pckA/Bvr	BS1330_I2079/hisF imidazole glycerol phosphate synthase subunit HisF	B_abortus_63/144	212370	213156	+	786	1	0	0	0	0	0	0	0	99.8728	786	100
pckA/Bvr	BS1330_I2079/hisF imidazole glycerol phosphate synthase subunit HisF	B_abortus_63/59	1372521	1373307	+	786	1	0	0	0	0	0	0	0	99.8728	786	100
pckA/Bvr	BS1330_I2079/hisF imidazole glycerol phosphate synthase subunit HisF	B_abortus_64/108	1946442	1947228	+	786	1	0	0	0	0	0	0	0	99.8728	786	100
pckA/Bvr	BS1330_I2079/hisF imidazole glycerol phosphate synthase subunit HisF	B_abortus_65/63	218525	219311	+	786	1	0	0	0	0	0	0	0	99.8728	786	100
pckA/Bvr	BS1330_I2079/hisF imidazole glycerol phosphate synthase subunit HisF	B_abortus_67/781	1946435	1947221	+	786	1	0	0	0	0	0	0	0	99.8728	786	100
pckA/Bvr	BS1330_I2079/hisF imidazole glycerol phosphate synthase subunit HisF	B_abortus_68-3396P	98589	99375	-	786	1	0	0	0	0	0	0	0	99.8728	786	100
pckA/Bvr	BS1330_I2079/hisF imidazole glycerol phosphate synthase subunit HisF	B_abortus_80/108	1946407	1947193	+	786	1	0	0	0	0	0	0	0	99.8728	786	100
pckA/Bvr	BS1330_I2079/hisF imidazole glycerol phosphate synthase subunit HisF	B_abortus_82-2330	1944280	1945066	+	786	1	0	0	0	0	0	0	0	99.8728	786	100
pckA/Bvr	BS1330_I2079/hisF imidazole glycerol phosphate synthase subunit HisF	B_abortus_82-3893	1944195	1944981	+	786	1	0	0	0	0	0	0	0	99.8728	786	100
pckA/Bvr	BS1330_I2079/hisF imidazole glycerol phosphate synthase subunit HisF	B_abortus_84-0928	2024896	2025682	+	786	1	0	0	0	0	0	0	0	99.8728	786	100
pckA/Bvr	BS1330_I2079/hisF imidazole glycerol phosphate synthase subunit HisF	B_abortus_84/26	218537	219323	+	786	1	0	0	0	0	0	0	0	99.8728	786	100
pckA/Bvr	BS1330_I2079/hisF imidazole glycerol phosphate synthase subunit HisF	B_abortus_85-1058	1944396	1945182	+	786	1	0	0	0	0	0	0	0	99.8728	786	100
pckA/Bvr	BS1330_I2079/hisF imidazole glycerol phosphate synthase subunit HisF	B_abortus_85/69	629544	630330	-	786	1	0	0	0	0	0	0	0	99.8728	786	100
pckA/Bvr	BS1330_I2079/hisF imidazole glycerol phosphate synthase subunit HisF	B_abortus_87-0095	98589	99375	-	786	1	0	0	0	0	0	0	0	99.8728	786	100
pckA/Bvr	BS1330_I2079/hisF imidazole glycerol phosphate synthase subunit HisF	B_abortus_87-2211	98588	99374	-	786	1	0	0	0	0	0	0	0	99.8728	786	100
pckA/Bvr	BS1330_I2079/hisF imidazole glycerol phosphate synthase subunit HisF	B_abortus_88/226	1695713	1696499	+	786	1	0	0	0	0	0	0	0	99.8728	786	100
pckA/Bvr	BS1330_I2079/hisF imidazole glycerol phosphate synthase subunit HisF	B_abortus_90-0737	1594630	1595416	+	786	1	0	0	0	0	0	0	0	99.8728	786	100
pckA/Bvr	BS1330_I2079/hisF imidazole glycerol phosphate synthase subunit HisF	B_abortus_90-0775	98589	99375	-	786	1	0	0	0	0	0	0	0	99.8728	786	100
pckA/Bvr	BS1330_I2079/hisF imidazole glycerol phosphate synthase subunit HisF	B_abortus_90-1280	98589	99375	-	786	1	0	0	0	0	0	0	0	99.8728	786	100
pckA/Bvr	BS1330_I2079/hisF imidazole glycerol phosphate synthase subunit HisF	B_abortus_90/50	931815	932601	+	786	1	0	0	0	0	0	0	0	99.8728	786	100
pckA/Bvr	BS1330_I2079/hisF imidazole glycerol phosphate synthase subunit HisF	B_abortus_93/1	226298	227084	+	786	1	0	0	0	0	0	0	0	99.8728	786	100
pckA/Bvr	BS1330_I2079/hisF imidazole glycerol phosphate synthase subunit HisF	B_abortus_A13334	392628	393414	-	786	1	0	0	0	0	0	0	0	99.8728	786	100
pckA/Bvr	BS1330_I2079/hisF imidazole glycerol phosphate synthase subunit HisF	B_abortus_B10-0018	98589	99375	-	786	1	0	0	0	0	0	0	0	99.8728	786	100
pckA/Bvr	BS1330_I2079/hisF imidazole glycerol phosphate synthase subunit HisF	B_abortus_B10-0091	2024779	2025565	+	786	1	0	0	0	0	0	0	0	99.8728	786	100
pckA/Bvr	BS1330_I2079/hisF imidazole glycerol phosphate synthase subunit HisF	B_abortus_B10-0973	98589	99375	-	786	1	0	0	0	0	0	0	0	99.8728	786	100
pckA/Bvr	BS1330_I2079/hisF imidazole glycerol phosphate synthase subunit HisF	B_abortus_BAB8416	2016899	2017685	+	786	1	0	0	0	0	0	0	0	99.8728	786	100
pckA/Bvr	BS1330_I2079/hisF imidazole glycerol phosphate synthase subunit HisF	B_abortus_BCB034	10376	11162	+	786	1	0	0	0	0	0	0	0	99.8728	786	100
pckA/Bvr	BS1330_I2079/hisF imidazole glycerol phosphate synthase subunit HisF	B_abortus_BDW	102620	103406	-	786	1	0	0	0	0	0	0	0	99.8728	786	100
pckA/Bvr	BS1330_I2079/hisF imidazole glycerol phosphate synthase subunit HisF	B_abortus_BER	1570618	1571404	-	786	3	0	0	0	0	0	0	0	99.6183	786	100
pckA/Bvr	BS1330_I2079/hisF imidazole glycerol phosphate synthase subunit HisF	B_abortus_BFY	10818	11604	-	786	3	0	0	0	0	0	0	0	99.6183	786	100
pckA/Bvr	BS1330_I2079/hisF imidazole glycerol phosphate synthase subunit HisF	B_abortus_bv2_86/8/59	2044572	2045358	+	786	1	0	0	0	0	0	0	0	99.8728	786	100
pckA/Bvr	BS1330_I2079/hisF imidazole glycerol phosphate synthase subunit HisF	B_abortus_bv3_Tulya	62621	63407	+	786	3	0	0	0	0	0	0	0	99.6183	786	100
pckA/Bvr	BS1330_I2079/hisF imidazole glycerol phosphate synthase subunit HisF	B_abortus_bv6_870	1992036	1992822	-	786	1	0	0	0	0	0	0	0	99.8728	786	100
pckA/Bvr	BS1330_I2079/hisF imidazole glycerol phosphate synthase subunit HisF	B_abortus_bv9_C68	2038392	2039178	+	786	1	0	0	0	0	0	0	0	99.8728	786	100
pckA/Bvr	BS1330_I2079/hisF imidazole glycerol phosphate synthase subunit HisF	B_abortus_CNGB_1011	1371450	1372236	+	786	1	0	0	0	0	0	0	0	99.8728	786	100
pckA/Bvr	BS1330_I2079/hisF imidazole glycerol phosphate synthase subunit HisF	B_abortus_CNGB_436	786895	787681	+	786	1	0	0	0	0	0	0	0	99.8728	786	100
pckA/Bvr	BS1330_I2079/hisF imidazole glycerol phosphate synthase subunit HisF	B_abortus_CNGB_752	786896	787682	+	786	1	0	0	0	0	0	0	0	99.8728	786	100
pckA/Bvr	BS1330_I2079/hisF imidazole glycerol phosphate synthase subunit HisF	B_abortus_CNGB_759	1678292	1679078	+	786	1	0	0	0	0	0	0	0	99.8728	786	100
pckA/Bvr	BS1330_I2079/hisF imidazole glycerol phosphate synthase subunit HisF	B_abortus_CNGB_966	1990765	1991551	+	786	1	0	0	0	0	0	0	0	99.8728	786	100
pckA/Bvr	BS1330_I2079/hisF imidazole glycerol phosphate synthase subunit HisF	B_abortus_CNGB1432	786889	787675	+	786	1	0	0	0	0	0	0	0	99.8728	786	100
pckA/Bvr	BS1330_I2079/hisF imidazole glycerol phosphate synthase subunit HisF	B_abortus_CNGB308	786890	787676	+	786	1	0	0	0	0	0	0	0	99.8728	786	100
pckA/Bvr	BS1330_I2079/hisF imidazole glycerol phosphate synthase subunit HisF	B_abortus_F1/06_B1	1109759	1110545	+	786	1	0	0	0	0	0	0	0	99.8728	786	100
pckA/Bvr	BS1330_I2079/hisF imidazole glycerol phosphate synthase subunit HisF	B_abortus_F2/06-8	786681	787467	+	786	1	0	0	0	0	0	0	0	99.8728	786	100
pckA/Bvr	BS1330_I2079/hisF imidazole glycerol phosphate synthase subunit HisF	B_abortus_F3/01-300	1946379	1947165	+	786	1	0	0	0	0	0	0	0	99.8728	786	100
pckA/Bvr	BS1330_I2079/hisF imidazole glycerol phosphate synthase subunit HisF	B_abortus_F3/07-1	1061954	1062740	+	786	1	0	0	0	0	0	0	0	99.8728	786	100
pckA/Bvr	BS1330_I2079/hisF imidazole glycerol phosphate synthase subunit HisF	B_abortus_LEVI237	804797	805583	+	786	1	0	0	0	0	0	0	0	99.8728	786	100
pckA/Bvr	BS1330_I2079/hisF imidazole glycerol phosphate synthase subunit HisF	B_abortus_NCTC_10505	701512	702298	+	786	1	0	0	0	0	0	0	0	99.8728	786	100
pckA/Bvr	BS1330_I2079/hisF imidazole glycerol phosphate synthase subunit HisF	B_abortus_NI380	1945158	1945944	+	786	1	0	0	0	0	0	0	0	99.8728	786	100
pckA/Bvr	BS1330_I2079/hisF imidazole glycerol phosphate synthase subunit HisF	B_abortus_NI388	43543	44329	+	786	1	0	0	0	0	0	0	0	99.8728	786	100
pckA/Bvr	BS1330_I2079/hisF imidazole glycerol phosphate synthase subunit HisF	B_abortus_NI518	229174	229960	+	786	1	0	0	0	0	0	0	0	99.8728	786	100
pckA/Bvr	BS1330_I2079/hisF imidazole glycerol phosphate synthase subunit HisF	B_abortus_NI593	1946452	1947238	+	786	1	0	0	0	0	0	0	0	99.8728	786	100
pckA/Bvr	BS1330_I2079/hisF imidazole glycerol phosphate synthase subunit HisF	B_abortus_NI622	1989065	1989851	+	786	1	0	0	0	0	0	0	0	99.8728	786	100
pckA/Bvr	BS1330_I2079/hisF imidazole glycerol phosphate synthase subunit HisF	B_abortus_NI633	1946380	1947166	+	786	1	0	0	0	0	0	0	0	99.8728	786	100
pckA/Bvr	BS1330_I2079/hisF imidazole glycerol phosphate synthase subunit HisF	B_abortus_NI639	1892180	1892966	+	786	1	0	0	0	0	0	0	0	99.8728	786	100
pckA/Bvr	BS1330_I2079/hisF imidazole glycerol phosphate synthase subunit HisF	B_abortus_NI645	1892177	1892963	+	786	1	0	0	0	0	0	0	0	99.8728	786	100
pckA/Bvr	BS1330_I2079/hisF imidazole glycerol phosphate synthase subunit HisF	B_abortus_RB51	1991482	1992268	+	786	1	0	0	0	0	0	0	0	99.8728	786	100
pckA/Bvr	BS1330_I2079/hisF imidazole glycerol phosphate synthase subunit HisF	B_abortus_S19	2023151	2023937	+	786	1	0	0	0	0	0	0	0	99.8728	786	100
pckA/Bvr	BS1330_I2079/hisF imidazole glycerol phosphate synthase subunit HisF	Bab2308	2021984	2022770	+	786	1	0	0	0	0	0	0	0	99.8728	786	100
pckA/Bvr	BS1330_I2079/hisF imidazole glycerol phosphate synthase subunit HisF	Bab9-941	2024865	2025651	+	786	1	0	0	0	0	0	0	0	99.8728	786	100
pckA/Bvr	BS1330_I2080/hisE phosphoribosyl-ATP pyrophosphatase 2009115:2009438 forward	.11502_1_17.3	213321	213645	+	324	0	0	0	0	0	0	0	0	100	324	100
pckA/Bvr	BS1330_I2080/hisE phosphoribosyl-ATP pyrophosphatase 2009115:2009438 forward	.11502_1_18.3	213313	213637	+	324	0	0	0	0	0	0	0	0	100	324	100
pckA/Bvr	BS1330_I2080/hisE phosphoribosyl-ATP pyrophosphatase 2009115:2009438 forward	.11502_1_19.1	601507	601831	+	324	0	0	0	0	0	0	0	0	100	324	100
pckA/Bvr	BS1330_I2080/hisE phosphoribosyl-ATP pyrophosphatase 2009115:2009438 forward	.11940_5_95.1	213258	213582	+	324	0	0	0	0	0	0	0	0	100	324	100
pckA/Bvr	BS1330_I2080/hisE phosphoribosyl-ATP pyrophosphatase 2009115:2009438 forward	.11983_1_28.2_part2	63398	63722	+	324	0	0	0	0	0	0	0	0	100	324	100
pckA/Bvr	BS1330_I2080/hisE phosphoribosyl-ATP pyrophosphatase 2009115:2009438 forward	.11983_1_29.1_part1	213264	213588	+	324	0	0	0	0	0	0	0	0	100	324	100
pckA/Bvr	BS1330_I2080/hisE phosphoribosyl-ATP pyrophosphatase 2009115:2009438 forward	.11983_1_30.2_part2	82953	83277	+	324	0	0	0	0	0	0	0	0	100	324	100
pckA/Bvr	BS1330_I2080/hisE phosphoribosyl-ATP pyrophosphatase 2009115:2009438 forward	.11983_1_33.1_part1	177849	178173	-	324	0	0	0	0	0	0	0	0	100	324	100
pckA/Bvr	BS1330_I2080/hisE phosphoribosyl-ATP pyrophosphatase 2009115:2009438 forward	.11983_1_34.2	248799	249123	-	324	0	0	0	0	0	0	0	0	100	324	100
pckA/Bvr	BS1330_I2080/hisE phosphoribosyl-ATP pyrophosphatase 2009115:2009438 forward	.11983_1_35.1	177801	178125	-	324	0	0	0	0	0	0	0	0	100	324	100
pckA/Bvr	BS1330_I2080/hisE phosphoribosyl-ATP pyrophosphatase 2009115:2009438 forward	.11983_1_36.2	177801	178125	-	324	0	0	0	0	0	0	0	0	100	324	100
pckA/Bvr	BS1330_I2080/hisE phosphoribosyl-ATP pyrophosphatase 2009115:2009438 forward	.11983_1_37.1	353248	353572	-	324	0	0	0	0	0	0	0	0	100	324	100
pckA/Bvr	BS1330_I2080/hisE phosphoribosyl-ATP pyrophosphatase 2009115:2009438 forward	.11983_1_38.1_part2	63398	63722	+	324	0	0	0	0	0	0	0	0	100	324	100
pckA/Bvr	BS1330_I2080/hisE phosphoribosyl-ATP pyrophosphatase 2009115:2009438 forward	.11983_1_39.3_part1	213268	213592	+	324	0	0	0	0	0	0	0	0	100	324	100
pckA/Bvr	BS1330_I2080/hisE phosphoribosyl-ATP pyrophosphatase 2009115:2009438 forward	.11983_1_40.1_part1	177801	178125	-	324	0	0	0	0	0	0	0	0	100	324	100
pckA/Bvr	BS1330_I2080/hisE phosphoribosyl-ATP pyrophosphatase 2009115:2009438 forward	.11983_1_41.2_part2	63398	63722	+	324	0	0	0	0	0	0	0	0	100	324	100
pckA/Bvr	BS1330_I2080/hisE phosphoribosyl-ATP pyrophosphatase 2009115:2009438 forward	.11983_1_42.1	177904	178228	-	324	0	0	0	0	0	0	0	0	100	324	100
pckA/Bvr	BS1330_I2080/hisE phosphoribosyl-ATP pyrophosphatase 2009115:2009438 forward	.11983_1_44.1	213262	213586	+	324	0	0	0	0	0	0	0	0	100	324	100
pckA/Bvr	BS1330_I2080/hisE phosphoribosyl-ATP pyrophosphatase 2009115:2009438 forward	.11983_1_45.1	177817	178141	-	324	0	0	0	0	0	0	0	0	100	324	100
pckA/Bvr	BS1330_I2080/hisE phosphoribosyl-ATP pyrophosphatase 2009115:2009438 forward	.11983_1_46.3	177741	178065	-	324	0	0	0	0	0	0	0	0	100	324	100
pckA/Bvr	BS1330_I2080/hisE phosphoribosyl-ATP pyrophosphatase 2009115:2009438 forward	.11983_1_47.1_part1	177809	178133	-	324	0	0	0	0	0	0	0	0	100	324	100
pckA/Bvr	BS1330_I2080/hisE phosphoribosyl-ATP pyrophosphatase 2009115:2009438 forward	.11983_1_48.3	213262	213586	+	324	0	0	0	0	0	0	0	0	100	324	100
pckA/Bvr	BS1330_I2080/hisE phosphoribosyl-ATP pyrophosphatase 2009115:2009438 forward	.11983_1_49.1_part1	177801	178125	-	324	0	0	0	0	0	0	0	0	100	324	100
pckA/Bvr	BS1330_I2080/hisE phosphoribosyl-ATP pyrophosphatase 2009115:2009438 forward	.11983_1_50.3	177801	178125	-	324	0	0	0	0	0	0	0	0	100	324	100
pckA/Bvr	BS1330_I2080/hisE phosphoribosyl-ATP pyrophosphatase 2009115:2009438 forward	.11983_1_51.2	177891	178215	-	324	0	0	0	0	0	0	0	0	100	324	100
pckA/Bvr	BS1330_I2080/hisE phosphoribosyl-ATP pyrophosphatase 2009115:2009438 forward	.11983_1_52.1	177817	178141	-	324	0	0	0	0	0	0	0	0	100	324	100
pckA/Bvr	BS1330_I2080/hisE phosphoribosyl-ATP pyrophosphatase 2009115:2009438 forward	.11983_1_53.3	248960	249284	-	324	0	0	0	0	0	0	0	0	100	324	100
pckA/Bvr	BS1330_I2080/hisE phosphoribosyl-ATP pyrophosphatase 2009115:2009438 forward	.11983_1_54.1	177801	178125	-	324	0	0	0	0	0	0	0	0	100	324	100
pckA/Bvr	BS1330_I2080/hisE phosphoribosyl-ATP pyrophosphatase 2009115:2009438 forward	.11983_1_55.1	213272	213596	+	324	0	0	0	0	0	0	0	0	100	324	100
pckA/Bvr	BS1330_I2080/hisE phosphoribosyl-ATP pyrophosphatase 2009115:2009438 forward	.11983_1_56.2	177809	178133	-	324	0	0	0	0	0	0	0	0	100	324	100
pckA/Bvr	BS1330_I2080/hisE phosphoribosyl-ATP pyrophosphatase 2009115:2009438 forward	.11983_1_57.1_part1	177801	178125	-	324	0	0	0	0	0	0	0	0	100	324	100
pckA/Bvr	BS1330_I2080/hisE phosphoribosyl-ATP pyrophosphatase 2009115:2009438 forward	.11983_1_58.2_part1	177810	178134	-	324	0	0	0	0	0	0	0	0	100	324	100
pckA/Bvr	BS1330_I2080/hisE phosphoribosyl-ATP pyrophosphatase 2009115:2009438 forward	.11983_1_59.1	248780	249104	-	324	0	0	0	0	0	0	0	0	100	324	100
pckA/Bvr	BS1330_I2080/hisE phosphoribosyl-ATP pyrophosphatase 2009115:2009438 forward	.11983_1_60.1	226477	226801	+	324	0	0	0	0	0	0	0	0	100	324	100
pckA/Bvr	BS1330_I2080/hisE phosphoribosyl-ATP pyrophosphatase 2009115:2009438 forward	.11983_1_61.1_part2	191101	191425	+	324	0	0	0	0	0	0	0	0	100	324	100
pckA/Bvr	BS1330_I2080/hisE phosphoribosyl-ATP pyrophosphatase 2009115:2009438 forward	.11983_1_62.3	248973	249297	-	324	0	0	0	0	0	0	0	0	100	324	100
pckA/Bvr	BS1330_I2080/hisE phosphoribosyl-ATP pyrophosphatase 2009115:2009438 forward	.11983_1_63.4	213268	213592	+	324	0	0	0	0	0	0	0	0	100	324	100
pckA/Bvr	BS1330_I2080/hisE phosphoribosyl-ATP pyrophosphatase 2009115:2009438 forward	.11983_1_64.3	213271	213595	+	324	0	0	0	0	0	0	0	0	100	324	100
pckA/Bvr	BS1330_I2080/hisE phosphoribosyl-ATP pyrophosphatase 2009115:2009438 forward	.11983_1_65.3	213266	213590	+	324	0	0	0	0	0	0	0	0	100	324	100
pckA/Bvr	BS1330_I2080/hisE phosphoribosyl-ATP pyrophosphatase 2009115:2009438 forward	.11983_1_67.3_part1	213265	213589	+	324	0	0	0	0	0	0	0	0	100	324	100
pckA/Bvr	BS1330_I2080/hisE phosphoribosyl-ATP pyrophosphatase 2009115:2009438 forward	.11983_1_68.1	209153	209477	+	324	0	0	0	0	0	0	0	0	100	324	100
pckA/Bvr	BS1330_I2080/hisE phosphoribosyl-ATP pyrophosphatase 2009115:2009438 forward	.11983_1_69.1_part2	81524	81848	+	324	0	0	0	0	0	0	0	0	100	324	100
pckA/Bvr	BS1330_I2080/hisE phosphoribosyl-ATP pyrophosphatase 2009115:2009438 forward	.11983_1_70.1	177835	178159	-	324	0	0	0	0	0	0	0	0	100	324	100
pckA/Bvr	BS1330_I2080/hisE phosphoribosyl-ATP pyrophosphatase 2009115:2009438 forward	.11983_1_71.1_part1	177801	178125	-	324	0	0	0	0	0	0	0	0	100	324	100
pckA/Bvr	BS1330_I2080/hisE phosphoribosyl-ATP pyrophosphatase 2009115:2009438 forward	.11983_1_72.2	177843	178167	-	324	0	0	0	0	0	0	0	0	100	324	100
pckA/Bvr	BS1330_I2080/hisE phosphoribosyl-ATP pyrophosphatase 2009115:2009438 forward	.11983_1_73.1	213271	213595	+	324	0	0	0	0	0	0	0	0	100	324	100
pckA/Bvr	BS1330_I2080/hisE phosphoribosyl-ATP pyrophosphatase 2009115:2009438 forward	.11983_1_74.1	583499	583823	+	324	0	0	0	0	0	0	0	0	100	324	100
pckA/Bvr	BS1330_I2080/hisE phosphoribosyl-ATP pyrophosphatase 2009115:2009438 forward	.11983_1_75.2_part2	191106	191430	+	324	0	0	0	0	0	0	0	0	100	324	100
pckA/Bvr	BS1330_I2080/hisE phosphoribosyl-ATP pyrophosphatase 2009115:2009438 forward	.11983_1_76.1_part1	213266	213590	+	324	0	0	0	0	0	0	0	0	100	324	100
pckA/Bvr	BS1330_I2080/hisE phosphoribosyl-ATP pyrophosphatase 2009115:2009438 forward	.11983_1_77.2_part1	177817	178141	-	324	0	0	0	0	0	0	0	0	100	324	100
pckA/Bvr	BS1330_I2080/hisE phosphoribosyl-ATP pyrophosphatase 2009115:2009438 forward	.11983_1_78.2	213262	213586	+	324	0	0	0	0	0	0	0	0	100	324	100
pckA/Bvr	BS1330_I2080/hisE phosphoribosyl-ATP pyrophosphatase 2009115:2009438 forward	.11983_1_79.3_part1	177825	178149	-	324	0	0	0	0	0	0	0	0	100	324	100
pckA/Bvr	BS1330_I2080/hisE phosphoribosyl-ATP pyrophosphatase 2009115:2009438 forward	.11983_1_80.2_part2	131469	131793	+	324	0	0	0	0	0	0	0	0	100	324	100
pckA/Bvr	BS1330_I2080/hisE phosphoribosyl-ATP pyrophosphatase 2009115:2009438 forward	.11983_1_82.1	177841	178165	-	324	0	0	0	0	0	0	0	0	100	324	100
pckA/Bvr	BS1330_I2080/hisE phosphoribosyl-ATP pyrophosphatase 2009115:2009438 forward	.11983_1_83.8	213263	213587	+	324	0	0	0	0	0	0	0	0	100	324	100
pckA/Bvr	BS1330_I2080/hisE phosphoribosyl-ATP pyrophosphatase 2009115:2009438 forward	.12045_3_50.2_part2	131460	131784	-	324	0	0	0	0	0	0	0	0	100	324	100
pckA/Bvr	BS1330_I2080/hisE phosphoribosyl-ATP pyrophosphatase 2009115:2009438 forward	.12045_3_51.2	177841	178165	-	324	0	0	0	0	0	0	0	0	100	324	100
pckA/Bvr	BS1330_I2080/hisE phosphoribosyl-ATP pyrophosphatase 2009115:2009438 forward	.12045_3_52.2	213260	213584	+	324	0	0	0	0	0	0	0	0	100	324	100
pckA/Bvr	BS1330_I2080/hisE phosphoribosyl-ATP pyrophosphatase 2009115:2009438 forward	.12673_8_1.1	209146	209470	+	324	0	0	0	0	0	0	0	0	100	324	100
pckA/Bvr	BS1330_I2080/hisE phosphoribosyl-ATP pyrophosphatase 2009115:2009438 forward	.12673_8_15.2	213226	213550	+	324	1	0	0	0	0	0	0	0	99.6914	324	100
pckA/Bvr	BS1330_I2080/hisE phosphoribosyl-ATP pyrophosphatase 2009115:2009438 forward	.12673_8_2.1_part2	82953	83277	+	324	0	0	0	0	0	0	0	0	100	324	100
pckA/Bvr	BS1330_I2080/hisE phosphoribosyl-ATP pyrophosphatase 2009115:2009438 forward	.12673_8_3.2	177835	178159	-	324	0	0	0	0	0	0	0	0	100	324	100
pckA/Bvr	BS1330_I2080/hisE phosphoribosyl-ATP pyrophosphatase 2009115:2009438 forward	.12673_8_4.3_part2	177941	178265	-	324	0	0	0	0	0	0	0	0	100	324	100
pckA/Bvr	BS1330_I2080/hisE phosphoribosyl-ATP pyrophosphatase 2009115:2009438 forward	.12673_8_9.1	177934	178258	-	324	0	0	0	0	0	0	0	0	100	324	100
pckA/Bvr	BS1330_I2080/hisE phosphoribosyl-ATP pyrophosphatase 2009115:2009438 forward	.14913_1_2.2	248805	249129	-	324	0	0	0	0	0	0	0	0	100	324	100
pckA/Bvr	BS1330_I2080/hisE phosphoribosyl-ATP pyrophosphatase 2009115:2009438 forward	.14913_1_8.1	213274	213598	+	324	0	0	0	0	0	0	0	0	100	324	100
pckA/Bvr	BS1330_I2080/hisE phosphoribosyl-ATP pyrophosphatase 2009115:2009438 forward	B_abortus_01-0065	98130	98454	-	324	0	0	0	0	0	0	0	0	100	324	100
pckA/Bvr	BS1330_I2080/hisE phosphoribosyl-ATP pyrophosphatase 2009115:2009438 forward	B_abortus_104M	2024392	2024716	+	324	0	0	0	0	0	0	0	0	100	324	100
pckA/Bvr	BS1330_I2080/hisE phosphoribosyl-ATP pyrophosphatase 2009115:2009438 forward	B_abortus_134	63536	63860	+	324	0	0	0	0	0	0	0	0	100	324	100
pckA/Bvr	BS1330_I2080/hisE phosphoribosyl-ATP pyrophosphatase 2009115:2009438 forward	B_abortus_3196	641156	641480	-	324	0	0	0	0	0	0	0	0	100	324	100
pckA/Bvr	BS1330_I2080/hisE phosphoribosyl-ATP pyrophosphatase 2009115:2009438 forward	B_abortus_63_75	1791633	1791957	+	324	0	0	0	0	0	0	0	0	100	324	100
pckA/Bvr	BS1330_I2080/hisE phosphoribosyl-ATP pyrophosphatase 2009115:2009438 forward	B_abortus_63/144	213291	213615	+	324	0	0	0	0	0	0	0	0	100	324	100
pckA/Bvr	BS1330_I2080/hisE phosphoribosyl-ATP pyrophosphatase 2009115:2009438 forward	B_abortus_63/59	1373442	1373766	+	324	0	0	0	0	0	0	0	0	100	324	100
pckA/Bvr	BS1330_I2080/hisE phosphoribosyl-ATP pyrophosphatase 2009115:2009438 forward	B_abortus_64/108	1947363	1947687	+	324	0	0	0	0	0	0	0	0	100	324	100
pckA/Bvr	BS1330_I2080/hisE phosphoribosyl-ATP pyrophosphatase 2009115:2009438 forward	B_abortus_65/63	219446	219770	+	324	0	0	0	0	0	0	0	0	100	324	100
pckA/Bvr	BS1330_I2080/hisE phosphoribosyl-ATP pyrophosphatase 2009115:2009438 forward	B_abortus_67/781	1947356	1947680	+	324	0	0	0	0	0	0	0	0	100	324	100
pckA/Bvr	BS1330_I2080/hisE phosphoribosyl-ATP pyrophosphatase 2009115:2009438 forward	B_abortus_68-3396P	98130	98454	-	324	0	0	0	0	0	0	0	0	100	324	100
pckA/Bvr	BS1330_I2080/hisE phosphoribosyl-ATP pyrophosphatase 2009115:2009438 forward	B_abortus_80/108	1947328	1947652	+	324	0	0	0	0	0	0	0	0	100	324	100
pckA/Bvr	BS1330_I2080/hisE phosphoribosyl-ATP pyrophosphatase 2009115:2009438 forward	B_abortus_82-2330	1945201	1945525	+	324	0	0	0	0	0	0	0	0	100	324	100
pckA/Bvr	BS1330_I2080/hisE phosphoribosyl-ATP pyrophosphatase 2009115:2009438 forward	B_abortus_82-3893	1945116	1945440	+	324	0	0	0	0	0	0	0	0	100	324	100
pckA/Bvr	BS1330_I2080/hisE phosphoribosyl-ATP pyrophosphatase 2009115:2009438 forward	B_abortus_84-0928	2025817	2026141	+	324	0	0	0	0	0	0	0	0	100	324	100
pckA/Bvr	BS1330_I2080/hisE phosphoribosyl-ATP pyrophosphatase 2009115:2009438 forward	B_abortus_84/26	219458	219782	+	324	0	0	0	0	0	0	0	0	100	324	100
pckA/Bvr	BS1330_I2080/hisE phosphoribosyl-ATP pyrophosphatase 2009115:2009438 forward	B_abortus_85-1058	1945317	1945641	+	324	0	0	0	0	0	0	0	0	100	324	100
pckA/Bvr	BS1330_I2080/hisE phosphoribosyl-ATP pyrophosphatase 2009115:2009438 forward	B_abortus_85/69	629085	629409	-	324	0	0	0	0	0	0	0	0	100	324	100
pckA/Bvr	BS1330_I2080/hisE phosphoribosyl-ATP pyrophosphatase 2009115:2009438 forward	B_abortus_87-0095	98130	98454	-	324	0	0	0	0	0	0	0	0	100	324	100
pckA/Bvr	BS1330_I2080/hisE phosphoribosyl-ATP pyrophosphatase 2009115:2009438 forward	B_abortus_87-2211	98129	98453	-	324	0	0	0	0	0	0	0	0	100	324	100
pckA/Bvr	BS1330_I2080/hisE phosphoribosyl-ATP pyrophosphatase 2009115:2009438 forward	B_abortus_88/226	1696634	1696958	+	324	0	0	0	0	0	0	0	0	100	324	100
pckA/Bvr	BS1330_I2080/hisE phosphoribosyl-ATP pyrophosphatase 2009115:2009438 forward	B_abortus_90-0737	1595551	1595875	+	324	0	0	0	0	0	0	0	0	100	324	100
pckA/Bvr	BS1330_I2080/hisE phosphoribosyl-ATP pyrophosphatase 2009115:2009438 forward	B_abortus_90-0775	98130	98454	-	324	0	0	0	0	0	0	0	0	100	324	100
pckA/Bvr	BS1330_I2080/hisE phosphoribosyl-ATP pyrophosphatase 2009115:2009438 forward	B_abortus_90-1280	98130	98454	-	324	0	0	0	0	0	0	0	0	100	324	100
pckA/Bvr	BS1330_I2080/hisE phosphoribosyl-ATP pyrophosphatase 2009115:2009438 forward	B_abortus_90/50	932736	933060	+	324	0	0	0	0	0	0	0	0	100	324	100
pckA/Bvr	BS1330_I2080/hisE phosphoribosyl-ATP pyrophosphatase 2009115:2009438 forward	B_abortus_93/1	227219	227543	+	324	0	0	0	0	0	0	0	0	100	324	100
pckA/Bvr	BS1330_I2080/hisE phosphoribosyl-ATP pyrophosphatase 2009115:2009438 forward	B_abortus_A13334	392169	392493	-	324	0	0	0	0	0	0	0	0	100	324	100
pckA/Bvr	BS1330_I2080/hisE phosphoribosyl-ATP pyrophosphatase 2009115:2009438 forward	B_abortus_B10-0018	98130	98454	-	324	0	0	0	0	0	0	0	0	100	324	100
pckA/Bvr	BS1330_I2080/hisE phosphoribosyl-ATP pyrophosphatase 2009115:2009438 forward	B_abortus_B10-0091	2025700	2026024	+	324	0	0	0	0	0	0	0	0	100	324	100
pckA/Bvr	BS1330_I2080/hisE phosphoribosyl-ATP pyrophosphatase 2009115:2009438 forward	B_abortus_B10-0973	98130	98454	-	324	0	0	0	0	0	0	0	0	100	324	100
pckA/Bvr	BS1330_I2080/hisE phosphoribosyl-ATP pyrophosphatase 2009115:2009438 forward	B_abortus_BAB8416	2017820	2018144	+	324	1	0	0	0	0	0	0	0	99.6914	324	100
pckA/Bvr	BS1330_I2080/hisE phosphoribosyl-ATP pyrophosphatase 2009115:2009438 forward	B_abortus_BCB034	11297	11621	+	324	0	0	0	0	0	0	0	0	100	324	100
pckA/Bvr	BS1330_I2080/hisE phosphoribosyl-ATP pyrophosphatase 2009115:2009438 forward	B_abortus_BDW	102161	102485	-	324	0	0	0	0	0	0	0	0	100	324	100
pckA/Bvr	BS1330_I2080/hisE phosphoribosyl-ATP pyrophosphatase 2009115:2009438 forward	B_abortus_BER	1570159	1570483	-	324	0	0	0	0	0	0	0	0	100	324	100
pckA/Bvr	BS1330_I2080/hisE phosphoribosyl-ATP pyrophosphatase 2009115:2009438 forward	B_abortus_BFY	10359	10683	-	324	0	0	0	0	0	0	0	0	100	324	100
pckA/Bvr	BS1330_I2080/hisE phosphoribosyl-ATP pyrophosphatase 2009115:2009438 forward	B_abortus_bv2_86/8/59	2045493	2045817	+	324	0	0	0	0	0	0	0	0	100	324	100
pckA/Bvr	BS1330_I2080/hisE phosphoribosyl-ATP pyrophosphatase 2009115:2009438 forward	B_abortus_bv3_Tulya	63542	63866	+	324	0	0	0	0	0	0	0	0	100	324	100
pckA/Bvr	BS1330_I2080/hisE phosphoribosyl-ATP pyrophosphatase 2009115:2009438 forward	B_abortus_bv6_870	1991577	1991901	-	324	0	0	0	0	0	0	0	0	100	324	100
pckA/Bvr	BS1330_I2080/hisE phosphoribosyl-ATP pyrophosphatase 2009115:2009438 forward	B_abortus_bv9_C68	2039313	2039637	+	324	0	0	0	0	0	0	0	0	100	324	100
pckA/Bvr	BS1330_I2080/hisE phosphoribosyl-ATP pyrophosphatase 2009115:2009438 forward	B_abortus_CNGB_1011	1372371	1372695	+	324	0	0	0	0	0	0	0	0	100	324	100
pckA/Bvr	BS1330_I2080/hisE phosphoribosyl-ATP pyrophosphatase 2009115:2009438 forward	B_abortus_CNGB_436	787816	788140	+	324	0	0	0	0	0	0	0	0	100	324	100
pckA/Bvr	BS1330_I2080/hisE phosphoribosyl-ATP pyrophosphatase 2009115:2009438 forward	B_abortus_CNGB_752	787817	788141	+	324	0	0	0	0	0	0	0	0	100	324	100
pckA/Bvr	BS1330_I2080/hisE phosphoribosyl-ATP pyrophosphatase 2009115:2009438 forward	B_abortus_CNGB_759	1679213	1679537	+	324	0	0	0	0	0	0	0	0	100	324	100
pckA/Bvr	BS1330_I2080/hisE phosphoribosyl-ATP pyrophosphatase 2009115:2009438 forward	B_abortus_CNGB_966	1991686	1992010	+	324	0	0	0	0	0	0	0	0	100	324	100
pckA/Bvr	BS1330_I2080/hisE phosphoribosyl-ATP pyrophosphatase 2009115:2009438 forward	B_abortus_CNGB1432	787810	788134	+	324	0	0	0	0	0	0	0	0	100	324	100
pckA/Bvr	BS1330_I2080/hisE phosphoribosyl-ATP pyrophosphatase 2009115:2009438 forward	B_abortus_CNGB308	787811	788135	+	324	0	0	0	0	0	0	0	0	100	324	100
pckA/Bvr	BS1330_I2080/hisE phosphoribosyl-ATP pyrophosphatase 2009115:2009438 forward	B_abortus_F1/06_B1	1110680	1111004	+	324	0	0	0	0	0	0	0	0	100	324	100
pckA/Bvr	BS1330_I2080/hisE phosphoribosyl-ATP pyrophosphatase 2009115:2009438 forward	B_abortus_F2/06-8	787602	787926	+	324	0	0	0	0	0	0	0	0	100	324	100
pckA/Bvr	BS1330_I2080/hisE phosphoribosyl-ATP pyrophosphatase 2009115:2009438 forward	B_abortus_F3/01-300	1947300	1947624	+	324	0	0	0	0	0	0	0	0	100	324	100
pckA/Bvr	BS1330_I2080/hisE phosphoribosyl-ATP pyrophosphatase 2009115:2009438 forward	B_abortus_F3/07-1	1062875	1063199	+	324	0	0	0	0	0	0	0	0	100	324	100
pckA/Bvr	BS1330_I2080/hisE phosphoribosyl-ATP pyrophosphatase 2009115:2009438 forward	B_abortus_LEVI237	805718	806042	+	324	1	0	0	0	0	0	0	0	99.6914	324	100
pckA/Bvr	BS1330_I2080/hisE phosphoribosyl-ATP pyrophosphatase 2009115:2009438 forward	B_abortus_NCTC_10505	702433	702757	+	324	0	0	0	0	0	0	0	0	100	324	100
pckA/Bvr	BS1330_I2080/hisE phosphoribosyl-ATP pyrophosphatase 2009115:2009438 forward	B_abortus_NI380	1946079	1946403	+	324	0	0	0	0	0	0	0	0	100	324	100
pckA/Bvr	BS1330_I2080/hisE phosphoribosyl-ATP pyrophosphatase 2009115:2009438 forward	B_abortus_NI388	44464	44788	+	324	0	0	0	0	0	0	0	0	100	324	100
pckA/Bvr	BS1330_I2080/hisE phosphoribosyl-ATP pyrophosphatase 2009115:2009438 forward	B_abortus_NI518	230095	230419	+	324	0	0	0	0	0	0	0	0	100	324	100
pckA/Bvr	BS1330_I2080/hisE phosphoribosyl-ATP pyrophosphatase 2009115:2009438 forward	B_abortus_NI593	1947373	1947697	+	324	0	0	0	0	0	0	0	0	100	324	100
pckA/Bvr	BS1330_I2080/hisE phosphoribosyl-ATP pyrophosphatase 2009115:2009438 forward	B_abortus_NI622	1989986	1990310	+	324	0	0	0	0	0	0	0	0	100	324	100
pckA/Bvr	BS1330_I2080/hisE phosphoribosyl-ATP pyrophosphatase 2009115:2009438 forward	B_abortus_NI633	1947301	1947625	+	324	0	0	0	0	0	0	0	0	100	324	100
pckA/Bvr	BS1330_I2080/hisE phosphoribosyl-ATP pyrophosphatase 2009115:2009438 forward	B_abortus_NI639	1893101	1893425	+	324	0	0	0	0	0	0	0	0	100	324	100
pckA/Bvr	BS1330_I2080/hisE phosphoribosyl-ATP pyrophosphatase 2009115:2009438 forward	B_abortus_NI645	1893098	1893422	+	324	0	0	0	0	0	0	0	0	100	324	100
pckA/Bvr	BS1330_I2080/hisE phosphoribosyl-ATP pyrophosphatase 2009115:2009438 forward	B_abortus_RB51	1992403	1992727	+	324	0	0	0	0	0	0	0	0	100	324	100
pckA/Bvr	BS1330_I2080/hisE phosphoribosyl-ATP pyrophosphatase 2009115:2009438 forward	B_abortus_S19	2024072	2024396	+	324	0	0	0	0	0	0	0	0	100	324	100
pckA/Bvr	BS1330_I2080/hisE phosphoribosyl-ATP pyrophosphatase 2009115:2009438 forward	Bab2308	2022905	2023229	+	324	0	0	0	0	0	0	0	0	100	324	100
pckA/Bvr	BS1330_I2080/hisE phosphoribosyl-ATP pyrophosphatase 2009115:2009438 forward	Bab9-941	2025786	2026110	+	324	0	0	0	0	0	0	0	0	100	324	100
pckA/Bvr	BS1330_I2081/coaA pantothenate kinase	.11502_1_17.3	213659	214628	+	969	1	0	0	0	0	0	0	0	99.8968	969	100
pckA/Bvr	BS1330_I2081/coaA pantothenate kinase	.11502_1_18.3	213651	214620	+	969	1	0	0	0	0	0	0	0	99.8968	969	100
pckA/Bvr	BS1330_I2081/coaA pantothenate kinase	.11502_1_19.1	601845	602814	+	969	1	0	0	0	0	0	0	0	99.8968	969	100
pckA/Bvr	BS1330_I2081/coaA pantothenate kinase	.11940_5_95.1	213596	214565	+	969	1	0	0	0	0	0	0	0	99.8968	969	100
pckA/Bvr	BS1330_I2081/coaA pantothenate kinase	.11983_1_28.2_part2	63736	64705	+	969	1	0	0	0	0	0	0	0	99.8968	969	100
pckA/Bvr	BS1330_I2081/coaA pantothenate kinase	.11983_1_29.1_part1	213602	214571	+	969	1	0	0	0	0	0	0	0	99.8968	969	100
pckA/Bvr	BS1330_I2081/coaA pantothenate kinase	.11983_1_30.2_part2	83291	84260	+	969	1	0	0	0	0	0	0	0	99.8968	969	100
pckA/Bvr	BS1330_I2081/coaA pantothenate kinase	.11983_1_33.1_part1	176866	177835	-	969	1	0	0	0	0	0	0	0	99.8968	969	100
pckA/Bvr	BS1330_I2081/coaA pantothenate kinase	.11983_1_34.2	247816	248785	-	969	1	0	0	0	0	0	0	0	99.8968	969	100
pckA/Bvr	BS1330_I2081/coaA pantothenate kinase	.11983_1_35.1	176818	177787	-	969	1	0	0	0	0	0	0	0	99.8968	969	100
pckA/Bvr	BS1330_I2081/coaA pantothenate kinase	.11983_1_36.2	176818	177787	-	969	1	0	0	0	0	0	0	0	99.8968	969	100
pckA/Bvr	BS1330_I2081/coaA pantothenate kinase	.11983_1_37.1	352265	353234	-	969	1	0	0	0	0	0	0	0	99.8968	969	100
pckA/Bvr	BS1330_I2081/coaA pantothenate kinase	.11983_1_38.1_part2	63736	64705	+	969	1	0	0	0	0	0	0	0	99.8968	969	100
pckA/Bvr	BS1330_I2081/coaA pantothenate kinase	.11983_1_39.3_part1	213606	214575	+	969	1	0	0	0	0	0	0	0	99.8968	969	100
pckA/Bvr	BS1330_I2081/coaA pantothenate kinase	.11983_1_40.1_part1	176818	177787	-	969	1	0	0	0	0	0	0	0	99.8968	969	100
pckA/Bvr	BS1330_I2081/coaA pantothenate kinase	.11983_1_41.2_part2	63736	64705	+	969	1	0	0	0	0	0	0	0	99.8968	969	100
pckA/Bvr	BS1330_I2081/coaA pantothenate kinase	.11983_1_42.1	176921	177890	-	969	1	0	0	0	0	0	0	0	99.8968	969	100
pckA/Bvr	BS1330_I2081/coaA pantothenate kinase	.11983_1_44.1	213600	214569	+	969	1	0	0	0	0	0	0	0	99.8968	969	100
pckA/Bvr	BS1330_I2081/coaA pantothenate kinase	.11983_1_45.1	176834	177803	-	969	1	0	0	0	0	0	0	0	99.8968	969	100
pckA/Bvr	BS1330_I2081/coaA pantothenate kinase	.11983_1_46.3	176758	177727	-	969	1	0	0	0	0	0	0	0	99.8968	969	100
pckA/Bvr	BS1330_I2081/coaA pantothenate kinase	.11983_1_47.1_part1	176826	177795	-	969	1	0	0	0	0	0	0	0	99.8968	969	100
pckA/Bvr	BS1330_I2081/coaA pantothenate kinase	.11983_1_48.3	213600	214569	+	969	1	0	0	0	0	0	0	0	99.8968	969	100
pckA/Bvr	BS1330_I2081/coaA pantothenate kinase	.11983_1_49.1_part1	176818	177787	-	969	1	0	0	0	0	0	0	0	99.8968	969	100
pckA/Bvr	BS1330_I2081/coaA pantothenate kinase	.11983_1_50.3	176818	177787	-	969	1	0	0	0	0	0	0	0	99.8968	969	100
pckA/Bvr	BS1330_I2081/coaA pantothenate kinase	.11983_1_51.2	176908	177877	-	969	1	0	0	0	0	0	0	0	99.8968	969	100
pckA/Bvr	BS1330_I2081/coaA pantothenate kinase	.11983_1_52.1	176834	177803	-	969	1	0	0	0	0	0	0	0	99.8968	969	100
pckA/Bvr	BS1330_I2081/coaA pantothenate kinase	.11983_1_53.3	247977	248946	-	969	1	0	0	0	0	0	0	0	99.8968	969	100
pckA/Bvr	BS1330_I2081/coaA pantothenate kinase	.11983_1_54.1	176818	177787	-	969	1	0	0	0	0	0	0	0	99.8968	969	100
pckA/Bvr	BS1330_I2081/coaA pantothenate kinase	.11983_1_55.1	213610	214579	+	969	1	0	0	0	0	0	0	0	99.8968	969	100
pckA/Bvr	BS1330_I2081/coaA pantothenate kinase	.11983_1_56.2	176826	177795	-	969	1	0	0	0	0	0	0	0	99.8968	969	100
pckA/Bvr	BS1330_I2081/coaA pantothenate kinase	.11983_1_57.1_part1	176818	177787	-	969	1	0	0	0	0	0	0	0	99.8968	969	100
pckA/Bvr	BS1330_I2081/coaA pantothenate kinase	.11983_1_58.2_part1	176827	177796	-	969	1	0	0	0	0	0	0	0	99.8968	969	100
pckA/Bvr	BS1330_I2081/coaA pantothenate kinase	.11983_1_59.1	247797	248766	-	969	1	0	0	0	0	0	0	0	99.8968	969	100
pckA/Bvr	BS1330_I2081/coaA pantothenate kinase	.11983_1_60.1	226815	227784	+	969	1	0	0	0	0	0	0	0	99.8968	969	100
pckA/Bvr	BS1330_I2081/coaA pantothenate kinase	.11983_1_61.1_part2	191439	192408	+	969	1	0	0	0	0	0	0	0	99.8968	969	100
pckA/Bvr	BS1330_I2081/coaA pantothenate kinase	.11983_1_62.3	247990	248959	-	969	1	0	0	0	0	0	0	0	99.8968	969	100
pckA/Bvr	BS1330_I2081/coaA pantothenate kinase	.11983_1_63.4	213606	214575	+	969	1	0	0	0	0	0	0	0	99.8968	969	100
pckA/Bvr	BS1330_I2081/coaA pantothenate kinase	.11983_1_64.3	213609	214578	+	969	1	0	0	0	0	0	0	0	99.8968	969	100
pckA/Bvr	BS1330_I2081/coaA pantothenate kinase	.11983_1_65.3	213604	214573	+	969	1	0	0	0	0	0	0	0	99.8968	969	100
pckA/Bvr	BS1330_I2081/coaA pantothenate kinase	.11983_1_67.3_part1	213603	214572	+	969	1	0	0	0	0	0	0	0	99.8968	969	100
pckA/Bvr	BS1330_I2081/coaA pantothenate kinase	.11983_1_68.1	209491	210460	+	969	1	0	0	0	0	0	0	0	99.8968	969	100
pckA/Bvr	BS1330_I2081/coaA pantothenate kinase	.11983_1_69.1_part2	81862	82831	+	969	1	0	0	0	0	0	0	0	99.8968	969	100
pckA/Bvr	BS1330_I2081/coaA pantothenate kinase	.11983_1_70.1	176852	177821	-	969	1	0	0	0	0	0	0	0	99.8968	969	100
pckA/Bvr	BS1330_I2081/coaA pantothenate kinase	.11983_1_71.1_part1	176818	177787	-	969	1	0	0	0	0	0	0	0	99.8968	969	100
pckA/Bvr	BS1330_I2081/coaA pantothenate kinase	.11983_1_72.2	176860	177829	-	969	1	0	0	0	0	0	0	0	99.8968	969	100
pckA/Bvr	BS1330_I2081/coaA pantothenate kinase	.11983_1_73.1	213609	214578	+	969	1	0	0	0	0	0	0	0	99.8968	969	100
pckA/Bvr	BS1330_I2081/coaA pantothenate kinase	.11983_1_74.1	583837	584806	+	969	1	0	0	0	0	0	0	0	99.8968	969	100
pckA/Bvr	BS1330_I2081/coaA pantothenate kinase	.11983_1_75.2_part2	191444	192413	+	969	1	0	0	0	0	0	0	0	99.8968	969	100
pckA/Bvr	BS1330_I2081/coaA pantothenate kinase	.11983_1_76.1_part1	213604	214573	+	969	1	0	0	0	0	0	0	0	99.8968	969	100
pckA/Bvr	BS1330_I2081/coaA pantothenate kinase	.11983_1_77.2_part1	176834	177803	-	969	1	0	0	0	0	0	0	0	99.8968	969	100
pckA/Bvr	BS1330_I2081/coaA pantothenate kinase	.11983_1_78.2	213600	214569	+	969	1	0	0	0	0	0	0	0	99.8968	969	100
pckA/Bvr	BS1330_I2081/coaA pantothenate kinase	.11983_1_79.3_part1	176842	177811	-	969	1	0	0	0	0	0	0	0	99.8968	969	100
pckA/Bvr	BS1330_I2081/coaA pantothenate kinase	.11983_1_80.2_part2	131807	132776	+	969	2	0	0	0	0	0	0	0	99.7936	969	100
pckA/Bvr	BS1330_I2081/coaA pantothenate kinase	.11983_1_82.1	176858	177827	-	969	1	0	0	0	0	0	0	0	99.8968	969	100
pckA/Bvr	BS1330_I2081/coaA pantothenate kinase	.11983_1_83.8	213601	214570	+	969	1	0	0	0	0	0	0	0	99.8968	969	100
pckA/Bvr	BS1330_I2081/coaA pantothenate kinase	.12045_3_50.2_part2	130477	131446	-	969	1	0	0	0	0	0	0	0	99.8968	969	100
pckA/Bvr	BS1330_I2081/coaA pantothenate kinase	.12045_3_51.2	176858	177827	-	969	1	0	0	0	0	0	0	0	99.8968	969	100
pckA/Bvr	BS1330_I2081/coaA pantothenate kinase	.12045_3_52.2	213598	214567	+	969	1	0	0	0	0	0	0	0	99.8968	969	100
pckA/Bvr	BS1330_I2081/coaA pantothenate kinase	.12673_8_1.1	209484	210453	+	969	1	0	0	0	0	0	0	0	99.8968	969	100
pckA/Bvr	BS1330_I2081/coaA pantothenate kinase	.12673_8_15.2	213564	214533	+	969	1	0	0	0	0	0	0	0	99.8968	969	100
pckA/Bvr	BS1330_I2081/coaA pantothenate kinase	.12673_8_2.1_part2	83291	84260	+	969	1	0	0	0	0	0	0	0	99.8968	969	100
pckA/Bvr	BS1330_I2081/coaA pantothenate kinase	.12673_8_3.2	176852	177821	-	969	1	0	0	0	0	0	0	0	99.8968	969	100
pckA/Bvr	BS1330_I2081/coaA pantothenate kinase	.12673_8_4.3_part2	176958	177927	-	969	1	0	0	0	0	0	0	0	99.8968	969	100
pckA/Bvr	BS1330_I2081/coaA pantothenate kinase	.12673_8_9.1	176951	177920	-	969	1	0	0	0	0	0	0	0	99.8968	969	100
pckA/Bvr	BS1330_I2081/coaA pantothenate kinase	.14913_1_2.2	247822	248791	-	969	1	0	0	0	0	0	0	0	99.8968	969	100
pckA/Bvr	BS1330_I2081/coaA pantothenate kinase	.14913_1_8.1	213612	214581	+	969	1	0	0	0	0	0	0	0	99.8968	969	100
pckA/Bvr	BS1330_I2081/coaA pantothenate kinase	B_abortus_01-0065	97147	98116	-	969	1	0	0	0	0	0	0	0	99.8968	969	100
pckA/Bvr	BS1330_I2081/coaA pantothenate kinase	B_abortus_104M	2024730	2025699	+	969	1	0	0	0	0	0	0	0	99.8968	969	100
pckA/Bvr	BS1330_I2081/coaA pantothenate kinase	B_abortus_134	63874	64843	+	969	1	0	0	0	0	0	0	0	99.8968	969	100
pckA/Bvr	BS1330_I2081/coaA pantothenate kinase	B_abortus_3196	640173	641142	-	969	1	0	0	0	0	0	0	0	99.8968	969	100
pckA/Bvr	BS1330_I2081/coaA pantothenate kinase	B_abortus_63_75	1791971	1792940	+	969	1	0	0	0	0	0	0	0	99.8968	969	100
pckA/Bvr	BS1330_I2081/coaA pantothenate kinase	B_abortus_63/144	213629	214598	+	969	1	0	0	0	0	0	0	0	99.8968	969	100
pckA/Bvr	BS1330_I2081/coaA pantothenate kinase	B_abortus_63/59	1373780	1374749	+	969	1	0	0	0	0	0	0	0	99.8968	969	100
pckA/Bvr	BS1330_I2081/coaA pantothenate kinase	B_abortus_64/108	1947701	1948670	+	969	1	0	0	0	0	0	0	0	99.8968	969	100
pckA/Bvr	BS1330_I2081/coaA pantothenate kinase	B_abortus_65/63	219784	220753	+	969	1	0	0	0	0	0	0	0	99.8968	969	100
pckA/Bvr	BS1330_I2081/coaA pantothenate kinase	B_abortus_67/781	1947694	1948663	+	969	1	0	0	0	0	0	0	0	99.8968	969	100
pckA/Bvr	BS1330_I2081/coaA pantothenate kinase	B_abortus_68-3396P	97147	98116	-	969	1	0	0	0	0	0	0	0	99.8968	969	100
pckA/Bvr	BS1330_I2081/coaA pantothenate kinase	B_abortus_80/108	1947666	1948635	+	969	1	0	0	0	0	0	0	0	99.8968	969	100
pckA/Bvr	BS1330_I2081/coaA pantothenate kinase	B_abortus_82-2330	1945539	1946508	+	969	1	0	0	0	0	0	0	0	99.8968	969	100
pckA/Bvr	BS1330_I2081/coaA pantothenate kinase	B_abortus_82-3893	1945454	1946423	+	969	1	0	0	0	0	0	0	0	99.8968	969	100
pckA/Bvr	BS1330_I2081/coaA pantothenate kinase	B_abortus_84-0928	2026155	2027124	+	969	1	0	0	0	0	0	0	0	99.8968	969	100
pckA/Bvr	BS1330_I2081/coaA pantothenate kinase	B_abortus_84/26	219796	220765	+	969	1	0	0	0	0	0	0	0	99.8968	969	100
pckA/Bvr	BS1330_I2081/coaA pantothenate kinase	B_abortus_85-1058	1945655	1946624	+	969	1	0	0	0	0	0	0	0	99.8968	969	100
pckA/Bvr	BS1330_I2081/coaA pantothenate kinase	B_abortus_85/69	628102	629071	-	969	1	0	0	0	0	0	0	0	99.8968	969	100
pckA/Bvr	BS1330_I2081/coaA pantothenate kinase	B_abortus_87-0095	97147	98116	-	969	1	0	0	0	0	0	0	0	99.8968	969	100
pckA/Bvr	BS1330_I2081/coaA pantothenate kinase	B_abortus_87-2211	97146	98115	-	969	1	0	0	0	0	0	0	0	99.8968	969	100
pckA/Bvr	BS1330_I2081/coaA pantothenate kinase	B_abortus_88/226	1696972	1697941	+	969	1	0	0	0	0	0	0	0	99.8968	969	100
pckA/Bvr	BS1330_I2081/coaA pantothenate kinase	B_abortus_90-0737	1595889	1596858	+	969	1	0	0	0	0	0	0	0	99.8968	969	100
pckA/Bvr	BS1330_I2081/coaA pantothenate kinase	B_abortus_90-0775	97147	98116	-	969	1	0	0	0	0	0	0	0	99.8968	969	100
pckA/Bvr	BS1330_I2081/coaA pantothenate kinase	B_abortus_90-1280	97147	98116	-	969	1	0	0	0	0	0	0	0	99.8968	969	100
pckA/Bvr	BS1330_I2081/coaA pantothenate kinase	B_abortus_90/50	933074	934043	+	969	1	0	0	0	0	0	0	0	99.8968	969	100
pckA/Bvr	BS1330_I2081/coaA pantothenate kinase	B_abortus_93/1	227557	228526	+	969	1	0	0	0	0	0	0	0	99.8968	969	100
pckA/Bvr	BS1330_I2081/coaA pantothenate kinase	B_abortus_A13334	391186	392155	-	969	1	0	0	0	0	0	0	0	99.8968	969	100
pckA/Bvr	BS1330_I2081/coaA pantothenate kinase	B_abortus_B10-0018	97147	98116	-	969	1	0	0	0	0	0	0	0	99.8968	969	100
pckA/Bvr	BS1330_I2081/coaA pantothenate kinase	B_abortus_B10-0091	2026038	2027007	+	969	1	0	0	0	0	0	0	0	99.8968	969	100
pckA/Bvr	BS1330_I2081/coaA pantothenate kinase	B_abortus_B10-0973	97147	98116	-	969	1	0	0	0	0	0	0	0	99.8968	969	100
pckA/Bvr	BS1330_I2081/coaA pantothenate kinase	B_abortus_BAB8416	2018158	2019127	+	969	1	0	0	0	0	0	0	0	99.8968	969	100
pckA/Bvr	BS1330_I2081/coaA pantothenate kinase	B_abortus_BCB034	11635	12604	+	969	1	0	0	0	0	0	0	0	99.8968	969	100
pckA/Bvr	BS1330_I2081/coaA pantothenate kinase	B_abortus_BDW	101178	102147	-	969	1	0	0	0	0	0	0	0	99.8968	969	100
pckA/Bvr	BS1330_I2081/coaA pantothenate kinase	B_abortus_BER	1569176	1570145	-	969	1	0	0	0	0	0	0	0	99.8968	969	100
pckA/Bvr	BS1330_I2081/coaA pantothenate kinase	B_abortus_BFY	9376	10345	-	969	1	0	0	0	0	0	0	0	99.8968	969	100
pckA/Bvr	BS1330_I2081/coaA pantothenate kinase	B_abortus_bv2_86/8/59	2045831	2046800	+	969	1	0	0	0	0	0	0	0	99.8968	969	100
pckA/Bvr	BS1330_I2081/coaA pantothenate kinase	B_abortus_bv3_Tulya	63880	64849	+	969	1	0	0	0	0	0	0	0	99.8968	969	100
pckA/Bvr	BS1330_I2081/coaA pantothenate kinase	B_abortus_bv6_870	1990594	1991563	-	969	1	0	0	0	0	0	0	0	99.8968	969	100
pckA/Bvr	BS1330_I2081/coaA pantothenate kinase	B_abortus_bv9_C68	2039651	2040620	+	969	1	0	0	0	0	0	0	0	99.8968	969	100
pckA/Bvr	BS1330_I2081/coaA pantothenate kinase	B_abortus_CNGB_1011	1372709	1373678	+	969	1	0	0	0	0	0	0	0	99.8968	969	100
pckA/Bvr	BS1330_I2081/coaA pantothenate kinase	B_abortus_CNGB_436	788154	789123	+	969	1	0	0	0	0	0	0	0	99.8968	969	100
pckA/Bvr	BS1330_I2081/coaA pantothenate kinase	B_abortus_CNGB_752	788155	789124	+	969	1	0	0	0	0	0	0	0	99.8968	969	100
pckA/Bvr	BS1330_I2081/coaA pantothenate kinase	B_abortus_CNGB_759	1679551	1680520	+	969	1	0	0	0	0	0	0	0	99.8968	969	100
pckA/Bvr	BS1330_I2081/coaA pantothenate kinase	B_abortus_CNGB_966	1992024	1992993	+	969	1	0	0	0	0	0	0	0	99.8968	969	100
pckA/Bvr	BS1330_I2081/coaA pantothenate kinase	B_abortus_CNGB1432	788148	789117	+	969	1	0	0	0	0	0	0	0	99.8968	969	100
pckA/Bvr	BS1330_I2081/coaA pantothenate kinase	B_abortus_CNGB308	788149	789118	+	969	1	0	0	0	0	0	0	0	99.8968	969	100
pckA/Bvr	BS1330_I2081/coaA pantothenate kinase	B_abortus_F1/06_B1	1111018	1111987	+	969	1	0	0	0	0	0	0	0	99.8968	969	100
pckA/Bvr	BS1330_I2081/coaA pantothenate kinase	B_abortus_F2/06-8	787940	788909	+	969	1	0	0	0	0	0	0	0	99.8968	969	100
pckA/Bvr	BS1330_I2081/coaA pantothenate kinase	B_abortus_F3/01-300	1947638	1948607	+	969	1	0	0	0	0	0	0	0	99.8968	969	100
pckA/Bvr	BS1330_I2081/coaA pantothenate kinase	B_abortus_F3/07-1	1063213	1064182	+	969	1	0	0	0	0	0	0	0	99.8968	969	100
pckA/Bvr	BS1330_I2081/coaA pantothenate kinase	B_abortus_LEVI237	806056	807025	+	969	1	0	0	0	0	0	0	0	99.8968	969	100
pckA/Bvr	BS1330_I2081/coaA pantothenate kinase	B_abortus_NCTC_10505	702771	703740	+	969	1	0	0	0	0	0	0	0	99.8968	969	100
pckA/Bvr	BS1330_I2081/coaA pantothenate kinase	B_abortus_NI380	1946417	1947386	+	969	1	0	0	0	0	0	0	0	99.8968	969	100
pckA/Bvr	BS1330_I2081/coaA pantothenate kinase	B_abortus_NI388	44802	45771	+	969	1	0	0	0	0	0	0	0	99.8968	969	100
pckA/Bvr	BS1330_I2081/coaA pantothenate kinase	B_abortus_NI518	230433	231402	+	969	1	0	0	0	0	0	0	0	99.8968	969	100
pckA/Bvr	BS1330_I2081/coaA pantothenate kinase	B_abortus_NI593	1947711	1948680	+	969	1	0	0	0	0	0	0	0	99.8968	969	100
pckA/Bvr	BS1330_I2081/coaA pantothenate kinase	B_abortus_NI622	1990324	1991293	+	969	1	0	0	0	0	0	0	0	99.8968	969	100
pckA/Bvr	BS1330_I2081/coaA pantothenate kinase	B_abortus_NI633	1947639	1948608	+	969	1	0	0	0	0	0	0	0	99.8968	969	100
pckA/Bvr	BS1330_I2081/coaA pantothenate kinase	B_abortus_NI639	1893439	1894408	+	969	1	0	0	0	0	0	0	0	99.8968	969	100
pckA/Bvr	BS1330_I2081/coaA pantothenate kinase	B_abortus_NI645	1893436	1894405	+	969	1	0	0	0	0	0	0	0	99.8968	969	100
pckA/Bvr	BS1330_I2081/coaA pantothenate kinase	B_abortus_RB51	1992741	1993710	+	969	1	0	0	0	0	0	0	0	99.8968	969	100
pckA/Bvr	BS1330_I2081/coaA pantothenate kinase	B_abortus_S19	2024410	2025379	+	969	1	0	0	0	0	0	0	0	99.8968	969	100
pckA/Bvr	BS1330_I2081/coaA pantothenate kinase	Bab2308	2023243	2024212	+	969	1	0	0	0	0	0	0	0	99.8968	969	100
pckA/Bvr	BS1330_I2081/coaA pantothenate kinase	Bab9-941	2026124	2027093	+	969	1	0	0	0	0	0	0	0	99.8968	969	100
pckA/Bvr	BS1330_I2082/peptidyl-tRNA hydrolase domain-containing protein	.11502_1_17.3	214690	215140	-	450	0	0	0	0	0	0	0	0	100	450	100
pckA/Bvr	BS1330_I2082/peptidyl-tRNA hydrolase domain-containing protein	.11502_1_18.3	214682	215132	-	450	0	0	0	0	0	0	0	0	100	450	100
pckA/Bvr	BS1330_I2082/peptidyl-tRNA hydrolase domain-containing protein	.11502_1_19.1	602876	603326	-	450	0	0	0	0	0	0	0	0	100	450	100
pckA/Bvr	BS1330_I2082/peptidyl-tRNA hydrolase domain-containing protein	.11940_5_95.1	214627	215077	-	450	0	0	0	0	0	0	0	0	100	450	100
pckA/Bvr	BS1330_I2082/peptidyl-tRNA hydrolase domain-containing protein	.11983_1_28.2_part2	64767	65217	-	450	0	0	0	0	0	0	0	0	100	450	100
pckA/Bvr	BS1330_I2082/peptidyl-tRNA hydrolase domain-containing protein	.11983_1_29.1_part1	214633	215083	-	450	0	0	0	0	0	0	0	0	100	450	100
pckA/Bvr	BS1330_I2082/peptidyl-tRNA hydrolase domain-containing protein	.11983_1_30.2_part2	84322	84772	-	450	0	0	0	0	0	0	0	0	100	450	100
pckA/Bvr	BS1330_I2082/peptidyl-tRNA hydrolase domain-containing protein	.11983_1_33.1_part1	176354	176804	+	450	0	0	0	0	0	0	0	0	100	450	100
pckA/Bvr	BS1330_I2082/peptidyl-tRNA hydrolase domain-containing protein	.11983_1_34.2	247304	247754	+	450	0	0	0	0	0	0	0	0	100	450	100
pckA/Bvr	BS1330_I2082/peptidyl-tRNA hydrolase domain-containing protein	.11983_1_35.1	176306	176756	+	450	0	0	0	0	0	0	0	0	100	450	100
pckA/Bvr	BS1330_I2082/peptidyl-tRNA hydrolase domain-containing protein	.11983_1_36.2	176306	176756	+	450	0	0	0	0	0	0	0	0	100	450	100
pckA/Bvr	BS1330_I2082/peptidyl-tRNA hydrolase domain-containing protein	.11983_1_37.1	351753	352203	+	450	0	0	0	0	0	0	0	0	100	450	100
pckA/Bvr	BS1330_I2082/peptidyl-tRNA hydrolase domain-containing protein	.11983_1_38.1_part2	64767	65217	-	450	0	0	0	0	0	0	0	0	100	450	100
pckA/Bvr	BS1330_I2082/peptidyl-tRNA hydrolase domain-containing protein	.11983_1_39.3_part1	214637	215087	-	450	0	0	0	0	0	0	0	0	100	450	100
pckA/Bvr	BS1330_I2082/peptidyl-tRNA hydrolase domain-containing protein	.11983_1_40.1_part1	176306	176756	+	450	0	0	0	0	0	0	0	0	100	450	100
pckA/Bvr	BS1330_I2082/peptidyl-tRNA hydrolase domain-containing protein	.11983_1_41.2_part2	64767	65217	-	450	0	0	0	0	0	0	0	0	100	450	100
pckA/Bvr	BS1330_I2082/peptidyl-tRNA hydrolase domain-containing protein	.11983_1_42.1	176409	176859	+	450	0	0	0	0	0	0	0	0	100	450	100
pckA/Bvr	BS1330_I2082/peptidyl-tRNA hydrolase domain-containing protein	.11983_1_44.1	214631	215081	-	450	0	0	0	0	0	0	0	0	100	450	100
pckA/Bvr	BS1330_I2082/peptidyl-tRNA hydrolase domain-containing protein	.11983_1_45.1	176322	176772	+	450	0	0	0	0	0	0	0	0	100	450	100
pckA/Bvr	BS1330_I2082/peptidyl-tRNA hydrolase domain-containing protein	.11983_1_46.3	176246	176696	+	450	0	0	0	0	0	0	0	0	100	450	100
pckA/Bvr	BS1330_I2082/peptidyl-tRNA hydrolase domain-containing protein	.11983_1_47.1_part1	176314	176764	+	450	0	0	0	0	0	0	0	0	100	450	100
pckA/Bvr	BS1330_I2082/peptidyl-tRNA hydrolase domain-containing protein	.11983_1_48.3	214631	215081	-	450	0	0	0	0	0	0	0	0	100	450	100
pckA/Bvr	BS1330_I2082/peptidyl-tRNA hydrolase domain-containing protein	.11983_1_49.1_part1	176306	176756	+	450	0	0	0	0	0	0	0	0	100	450	100
pckA/Bvr	BS1330_I2082/peptidyl-tRNA hydrolase domain-containing protein	.11983_1_50.3	176306	176756	+	450	0	0	0	0	0	0	0	0	100	450	100
pckA/Bvr	BS1330_I2082/peptidyl-tRNA hydrolase domain-containing protein	.11983_1_51.2	176396	176846	+	450	0	0	0	0	0	0	0	0	100	450	100
pckA/Bvr	BS1330_I2082/peptidyl-tRNA hydrolase domain-containing protein	.11983_1_52.1	176322	176772	+	450	0	0	0	0	0	0	0	0	100	450	100
pckA/Bvr	BS1330_I2082/peptidyl-tRNA hydrolase domain-containing protein	.11983_1_53.3	247465	247915	+	450	0	0	0	0	0	0	0	0	100	450	100
pckA/Bvr	BS1330_I2082/peptidyl-tRNA hydrolase domain-containing protein	.11983_1_54.1	176306	176756	+	450	0	0	0	0	0	0	0	0	100	450	100
pckA/Bvr	BS1330_I2082/peptidyl-tRNA hydrolase domain-containing protein	.11983_1_55.1	214641	215091	-	450	0	0	0	0	0	0	0	0	100	450	100
pckA/Bvr	BS1330_I2082/peptidyl-tRNA hydrolase domain-containing protein	.11983_1_56.2	176314	176764	+	450	0	0	0	0	0	0	0	0	100	450	100
pckA/Bvr	BS1330_I2082/peptidyl-tRNA hydrolase domain-containing protein	.11983_1_57.1_part1	176306	176756	+	450	0	0	0	0	0	0	0	0	100	450	100
pckA/Bvr	BS1330_I2082/peptidyl-tRNA hydrolase domain-containing protein	.11983_1_58.2_part1	176315	176765	+	450	0	0	0	0	0	0	0	0	100	450	100
pckA/Bvr	BS1330_I2082/peptidyl-tRNA hydrolase domain-containing protein	.11983_1_59.1	247285	247735	+	450	0	0	0	0	0	0	0	0	100	450	100
pckA/Bvr	BS1330_I2082/peptidyl-tRNA hydrolase domain-containing protein	.11983_1_60.1	227846	228296	-	450	0	0	0	0	0	0	0	0	100	450	100
pckA/Bvr	BS1330_I2082/peptidyl-tRNA hydrolase domain-containing protein	.11983_1_61.1_part2	192470	192920	-	450	0	0	0	0	0	0	0	0	100	450	100
pckA/Bvr	BS1330_I2082/peptidyl-tRNA hydrolase domain-containing protein	.11983_1_62.3	247478	247928	+	450	0	0	0	0	0	0	0	0	100	450	100
pckA/Bvr	BS1330_I2082/peptidyl-tRNA hydrolase domain-containing protein	.11983_1_63.4	214637	215087	-	450	0	0	0	0	0	0	0	0	100	450	100
pckA/Bvr	BS1330_I2082/peptidyl-tRNA hydrolase domain-containing protein	.11983_1_64.3	214640	215090	-	450	0	0	0	0	0	0	0	0	100	450	100
pckA/Bvr	BS1330_I2082/peptidyl-tRNA hydrolase domain-containing protein	.11983_1_65.3	214635	215085	-	450	0	0	0	0	0	0	0	0	100	450	100
pckA/Bvr	BS1330_I2082/peptidyl-tRNA hydrolase domain-containing protein	.11983_1_67.3_part1	214634	215084	-	450	0	0	0	0	0	0	0	0	100	450	100
pckA/Bvr	BS1330_I2082/peptidyl-tRNA hydrolase domain-containing protein	.11983_1_68.1	210522	210972	-	450	0	0	0	0	0	0	0	0	100	450	100
pckA/Bvr	BS1330_I2082/peptidyl-tRNA hydrolase domain-containing protein	.11983_1_69.1_part2	82893	83343	-	450	0	0	0	0	0	0	0	0	100	450	100
pckA/Bvr	BS1330_I2082/peptidyl-tRNA hydrolase domain-containing protein	.11983_1_70.1	176340	176790	+	450	0	0	0	0	0	0	0	0	100	450	100
pckA/Bvr	BS1330_I2082/peptidyl-tRNA hydrolase domain-containing protein	.11983_1_71.1_part1	176306	176756	+	450	0	0	0	0	0	0	0	0	100	450	100
pckA/Bvr	BS1330_I2082/peptidyl-tRNA hydrolase domain-containing protein	.11983_1_72.2	176348	176798	+	450	0	0	0	0	0	0	0	0	100	450	100
pckA/Bvr	BS1330_I2082/peptidyl-tRNA hydrolase domain-containing protein	.11983_1_73.1	214640	215090	-	450	0	0	0	0	0	0	0	0	100	450	100
pckA/Bvr	BS1330_I2082/peptidyl-tRNA hydrolase domain-containing protein	.11983_1_74.1	584868	585318	-	450	0	0	0	0	0	0	0	0	100	450	100
pckA/Bvr	BS1330_I2082/peptidyl-tRNA hydrolase domain-containing protein	.11983_1_75.2_part2	192475	192925	-	450	0	0	0	0	0	0	0	0	100	450	100
pckA/Bvr	BS1330_I2082/peptidyl-tRNA hydrolase domain-containing protein	.11983_1_76.1_part1	214635	215085	-	450	0	0	0	0	0	0	0	0	100	450	100
pckA/Bvr	BS1330_I2082/peptidyl-tRNA hydrolase domain-containing protein	.11983_1_77.2_part1	176322	176772	+	450	0	0	0	0	0	0	0	0	100	450	100
pckA/Bvr	BS1330_I2082/peptidyl-tRNA hydrolase domain-containing protein	.11983_1_78.2	214631	215081	-	450	0	0	0	0	0	0	0	0	100	450	100
pckA/Bvr	BS1330_I2082/peptidyl-tRNA hydrolase domain-containing protein	.11983_1_79.3_part1	176330	176780	+	450	0	0	0	0	0	0	0	0	100	450	100
pckA/Bvr	BS1330_I2082/peptidyl-tRNA hydrolase domain-containing protein	.11983_1_80.2_part2	132838	133288	-	450	0	0	0	0	0	0	0	0	100	450	100
pckA/Bvr	BS1330_I2082/peptidyl-tRNA hydrolase domain-containing protein	.11983_1_82.1	176346	176796	+	450	0	0	0	0	0	0	0	0	100	450	100
pckA/Bvr	BS1330_I2082/peptidyl-tRNA hydrolase domain-containing protein	.11983_1_83.8	214632	215082	-	450	0	0	0	0	0	0	0	0	100	450	100
pckA/Bvr	BS1330_I2082/peptidyl-tRNA hydrolase domain-containing protein	.12045_3_50.2_part2	129965	130415	+	450	0	0	0	0	0	0	0	0	100	450	100
pckA/Bvr	BS1330_I2082/peptidyl-tRNA hydrolase domain-containing protein	.12045_3_51.2	176346	176796	+	450	0	0	0	0	0	0	0	0	100	450	100
pckA/Bvr	BS1330_I2082/peptidyl-tRNA hydrolase domain-containing protein	.12045_3_52.2	214629	215079	-	450	0	0	0	0	0	0	0	0	100	450	100
pckA/Bvr	BS1330_I2082/peptidyl-tRNA hydrolase domain-containing protein	.12673_8_1.1	210515	210965	-	450	0	0	0	0	0	0	0	0	100	450	100
pckA/Bvr	BS1330_I2082/peptidyl-tRNA hydrolase domain-containing protein	.12673_8_15.2	214595	215045	-	450	0	0	0	0	0	0	0	0	100	450	100
pckA/Bvr	BS1330_I2082/peptidyl-tRNA hydrolase domain-containing protein	.12673_8_2.1_part2	84322	84772	-	450	0	0	0	0	0	0	0	0	100	450	100
pckA/Bvr	BS1330_I2082/peptidyl-tRNA hydrolase domain-containing protein	.12673_8_3.2	176340	176790	+	450	0	0	0	0	0	0	0	0	100	450	100
pckA/Bvr	BS1330_I2082/peptidyl-tRNA hydrolase domain-containing protein	.12673_8_4.3_part2	176446	176896	+	450	0	0	0	0	0	0	0	0	100	450	100
pckA/Bvr	BS1330_I2082/peptidyl-tRNA hydrolase domain-containing protein	.12673_8_9.1	176439	176889	+	450	0	0	0	0	0	0	0	0	100	450	100
pckA/Bvr	BS1330_I2082/peptidyl-tRNA hydrolase domain-containing protein	.14913_1_2.2	247310	247760	+	450	0	0	0	0	0	0	0	0	100	450	100
pckA/Bvr	BS1330_I2082/peptidyl-tRNA hydrolase domain-containing protein	.14913_1_8.1	214643	215093	-	450	0	0	0	0	0	0	0	0	100	450	100
pckA/Bvr	BS1330_I2082/peptidyl-tRNA hydrolase domain-containing protein	B_abortus_01-0065	96635	97085	+	450	0	0	0	0	0	0	0	0	100	450	100
pckA/Bvr	BS1330_I2082/peptidyl-tRNA hydrolase domain-containing protein	B_abortus_104M	2025761	2026211	-	450	0	0	0	0	0	0	0	0	100	450	100
pckA/Bvr	BS1330_I2082/peptidyl-tRNA hydrolase domain-containing protein	B_abortus_134	64905	65355	-	450	0	0	0	0	0	0	0	0	100	450	100
pckA/Bvr	BS1330_I2082/peptidyl-tRNA hydrolase domain-containing protein	B_abortus_3196	639661	640111	+	450	0	0	0	0	0	0	0	0	100	450	100
pckA/Bvr	BS1330_I2082/peptidyl-tRNA hydrolase domain-containing protein	B_abortus_63_75	1793002	1793452	-	450	0	0	0	0	0	0	0	0	100	450	100
pckA/Bvr	BS1330_I2082/peptidyl-tRNA hydrolase domain-containing protein	B_abortus_63/144	214660	215110	-	450	0	0	0	0	0	0	0	0	100	450	100
pckA/Bvr	BS1330_I2082/peptidyl-tRNA hydrolase domain-containing protein	B_abortus_63/59	1374811	1375261	-	450	0	0	0	0	0	0	0	0	100	450	100
pckA/Bvr	BS1330_I2082/peptidyl-tRNA hydrolase domain-containing protein	B_abortus_64/108	1948732	1949182	-	450	0	0	0	0	0	0	0	0	100	450	100
pckA/Bvr	BS1330_I2082/peptidyl-tRNA hydrolase domain-containing protein	B_abortus_65/63	220815	221265	-	450	0	0	0	0	0	0	0	0	100	450	100
pckA/Bvr	BS1330_I2082/peptidyl-tRNA hydrolase domain-containing protein	B_abortus_67/781	1948725	1949175	-	450	0	0	0	0	0	0	0	0	100	450	100
pckA/Bvr	BS1330_I2082/peptidyl-tRNA hydrolase domain-containing protein	B_abortus_68-3396P	96635	97085	+	450	0	0	0	0	0	0	0	0	100	450	100
pckA/Bvr	BS1330_I2082/peptidyl-tRNA hydrolase domain-containing protein	B_abortus_80/108	1948697	1949147	-	450	0	0	0	0	0	0	0	0	100	450	100
pckA/Bvr	BS1330_I2082/peptidyl-tRNA hydrolase domain-containing protein	B_abortus_82-2330	1946570	1947020	-	450	0	0	0	0	0	0	0	0	100	450	100
pckA/Bvr	BS1330_I2082/peptidyl-tRNA hydrolase domain-containing protein	B_abortus_82-3893	1946485	1946935	-	450	0	0	0	0	0	0	0	0	100	450	100
pckA/Bvr	BS1330_I2082/peptidyl-tRNA hydrolase domain-containing protein	B_abortus_84-0928	2027186	2027636	-	450	0	0	0	0	0	0	0	0	100	450	100
pckA/Bvr	BS1330_I2082/peptidyl-tRNA hydrolase domain-containing protein	B_abortus_84/26	220827	221277	-	450	0	0	0	0	0	0	0	0	100	450	100
pckA/Bvr	BS1330_I2082/peptidyl-tRNA hydrolase domain-containing protein	B_abortus_85-1058	1946686	1947136	-	450	0	0	0	0	0	0	0	0	100	450	100
pckA/Bvr	BS1330_I2082/peptidyl-tRNA hydrolase domain-containing protein	B_abortus_85/69	627590	628040	+	450	0	0	0	0	0	0	0	0	100	450	100
pckA/Bvr	BS1330_I2082/peptidyl-tRNA hydrolase domain-containing protein	B_abortus_87-0095	96635	97085	+	450	0	0	0	0	0	0	0	0	100	450	100
pckA/Bvr	BS1330_I2082/peptidyl-tRNA hydrolase domain-containing protein	B_abortus_87-2211	96634	97084	+	450	0	0	0	0	0	0	0	0	100	450	100
pckA/Bvr	BS1330_I2082/peptidyl-tRNA hydrolase domain-containing protein	B_abortus_88/226	1698003	1698453	-	450	0	0	0	0	0	0	0	0	100	450	100
pckA/Bvr	BS1330_I2082/peptidyl-tRNA hydrolase domain-containing protein	B_abortus_90-0737	1596920	1597370	-	450	0	0	0	0	0	0	0	0	100	450	100
pckA/Bvr	BS1330_I2082/peptidyl-tRNA hydrolase domain-containing protein	B_abortus_90-0775	96635	97085	+	450	0	0	0	0	0	0	0	0	100	450	100
pckA/Bvr	BS1330_I2082/peptidyl-tRNA hydrolase domain-containing protein	B_abortus_90-1280	96635	97085	+	450	0	0	0	0	0	0	0	0	100	450	100
pckA/Bvr	BS1330_I2082/peptidyl-tRNA hydrolase domain-containing protein	B_abortus_90/50	934105	934555	-	450	0	0	0	0	0	0	0	0	100	450	100
pckA/Bvr	BS1330_I2082/peptidyl-tRNA hydrolase domain-containing protein	B_abortus_93/1	228588	229038	-	450	0	0	0	0	0	0	0	0	100	450	100
pckA/Bvr	BS1330_I2082/peptidyl-tRNA hydrolase domain-containing protein	B_abortus_A13334	390674	391124	+	450	0	0	0	0	0	0	0	0	100	450	100
pckA/Bvr	BS1330_I2082/peptidyl-tRNA hydrolase domain-containing protein	B_abortus_B10-0018	96635	97085	+	450	0	0	0	0	0	0	0	0	100	450	100
pckA/Bvr	BS1330_I2082/peptidyl-tRNA hydrolase domain-containing protein	B_abortus_B10-0091	2027069	2027519	-	450	0	0	0	0	0	0	0	0	100	450	100
pckA/Bvr	BS1330_I2082/peptidyl-tRNA hydrolase domain-containing protein	B_abortus_B10-0973	96635	97085	+	450	0	0	0	0	0	0	0	0	100	450	100
pckA/Bvr	BS1330_I2082/peptidyl-tRNA hydrolase domain-containing protein	B_abortus_BAB8416	2019189	2019639	-	450	0	0	0	0	0	0	0	0	100	450	100
pckA/Bvr	BS1330_I2082/peptidyl-tRNA hydrolase domain-containing protein	B_abortus_BCB034	12666	13116	-	450	0	0	0	0	0	0	0	0	100	450	100
pckA/Bvr	BS1330_I2082/peptidyl-tRNA hydrolase domain-containing protein	B_abortus_BDW	100666	101116	+	450	0	0	0	0	0	0	0	0	100	450	100
pckA/Bvr	BS1330_I2082/peptidyl-tRNA hydrolase domain-containing protein	B_abortus_BER	1568664	1569114	+	450	0	0	0	0	0	0	0	0	100	450	100
pckA/Bvr	BS1330_I2082/peptidyl-tRNA hydrolase domain-containing protein	B_abortus_BFY	8864	9314	+	450	0	0	0	0	0	0	0	0	100	450	100
pckA/Bvr	BS1330_I2082/peptidyl-tRNA hydrolase domain-containing protein	B_abortus_bv2_86/8/59	2046862	2047312	-	450	0	0	0	0	0	0	0	0	100	450	100
pckA/Bvr	BS1330_I2082/peptidyl-tRNA hydrolase domain-containing protein	B_abortus_bv3_Tulya	64911	65361	-	450	0	0	0	0	0	0	0	0	100	450	100
pckA/Bvr	BS1330_I2082/peptidyl-tRNA hydrolase domain-containing protein	B_abortus_bv6_870	1990082	1990532	+	450	0	0	0	0	0	0	0	0	100	450	100
pckA/Bvr	BS1330_I2082/peptidyl-tRNA hydrolase domain-containing protein	B_abortus_bv9_C68	2040682	2041132	-	450	0	0	0	0	0	0	0	0	100	450	100
pckA/Bvr	BS1330_I2082/peptidyl-tRNA hydrolase domain-containing protein	B_abortus_CNGB_1011	1373740	1374190	-	450	0	0	0	0	0	0	0	0	100	450	100
pckA/Bvr	BS1330_I2082/peptidyl-tRNA hydrolase domain-containing protein	B_abortus_CNGB_436	789185	789635	-	450	0	0	0	0	0	0	0	0	100	450	100
pckA/Bvr	BS1330_I2082/peptidyl-tRNA hydrolase domain-containing protein	B_abortus_CNGB_752	789186	789636	-	450	0	0	0	0	0	0	0	0	100	450	100
pckA/Bvr	BS1330_I2082/peptidyl-tRNA hydrolase domain-containing protein	B_abortus_CNGB_759	1680582	1681032	-	450	0	0	0	0	0	0	0	0	100	450	100
pckA/Bvr	BS1330_I2082/peptidyl-tRNA hydrolase domain-containing protein	B_abortus_CNGB_966	1993055	1993505	-	450	0	0	0	0	0	0	0	0	100	450	100
pckA/Bvr	BS1330_I2082/peptidyl-tRNA hydrolase domain-containing protein	B_abortus_CNGB1432	789179	789629	-	450	0	0	0	0	0	0	0	0	100	450	100
pckA/Bvr	BS1330_I2082/peptidyl-tRNA hydrolase domain-containing protein	B_abortus_CNGB308	789180	789630	-	450	0	0	0	0	0	0	0	0	100	450	100
pckA/Bvr	BS1330_I2082/peptidyl-tRNA hydrolase domain-containing protein	B_abortus_F1/06_B1	1112049	1112499	-	450	0	0	0	0	0	0	0	0	100	450	100
pckA/Bvr	BS1330_I2082/peptidyl-tRNA hydrolase domain-containing protein	B_abortus_F2/06-8	788971	789421	-	450	0	0	0	0	0	0	0	0	100	450	100
pckA/Bvr	BS1330_I2082/peptidyl-tRNA hydrolase domain-containing protein	B_abortus_F3/01-300	1948669	1949119	-	450	0	0	0	0	0	0	0	0	100	450	100
pckA/Bvr	BS1330_I2082/peptidyl-tRNA hydrolase domain-containing protein	B_abortus_F3/07-1	1064244	1064694	-	450	0	0	0	0	0	0	0	0	100	450	100
pckA/Bvr	BS1330_I2082/peptidyl-tRNA hydrolase domain-containing protein	B_abortus_LEVI237	807087	807537	-	450	0	0	0	0	0	0	0	0	100	450	100
pckA/Bvr	BS1330_I2082/peptidyl-tRNA hydrolase domain-containing protein	B_abortus_NCTC_10505	703802	704252	-	450	0	0	0	0	0	0	0	0	100	450	100
pckA/Bvr	BS1330_I2082/peptidyl-tRNA hydrolase domain-containing protein	B_abortus_NI380	1947448	1947898	-	450	0	0	0	0	0	0	0	0	100	450	100
pckA/Bvr	BS1330_I2082/peptidyl-tRNA hydrolase domain-containing protein	B_abortus_NI388	45833	46283	-	450	0	0	0	0	0	0	0	0	100	450	100
pckA/Bvr	BS1330_I2082/peptidyl-tRNA hydrolase domain-containing protein	B_abortus_NI518	231464	231914	-	450	0	0	0	0	0	0	0	0	100	450	100
pckA/Bvr	BS1330_I2082/peptidyl-tRNA hydrolase domain-containing protein	B_abortus_NI593	1948742	1949192	-	450	0	0	0	0	0	0	0	0	100	450	100
pckA/Bvr	BS1330_I2082/peptidyl-tRNA hydrolase domain-containing protein	B_abortus_NI622	1991355	1991805	-	450	0	0	0	0	0	0	0	0	100	450	100
pckA/Bvr	BS1330_I2082/peptidyl-tRNA hydrolase domain-containing protein	B_abortus_NI633	1948670	1949120	-	450	0	0	0	0	0	0	0	0	100	450	100
pckA/Bvr	BS1330_I2082/peptidyl-tRNA hydrolase domain-containing protein	B_abortus_NI639	1894470	1894920	-	450	0	0	0	0	0	0	0	0	100	450	100
pckA/Bvr	BS1330_I2082/peptidyl-tRNA hydrolase domain-containing protein	B_abortus_NI645	1894467	1894917	-	450	0	0	0	0	0	0	0	0	100	450	100
pckA/Bvr	BS1330_I2082/peptidyl-tRNA hydrolase domain-containing protein	B_abortus_RB51	1993772	1994222	-	450	0	0	0	0	0	0	0	0	100	450	100
pckA/Bvr	BS1330_I2082/peptidyl-tRNA hydrolase domain-containing protein	B_abortus_S19	2025441	2025891	-	450	0	0	0	0	0	0	0	0	100	450	100
pckA/Bvr	BS1330_I2082/peptidyl-tRNA hydrolase domain-containing protein	Bab2308	2024274	2024724	-	450	0	0	0	0	0	0	0	0	100	450	100
pckA/Bvr	BS1330_I2082/peptidyl-tRNA hydrolase domain-containing protein	Bab9-941	2027155	2027605	-	450	0	0	0	0	0	0	0	0	100	450	100
pckA/Bvr	BS1330_I2083/pckA phosphoenolpyruvate carboxykinase	B_abortus_90/50	934653	936279	-	1611	3	0	1	0	0	15	0	0	99.8138	1611	100
pckA/Bvr	BS1330_I2083/pckA phosphoenolpyruvate carboxykinase	.11502_1_17.3	215238	216849	-	1611	3	0	0	0	0	0	0	0	99.8138	1611	100
pckA/Bvr	BS1330_I2083/pckA phosphoenolpyruvate carboxykinase	.11502_1_18.3	215230	216841	-	1611	3	0	0	0	0	0	0	0	99.8138	1611	100
pckA/Bvr	BS1330_I2083/pckA phosphoenolpyruvate carboxykinase	.11502_1_19.1	603424	605035	-	1611	3	0	0	0	0	0	0	0	99.8138	1611	100
pckA/Bvr	BS1330_I2083/pckA phosphoenolpyruvate carboxykinase	.11940_5_95.1	215175	216786	-	1611	3	0	0	0	0	0	0	0	99.8138	1611	100
pckA/Bvr	BS1330_I2083/pckA phosphoenolpyruvate carboxykinase	.11983_1_28.2_part2	65315	66926	-	1611	3	0	0	0	0	0	0	0	99.8138	1611	100
pckA/Bvr	BS1330_I2083/pckA phosphoenolpyruvate carboxykinase	.11983_1_29.1_part1	215181	216792	-	1611	3	0	0	0	0	0	0	0	99.8138	1611	100
pckA/Bvr	BS1330_I2083/pckA phosphoenolpyruvate carboxykinase	.11983_1_30.2_part2	84870	86481	-	1611	3	0	0	0	0	0	0	0	99.8138	1611	100
pckA/Bvr	BS1330_I2083/pckA phosphoenolpyruvate carboxykinase	.11983_1_33.1_part1	174645	176256	+	1611	3	0	0	0	0	0	0	0	99.8138	1611	100
pckA/Bvr	BS1330_I2083/pckA phosphoenolpyruvate carboxykinase	.11983_1_34.2	245595	247206	+	1611	3	0	0	0	0	0	0	0	99.8138	1611	100
pckA/Bvr	BS1330_I2083/pckA phosphoenolpyruvate carboxykinase	.11983_1_35.1	174597	176208	+	1611	3	0	0	0	0	0	0	0	99.8138	1611	100
pckA/Bvr	BS1330_I2083/pckA phosphoenolpyruvate carboxykinase	.11983_1_36.2	174597	176208	+	1611	3	0	0	0	0	0	0	0	99.8138	1611	100
pckA/Bvr	BS1330_I2083/pckA phosphoenolpyruvate carboxykinase	.11983_1_37.1	350044	351655	+	1611	3	0	0	0	0	0	0	0	99.8138	1611	100
pckA/Bvr	BS1330_I2083/pckA phosphoenolpyruvate carboxykinase	.11983_1_38.1_part2	65315	66926	-	1611	3	0	0	0	0	0	0	0	99.8138	1611	100
pckA/Bvr	BS1330_I2083/pckA phosphoenolpyruvate carboxykinase	.11983_1_39.3_part1	215185	216796	-	1611	3	0	0	0	0	0	0	0	99.8138	1611	100
pckA/Bvr	BS1330_I2083/pckA phosphoenolpyruvate carboxykinase	.11983_1_40.1_part1	174597	176208	+	1611	3	0	0	0	0	0	0	0	99.8138	1611	100
pckA/Bvr	BS1330_I2083/pckA phosphoenolpyruvate carboxykinase	.11983_1_41.2_part2	65315	66926	-	1611	3	0	0	0	0	0	0	0	99.8138	1611	100
pckA/Bvr	BS1330_I2083/pckA phosphoenolpyruvate carboxykinase	.11983_1_42.1	174700	176311	+	1611	3	0	0	0	0	0	0	0	99.8138	1611	100
pckA/Bvr	BS1330_I2083/pckA phosphoenolpyruvate carboxykinase	.11983_1_44.1	215179	216790	-	1611	3	0	0	0	0	0	0	0	99.8138	1611	100
pckA/Bvr	BS1330_I2083/pckA phosphoenolpyruvate carboxykinase	.11983_1_45.1	174613	176224	+	1611	3	0	0	0	0	0	0	0	99.8138	1611	100
pckA/Bvr	BS1330_I2083/pckA phosphoenolpyruvate carboxykinase	.11983_1_46.3	174537	176148	+	1611	3	0	0	0	0	0	0	0	99.8138	1611	100
pckA/Bvr	BS1330_I2083/pckA phosphoenolpyruvate carboxykinase	.11983_1_47.1_part1	174605	176216	+	1611	3	0	0	0	0	0	0	0	99.8138	1611	100
pckA/Bvr	BS1330_I2083/pckA phosphoenolpyruvate carboxykinase	.11983_1_48.3	215179	216790	-	1611	3	0	0	0	0	0	0	0	99.8138	1611	100
pckA/Bvr	BS1330_I2083/pckA phosphoenolpyruvate carboxykinase	.11983_1_49.1_part1	174597	176208	+	1611	3	0	0	0	0	0	0	0	99.8138	1611	100
pckA/Bvr	BS1330_I2083/pckA phosphoenolpyruvate carboxykinase	.11983_1_50.3	174597	176208	+	1611	3	0	0	0	0	0	0	0	99.8138	1611	100
pckA/Bvr	BS1330_I2083/pckA phosphoenolpyruvate carboxykinase	.11983_1_51.2	174687	176298	+	1611	3	0	0	0	0	0	0	0	99.8138	1611	100
pckA/Bvr	BS1330_I2083/pckA phosphoenolpyruvate carboxykinase	.11983_1_52.1	174613	176224	+	1611	3	0	0	0	0	0	0	0	99.8138	1611	100
pckA/Bvr	BS1330_I2083/pckA phosphoenolpyruvate carboxykinase	.11983_1_53.3	245756	247367	+	1611	3	0	0	0	0	0	0	0	99.8138	1611	100
pckA/Bvr	BS1330_I2083/pckA phosphoenolpyruvate carboxykinase	.11983_1_54.1	174597	176208	+	1611	3	0	0	0	0	0	0	0	99.8138	1611	100
pckA/Bvr	BS1330_I2083/pckA phosphoenolpyruvate carboxykinase	.11983_1_55.1	215189	216800	-	1611	3	0	0	0	0	0	0	0	99.8138	1611	100
pckA/Bvr	BS1330_I2083/pckA phosphoenolpyruvate carboxykinase	.11983_1_56.2	174605	176216	+	1611	3	0	0	0	0	0	0	0	99.8138	1611	100
pckA/Bvr	BS1330_I2083/pckA phosphoenolpyruvate carboxykinase	.11983_1_57.1_part1	174597	176208	+	1611	3	0	0	0	0	0	0	0	99.8138	1611	100
pckA/Bvr	BS1330_I2083/pckA phosphoenolpyruvate carboxykinase	.11983_1_58.2_part1	174606	176217	+	1611	3	0	0	0	0	0	0	0	99.8138	1611	100
pckA/Bvr	BS1330_I2083/pckA phosphoenolpyruvate carboxykinase	.11983_1_59.1	245576	247187	+	1611	3	0	0	0	0	0	0	0	99.8138	1611	100
pckA/Bvr	BS1330_I2083/pckA phosphoenolpyruvate carboxykinase	.11983_1_60.1	228394	230005	-	1611	3	0	0	0	0	0	0	0	99.8138	1611	100
pckA/Bvr	BS1330_I2083/pckA phosphoenolpyruvate carboxykinase	.11983_1_61.1_part2	193018	194629	-	1611	3	0	0	0	0	0	0	0	99.8138	1611	100
pckA/Bvr	BS1330_I2083/pckA phosphoenolpyruvate carboxykinase	.11983_1_62.3	245769	247380	+	1611	3	0	0	0	0	0	0	0	99.8138	1611	100
pckA/Bvr	BS1330_I2083/pckA phosphoenolpyruvate carboxykinase	.11983_1_63.4	215185	216796	-	1611	3	0	0	0	0	0	0	0	99.8138	1611	100
pckA/Bvr	BS1330_I2083/pckA phosphoenolpyruvate carboxykinase	.11983_1_64.3	215188	216799	-	1611	3	0	0	0	0	0	0	0	99.8138	1611	100
pckA/Bvr	BS1330_I2083/pckA phosphoenolpyruvate carboxykinase	.11983_1_65.3	215183	216794	-	1611	3	0	0	0	0	0	0	0	99.8138	1611	100
pckA/Bvr	BS1330_I2083/pckA phosphoenolpyruvate carboxykinase	.11983_1_67.3_part1	215182	216793	-	1611	3	0	0	0	0	0	0	0	99.8138	1611	100
pckA/Bvr	BS1330_I2083/pckA phosphoenolpyruvate carboxykinase	.11983_1_68.1	211070	212681	-	1611	3	0	0	0	0	0	0	0	99.8138	1611	100
pckA/Bvr	BS1330_I2083/pckA phosphoenolpyruvate carboxykinase	.11983_1_69.1_part2	83441	85052	-	1611	3	0	0	0	0	0	0	0	99.8138	1611	100
pckA/Bvr	BS1330_I2083/pckA phosphoenolpyruvate carboxykinase	.11983_1_70.1	174631	176242	+	1611	3	0	0	0	0	0	0	0	99.8138	1611	100
pckA/Bvr	BS1330_I2083/pckA phosphoenolpyruvate carboxykinase	.11983_1_71.1_part1	174597	176208	+	1611	3	0	0	0	0	0	0	0	99.8138	1611	100
pckA/Bvr	BS1330_I2083/pckA phosphoenolpyruvate carboxykinase	.11983_1_72.2	174639	176250	+	1611	3	0	0	0	0	0	0	0	99.8138	1611	100
pckA/Bvr	BS1330_I2083/pckA phosphoenolpyruvate carboxykinase	.11983_1_73.1	215188	216799	-	1611	3	0	0	0	0	0	0	0	99.8138	1611	100
pckA/Bvr	BS1330_I2083/pckA phosphoenolpyruvate carboxykinase	.11983_1_74.1	585416	587027	-	1611	3	0	0	0	0	0	0	0	99.8138	1611	100
pckA/Bvr	BS1330_I2083/pckA phosphoenolpyruvate carboxykinase	.11983_1_75.2_part2	193023	194634	-	1611	3	0	0	0	0	0	0	0	99.8138	1611	100
pckA/Bvr	BS1330_I2083/pckA phosphoenolpyruvate carboxykinase	.11983_1_76.1_part1	215183	216794	-	1611	3	0	0	0	0	0	0	0	99.8138	1611	100
pckA/Bvr	BS1330_I2083/pckA phosphoenolpyruvate carboxykinase	.11983_1_77.2_part1	174613	176224	+	1611	3	0	0	0	0	0	0	0	99.8138	1611	100
pckA/Bvr	BS1330_I2083/pckA phosphoenolpyruvate carboxykinase	.11983_1_78.2	215179	216790	-	1611	3	0	0	0	0	0	0	0	99.8138	1611	100
pckA/Bvr	BS1330_I2083/pckA phosphoenolpyruvate carboxykinase	.11983_1_79.3_part1	174621	176232	+	1611	3	0	0	0	0	0	0	0	99.8138	1611	100
pckA/Bvr	BS1330_I2083/pckA phosphoenolpyruvate carboxykinase	.11983_1_80.2_part2	133386	134997	-	1611	0	0	0	0	0	0	0	0	100	1611	100
pckA/Bvr	BS1330_I2083/pckA phosphoenolpyruvate carboxykinase	.11983_1_82.1	174637	176248	+	1611	3	0	0	0	0	0	0	0	99.8138	1611	100
pckA/Bvr	BS1330_I2083/pckA phosphoenolpyruvate carboxykinase	.11983_1_83.8	215180	216791	-	1611	3	0	0	0	0	0	0	0	99.8138	1611	100
pckA/Bvr	BS1330_I2083/pckA phosphoenolpyruvate carboxykinase	.12045_3_50.2_part2	128256	129867	+	1611	3	0	0	0	0	0	0	0	99.8138	1611	100
pckA/Bvr	BS1330_I2083/pckA phosphoenolpyruvate carboxykinase	.12045_3_51.2	174637	176248	+	1611	3	0	0	0	0	0	0	0	99.8138	1611	100
pckA/Bvr	BS1330_I2083/pckA phosphoenolpyruvate carboxykinase	.12045_3_52.2	215177	216788	-	1611	3	0	0	0	0	0	0	0	99.8138	1611	100
pckA/Bvr	BS1330_I2083/pckA phosphoenolpyruvate carboxykinase	.12673_8_1.1	211063	212674	-	1611	3	0	0	0	0	0	0	0	99.8138	1611	100
pckA/Bvr	BS1330_I2083/pckA phosphoenolpyruvate carboxykinase	.12673_8_15.2	215143	216754	-	1611	3	0	0	0	0	0	0	0	99.8138	1611	100
pckA/Bvr	BS1330_I2083/pckA phosphoenolpyruvate carboxykinase	.12673_8_2.1_part2	84870	86481	-	1611	3	0	0	0	0	0	0	0	99.8138	1611	100
pckA/Bvr	BS1330_I2083/pckA phosphoenolpyruvate carboxykinase	.12673_8_3.2	174631	176242	+	1611	3	0	0	0	0	0	0	0	99.8138	1611	100
pckA/Bvr	BS1330_I2083/pckA phosphoenolpyruvate carboxykinase	.12673_8_4.3_part2	174737	176348	+	1611	3	0	0	0	0	0	0	0	99.8138	1611	100
pckA/Bvr	BS1330_I2083/pckA phosphoenolpyruvate carboxykinase	.12673_8_9.1	174730	176341	+	1611	4	0	0	0	0	0	0	0	99.7517	1611	100
pckA/Bvr	BS1330_I2083/pckA phosphoenolpyruvate carboxykinase	.14913_1_2.2	245601	247212	+	1611	3	0	0	0	0	0	0	0	99.8138	1611	100
pckA/Bvr	BS1330_I2083/pckA phosphoenolpyruvate carboxykinase	.14913_1_8.1	215191	216802	-	1611	3	0	0	0	0	0	0	0	99.8138	1611	100
pckA/Bvr	BS1330_I2083/pckA phosphoenolpyruvate carboxykinase	B_abortus_01-0065	94926	96537	+	1611	3	0	0	0	0	0	0	0	99.8138	1611	100
pckA/Bvr	BS1330_I2083/pckA phosphoenolpyruvate carboxykinase	B_abortus_104M	2026309	2027920	-	1611	4	0	0	0	0	0	0	0	99.7517	1611	100
pckA/Bvr	BS1330_I2083/pckA phosphoenolpyruvate carboxykinase	B_abortus_134	65453	67064	-	1611	4	0	0	0	0	0	0	0	99.7517	1611	100
pckA/Bvr	BS1330_I2083/pckA phosphoenolpyruvate carboxykinase	B_abortus_3196	637952	639563	+	1611	3	0	0	0	0	0	0	0	99.8138	1611	100
pckA/Bvr	BS1330_I2083/pckA phosphoenolpyruvate carboxykinase	B_abortus_63_75	1793550	1795161	-	1611	3	0	0	0	0	0	0	0	99.8138	1611	100
pckA/Bvr	BS1330_I2083/pckA phosphoenolpyruvate carboxykinase	B_abortus_63/144	215208	216819	-	1611	3	0	0	0	0	0	0	0	99.8138	1611	100
pckA/Bvr	BS1330_I2083/pckA phosphoenolpyruvate carboxykinase	B_abortus_63/59	1375359	1376970	-	1611	4	0	0	0	0	0	0	0	99.7517	1611	100
pckA/Bvr	BS1330_I2083/pckA phosphoenolpyruvate carboxykinase	B_abortus_64/108	1949280	1950891	-	1611	3	0	0	0	0	0	0	0	99.8138	1611	100
pckA/Bvr	BS1330_I2083/pckA phosphoenolpyruvate carboxykinase	B_abortus_65/63	221363	222974	-	1611	3	0	0	0	0	0	0	0	99.8138	1611	100
pckA/Bvr	BS1330_I2083/pckA phosphoenolpyruvate carboxykinase	B_abortus_67/781	1949273	1950884	-	1611	3	0	0	0	0	0	0	0	99.8138	1611	100
pckA/Bvr	BS1330_I2083/pckA phosphoenolpyruvate carboxykinase	B_abortus_68-3396P	94926	96537	+	1611	3	0	0	0	0	0	0	0	99.8138	1611	100
pckA/Bvr	BS1330_I2083/pckA phosphoenolpyruvate carboxykinase	B_abortus_80/108	1949245	1950856	-	1611	3	0	0	0	0	0	0	0	99.8138	1611	100
pckA/Bvr	BS1330_I2083/pckA phosphoenolpyruvate carboxykinase	B_abortus_82-2330	1947118	1948729	-	1611	3	0	0	0	0	0	0	0	99.8138	1611	100
pckA/Bvr	BS1330_I2083/pckA phosphoenolpyruvate carboxykinase	B_abortus_82-3893	1947033	1948644	-	1611	3	0	0	0	0	0	0	0	99.8138	1611	100
pckA/Bvr	BS1330_I2083/pckA phosphoenolpyruvate carboxykinase	B_abortus_84-0928	2027734	2029345	-	1611	3	0	0	0	0	0	0	0	99.8138	1611	100
pckA/Bvr	BS1330_I2083/pckA phosphoenolpyruvate carboxykinase	B_abortus_84/26	221375	222986	-	1611	3	0	0	0	0	0	0	0	99.8138	1611	100
pckA/Bvr	BS1330_I2083/pckA phosphoenolpyruvate carboxykinase	B_abortus_85-1058	1947234	1948845	-	1611	3	0	0	0	0	0	0	0	99.8138	1611	100
pckA/Bvr	BS1330_I2083/pckA phosphoenolpyruvate carboxykinase	B_abortus_85/69	625881	627492	+	1611	3	0	0	0	0	0	0	0	99.8138	1611	100
pckA/Bvr	BS1330_I2083/pckA phosphoenolpyruvate carboxykinase	B_abortus_87-0095	94926	96537	+	1611	3	0	0	0	0	0	0	0	99.8138	1611	100
pckA/Bvr	BS1330_I2083/pckA phosphoenolpyruvate carboxykinase	B_abortus_87-2211	94925	96536	+	1611	3	0	0	0	0	0	0	0	99.8138	1611	100
pckA/Bvr	BS1330_I2083/pckA phosphoenolpyruvate carboxykinase	B_abortus_88/226	1698551	1700162	-	1611	3	0	0	0	0	0	0	0	99.8138	1611	100
pckA/Bvr	BS1330_I2083/pckA phosphoenolpyruvate carboxykinase	B_abortus_90-0737	1597468	1599079	-	1611	3	0	0	0	0	0	0	0	99.8138	1611	100
pckA/Bvr	BS1330_I2083/pckA phosphoenolpyruvate carboxykinase	B_abortus_90-0775	94926	96537	+	1611	3	0	0	0	0	0	0	0	99.8138	1611	100
pckA/Bvr	BS1330_I2083/pckA phosphoenolpyruvate carboxykinase	B_abortus_90-1280	94926	96537	+	1611	3	0	0	0	0	0	0	0	99.8138	1611	100
pckA/Bvr	BS1330_I2083/pckA phosphoenolpyruvate carboxykinase	B_abortus_93/1	229136	230747	-	1611	3	0	0	0	0	0	0	0	99.8138	1611	100
pckA/Bvr	BS1330_I2083/pckA phosphoenolpyruvate carboxykinase	B_abortus_A13334	388965	390576	+	1611	3	0	0	0	0	0	0	0	99.8138	1611	100
pckA/Bvr	BS1330_I2083/pckA phosphoenolpyruvate carboxykinase	B_abortus_B10-0018	94926	96537	+	1611	3	0	0	0	0	0	0	0	99.8138	1611	100
pckA/Bvr	BS1330_I2083/pckA phosphoenolpyruvate carboxykinase	B_abortus_B10-0091	2027617	2029228	-	1611	3	0	0	0	0	0	0	0	99.8138	1611	100
pckA/Bvr	BS1330_I2083/pckA phosphoenolpyruvate carboxykinase	B_abortus_B10-0973	94926	96537	+	1611	3	0	0	0	0	0	0	0	99.8138	1611	100
pckA/Bvr	BS1330_I2083/pckA phosphoenolpyruvate carboxykinase	B_abortus_BAB8416	2019737	2021348	-	1611	3	0	0	0	0	0	0	0	99.8138	1611	100
pckA/Bvr	BS1330_I2083/pckA phosphoenolpyruvate carboxykinase	B_abortus_BCB034	13214	14825	-	1611	4	0	0	0	0	0	0	0	99.7517	1611	100
pckA/Bvr	BS1330_I2083/pckA phosphoenolpyruvate carboxykinase	B_abortus_BDW	98957	100568	+	1611	3	0	0	0	0	0	0	0	99.8138	1611	100
pckA/Bvr	BS1330_I2083/pckA phosphoenolpyruvate carboxykinase	B_abortus_BER	1566955	1568566	+	1611	3	0	0	0	0	0	0	0	99.8138	1611	100
pckA/Bvr	BS1330_I2083/pckA phosphoenolpyruvate carboxykinase	B_abortus_BFY	7155	8766	+	1611	3	0	0	0	0	0	0	0	99.8138	1611	100
pckA/Bvr	BS1330_I2083/pckA phosphoenolpyruvate carboxykinase	B_abortus_bv2_86/8/59	2047410	2049021	-	1611	3	0	0	0	0	0	0	0	99.8138	1611	100
pckA/Bvr	BS1330_I2083/pckA phosphoenolpyruvate carboxykinase	B_abortus_bv3_Tulya	65459	67070	-	1611	3	0	0	0	0	0	0	0	99.8138	1611	100
pckA/Bvr	BS1330_I2083/pckA phosphoenolpyruvate carboxykinase	B_abortus_bv6_870	1988373	1989984	+	1611	3	0	0	0	0	0	0	0	99.8138	1611	100
pckA/Bvr	BS1330_I2083/pckA phosphoenolpyruvate carboxykinase	B_abortus_bv9_C68	2041230	2042841	-	1611	3	0	0	0	0	0	0	0	99.8138	1611	100
pckA/Bvr	BS1330_I2083/pckA phosphoenolpyruvate carboxykinase	B_abortus_CNGB_1011	1374288	1375899	-	1611	3	0	0	0	0	0	0	0	99.8138	1611	100
pckA/Bvr	BS1330_I2083/pckA phosphoenolpyruvate carboxykinase	B_abortus_CNGB_436	789733	791344	-	1611	3	0	0	0	0	0	0	0	99.8138	1611	100
pckA/Bvr	BS1330_I2083/pckA phosphoenolpyruvate carboxykinase	B_abortus_CNGB_752	789734	791345	-	1611	3	0	0	0	0	0	0	0	99.8138	1611	100
pckA/Bvr	BS1330_I2083/pckA phosphoenolpyruvate carboxykinase	B_abortus_CNGB_759	1681130	1682741	-	1611	3	0	0	0	0	0	0	0	99.8138	1611	100
pckA/Bvr	BS1330_I2083/pckA phosphoenolpyruvate carboxykinase	B_abortus_CNGB_966	1993603	1995214	-	1611	3	0	0	0	0	0	0	0	99.8138	1611	100
pckA/Bvr	BS1330_I2083/pckA phosphoenolpyruvate carboxykinase	B_abortus_CNGB1432	789727	791338	-	1611	3	0	0	0	0	0	0	0	99.8138	1611	100
pckA/Bvr	BS1330_I2083/pckA phosphoenolpyruvate carboxykinase	B_abortus_CNGB308	789728	791339	-	1611	3	0	0	0	0	0	0	0	99.8138	1611	100
pckA/Bvr	BS1330_I2083/pckA phosphoenolpyruvate carboxykinase	B_abortus_F1/06_B1	1112597	1114208	-	1611	3	0	0	0	0	0	0	0	99.8138	1611	100
pckA/Bvr	BS1330_I2083/pckA phosphoenolpyruvate carboxykinase	B_abortus_F2/06-8	789519	791130	-	1611	3	0	0	0	0	0	0	0	99.8138	1611	100
pckA/Bvr	BS1330_I2083/pckA phosphoenolpyruvate carboxykinase	B_abortus_F3/01-300	1949217	1950828	-	1611	3	0	0	0	0	0	0	0	99.8138	1611	100
pckA/Bvr	BS1330_I2083/pckA phosphoenolpyruvate carboxykinase	B_abortus_F3/07-1	1064792	1066403	-	1611	4	0	0	0	0	0	0	0	99.7517	1611	100
pckA/Bvr	BS1330_I2083/pckA phosphoenolpyruvate carboxykinase	B_abortus_LEVI237	807635	809246	-	1611	3	0	0	0	0	0	0	0	99.8138	1611	100
pckA/Bvr	BS1330_I2083/pckA phosphoenolpyruvate carboxykinase	B_abortus_NCTC_10505	704350	705961	-	1611	3	0	0	0	0	0	0	0	99.8138	1611	100
pckA/Bvr	BS1330_I2083/pckA phosphoenolpyruvate carboxykinase	B_abortus_NI380	1947996	1949607	-	1611	3	0	0	0	0	0	0	0	99.8138	1611	100
pckA/Bvr	BS1330_I2083/pckA phosphoenolpyruvate carboxykinase	B_abortus_NI388	46381	47992	-	1611	3	0	0	0	0	0	0	0	99.8138	1611	100
pckA/Bvr	BS1330_I2083/pckA phosphoenolpyruvate carboxykinase	B_abortus_NI518	232012	233623	-	1611	3	0	0	0	0	0	0	0	99.8138	1611	100
pckA/Bvr	BS1330_I2083/pckA phosphoenolpyruvate carboxykinase	B_abortus_NI593	1949290	1950901	-	1611	3	0	0	0	0	0	0	0	99.8138	1611	100
pckA/Bvr	BS1330_I2083/pckA phosphoenolpyruvate carboxykinase	B_abortus_NI622	1991903	1993514	-	1611	3	0	0	0	0	0	0	0	99.8138	1611	100
pckA/Bvr	BS1330_I2083/pckA phosphoenolpyruvate carboxykinase	B_abortus_NI633	1949218	1950829	-	1611	3	0	0	0	0	0	0	0	99.8138	1611	100
pckA/Bvr	BS1330_I2083/pckA phosphoenolpyruvate carboxykinase	B_abortus_NI639	1895018	1896629	-	1611	3	0	0	0	0	0	0	0	99.8138	1611	100
pckA/Bvr	BS1330_I2083/pckA phosphoenolpyruvate carboxykinase	B_abortus_NI645	1895015	1896626	-	1611	3	0	0	0	0	0	0	0	99.8138	1611	100
pckA/Bvr	BS1330_I2083/pckA phosphoenolpyruvate carboxykinase	B_abortus_RB51	1994320	1995931	-	1611	3	0	0	0	0	0	0	0	99.8138	1611	100
pckA/Bvr	BS1330_I2083/pckA phosphoenolpyruvate carboxykinase	B_abortus_S19	2025989	2027600	-	1611	3	0	0	0	0	0	0	0	99.8138	1611	100
pckA/Bvr	BS1330_I2083/pckA phosphoenolpyruvate carboxykinase	Bab2308	2024822	2026433	-	1611	3	0	0	0	0	0	0	0	99.8138	1611	100
pckA/Bvr	BS1330_I2083/pckA phosphoenolpyruvate carboxykinase	Bab9-941	2027703	2029314	-	1611	3	0	0	0	0	0	0	0	99.8138	1611	100
pckA/Bvr	BS1330_I2084/DNA-binding response regulator BvrR	.11502_1_17.3	217251	217971	+	720	0	0	0	0	0	0	0	0	100	720	100
pckA/Bvr	BS1330_I2084/DNA-binding response regulator BvrR	.11502_1_18.3	217243	217963	+	720	0	0	0	0	0	0	0	0	100	720	100
pckA/Bvr	BS1330_I2084/DNA-binding response regulator BvrR	.11502_1_19.1	605437	606157	+	720	0	0	0	0	0	0	0	0	100	720	100
pckA/Bvr	BS1330_I2084/DNA-binding response regulator BvrR	.11940_5_95.1	217188	217908	+	720	0	0	0	0	0	0	0	0	100	720	100
pckA/Bvr	BS1330_I2084/DNA-binding response regulator BvrR	.11983_1_28.2_part2	67328	68048	+	720	0	0	0	0	0	0	0	0	100	720	100
pckA/Bvr	BS1330_I2084/DNA-binding response regulator BvrR	.11983_1_29.1_part1	217194	217914	+	720	0	0	0	0	0	0	0	0	100	720	100
pckA/Bvr	BS1330_I2084/DNA-binding response regulator BvrR	.11983_1_30.2_part2	86883	87603	+	720	0	0	0	0	0	0	0	0	100	720	100
pckA/Bvr	BS1330_I2084/DNA-binding response regulator BvrR	.11983_1_33.1_part1	173523	174243	-	720	0	0	0	0	0	0	0	0	100	720	100
pckA/Bvr	BS1330_I2084/DNA-binding response regulator BvrR	.11983_1_34.2	244473	245193	-	720	0	0	0	0	0	0	0	0	100	720	100
pckA/Bvr	BS1330_I2084/DNA-binding response regulator BvrR	.11983_1_35.1	173475	174195	-	720	0	0	0	0	0	0	0	0	100	720	100
pckA/Bvr	BS1330_I2084/DNA-binding response regulator BvrR	.11983_1_36.2	173475	174195	-	720	0	0	0	0	0	0	0	0	100	720	100
pckA/Bvr	BS1330_I2084/DNA-binding response regulator BvrR	.11983_1_37.1	348922	349642	-	720	0	0	0	0	0	0	0	0	100	720	100
pckA/Bvr	BS1330_I2084/DNA-binding response regulator BvrR	.11983_1_38.1_part2	67328	68048	+	720	0	0	0	0	0	0	0	0	100	720	100
pckA/Bvr	BS1330_I2084/DNA-binding response regulator BvrR	.11983_1_39.3_part1	217198	217918	+	720	0	0	0	0	0	0	0	0	100	720	100
pckA/Bvr	BS1330_I2084/DNA-binding response regulator BvrR	.11983_1_40.1_part1	173475	174195	-	720	0	0	0	0	0	0	0	0	100	720	100
pckA/Bvr	BS1330_I2084/DNA-binding response regulator BvrR	.11983_1_41.2_part2	67328	68048	+	720	0	0	0	0	0	0	0	0	100	720	100
pckA/Bvr	BS1330_I2084/DNA-binding response regulator BvrR	.11983_1_42.1	173578	174298	-	720	0	0	0	0	0	0	0	0	100	720	100
pckA/Bvr	BS1330_I2084/DNA-binding response regulator BvrR	.11983_1_44.1	217192	217912	+	720	0	0	0	0	0	0	0	0	100	720	100
pckA/Bvr	BS1330_I2084/DNA-binding response regulator BvrR	.11983_1_45.1	173491	174211	-	720	0	0	0	0	0	0	0	0	100	720	100
pckA/Bvr	BS1330_I2084/DNA-binding response regulator BvrR	.11983_1_46.3	173415	174135	-	720	0	0	0	0	0	0	0	0	100	720	100
pckA/Bvr	BS1330_I2084/DNA-binding response regulator BvrR	.11983_1_47.1_part1	173483	174203	-	720	0	0	0	0	0	0	0	0	100	720	100
pckA/Bvr	BS1330_I2084/DNA-binding response regulator BvrR	.11983_1_48.3	217192	217912	+	720	0	0	0	0	0	0	0	0	100	720	100
pckA/Bvr	BS1330_I2084/DNA-binding response regulator BvrR	.11983_1_49.1_part1	173475	174195	-	720	0	0	0	0	0	0	0	0	100	720	100
pckA/Bvr	BS1330_I2084/DNA-binding response regulator BvrR	.11983_1_50.3	173475	174195	-	720	0	0	0	0	0	0	0	0	100	720	100
pckA/Bvr	BS1330_I2084/DNA-binding response regulator BvrR	.11983_1_51.2	173565	174285	-	720	0	0	0	0	0	0	0	0	100	720	100
pckA/Bvr	BS1330_I2084/DNA-binding response regulator BvrR	.11983_1_52.1	173491	174211	-	720	0	0	0	0	0	0	0	0	100	720	100
pckA/Bvr	BS1330_I2084/DNA-binding response regulator BvrR	.11983_1_53.3	244634	245354	-	720	0	0	0	0	0	0	0	0	100	720	100
pckA/Bvr	BS1330_I2084/DNA-binding response regulator BvrR	.11983_1_54.1	173475	174195	-	720	0	0	0	0	0	0	0	0	100	720	100
pckA/Bvr	BS1330_I2084/DNA-binding response regulator BvrR	.11983_1_55.1	217202	217922	+	720	0	0	0	0	0	0	0	0	100	720	100
pckA/Bvr	BS1330_I2084/DNA-binding response regulator BvrR	.11983_1_56.2	173483	174203	-	720	0	0	0	0	0	0	0	0	100	720	100
pckA/Bvr	BS1330_I2084/DNA-binding response regulator BvrR	.11983_1_57.1_part1	173475	174195	-	720	0	0	0	0	0	0	0	0	100	720	100
pckA/Bvr	BS1330_I2084/DNA-binding response regulator BvrR	.11983_1_58.2_part1	173484	174204	-	720	0	0	0	0	0	0	0	0	100	720	100
pckA/Bvr	BS1330_I2084/DNA-binding response regulator BvrR	.11983_1_59.1	244454	245174	-	720	0	0	0	0	0	0	0	0	100	720	100
pckA/Bvr	BS1330_I2084/DNA-binding response regulator BvrR	.11983_1_60.1	230407	231127	+	720	0	0	0	0	0	0	0	0	100	720	100
pckA/Bvr	BS1330_I2084/DNA-binding response regulator BvrR	.11983_1_61.1_part2	195031	195751	+	720	0	0	0	0	0	0	0	0	100	720	100
pckA/Bvr	BS1330_I2084/DNA-binding response regulator BvrR	.11983_1_62.3	244647	245367	-	720	0	0	0	0	0	0	0	0	100	720	100
pckA/Bvr	BS1330_I2084/DNA-binding response regulator BvrR	.11983_1_63.4	217198	217918	+	720	0	0	0	0	0	0	0	0	100	720	100
pckA/Bvr	BS1330_I2084/DNA-binding response regulator BvrR	.11983_1_64.3	217201	217921	+	720	0	0	0	0	0	0	0	0	100	720	100
pckA/Bvr	BS1330_I2084/DNA-binding response regulator BvrR	.11983_1_65.3	217196	217916	+	720	0	0	0	0	0	0	0	0	100	720	100
pckA/Bvr	BS1330_I2084/DNA-binding response regulator BvrR	.11983_1_67.3_part1	217195	217915	+	720	0	0	0	0	0	0	0	0	100	720	100
pckA/Bvr	BS1330_I2084/DNA-binding response regulator BvrR	.11983_1_68.1	213083	213803	+	720	0	0	0	0	0	0	0	0	100	720	100
pckA/Bvr	BS1330_I2084/DNA-binding response regulator BvrR	.11983_1_69.1_part2	85454	86174	+	720	0	0	0	0	0	0	0	0	100	720	100
pckA/Bvr	BS1330_I2084/DNA-binding response regulator BvrR	.11983_1_70.1	173509	174229	-	720	0	0	0	0	0	0	0	0	100	720	100
pckA/Bvr	BS1330_I2084/DNA-binding response regulator BvrR	.11983_1_71.1_part1	173475	174195	-	720	0	0	0	0	0	0	0	0	100	720	100
pckA/Bvr	BS1330_I2084/DNA-binding response regulator BvrR	.11983_1_72.2	173517	174237	-	720	0	0	0	0	0	0	0	0	100	720	100
pckA/Bvr	BS1330_I2084/DNA-binding response regulator BvrR	.11983_1_73.1	217201	217921	+	720	0	0	0	0	0	0	0	0	100	720	100
pckA/Bvr	BS1330_I2084/DNA-binding response regulator BvrR	.11983_1_74.1	587429	588149	+	720	0	0	0	0	0	0	0	0	100	720	100
pckA/Bvr	BS1330_I2084/DNA-binding response regulator BvrR	.11983_1_75.2_part2	195036	195756	+	720	0	0	0	0	0	0	0	0	100	720	100
pckA/Bvr	BS1330_I2084/DNA-binding response regulator BvrR	.11983_1_76.1_part1	217196	217916	+	720	0	0	0	0	0	0	0	0	100	720	100
pckA/Bvr	BS1330_I2084/DNA-binding response regulator BvrR	.11983_1_77.2_part1	173491	174211	-	720	0	0	0	0	0	0	0	0	100	720	100
pckA/Bvr	BS1330_I2084/DNA-binding response regulator BvrR	.11983_1_78.2	217192	217912	+	720	0	0	0	0	0	0	0	0	100	720	100
pckA/Bvr	BS1330_I2084/DNA-binding response regulator BvrR	.11983_1_79.3_part1	173499	174219	-	720	0	0	0	0	0	0	0	0	100	720	100
pckA/Bvr	BS1330_I2084/DNA-binding response regulator BvrR	.11983_1_80.2_part2	135399	136119	+	720	1	0	0	0	0	0	0	0	99.8611	720	100
pckA/Bvr	BS1330_I2084/DNA-binding response regulator BvrR	.11983_1_82.1	173515	174235	-	720	0	0	0	0	0	0	0	0	100	720	100
pckA/Bvr	BS1330_I2084/DNA-binding response regulator BvrR	.11983_1_83.8	217193	217913	+	720	0	0	0	0	0	0	0	0	100	720	100
pckA/Bvr	BS1330_I2084/DNA-binding response regulator BvrR	.12045_3_50.2_part2	127134	127854	-	720	0	0	0	0	0	0	0	0	100	720	100
pckA/Bvr	BS1330_I2084/DNA-binding response regulator BvrR	.12045_3_51.2	173515	174235	-	720	0	0	0	0	0	0	0	0	100	720	100
pckA/Bvr	BS1330_I2084/DNA-binding response regulator BvrR	.12045_3_52.2	217190	217910	+	720	0	0	0	0	0	0	0	0	100	720	100
pckA/Bvr	BS1330_I2084/DNA-binding response regulator BvrR	.12673_8_1.1	213076	213796	+	720	0	0	0	0	0	0	0	0	100	720	100
pckA/Bvr	BS1330_I2084/DNA-binding response regulator BvrR	.12673_8_15.2	217156	217876	+	720	0	0	0	0	0	0	0	0	100	720	100
pckA/Bvr	BS1330_I2084/DNA-binding response regulator BvrR	.12673_8_2.1_part2	86883	87603	+	720	0	0	0	0	0	0	0	0	100	720	100
pckA/Bvr	BS1330_I2084/DNA-binding response regulator BvrR	.12673_8_3.2	173509	174229	-	720	0	0	0	0	0	0	0	0	100	720	100
pckA/Bvr	BS1330_I2084/DNA-binding response regulator BvrR	.12673_8_4.3_part2	173615	174335	-	720	0	0	0	0	0	0	0	0	100	720	100
pckA/Bvr	BS1330_I2084/DNA-binding response regulator BvrR	.12673_8_9.1	173608	174328	-	720	0	0	0	0	0	0	0	0	100	720	100
pckA/Bvr	BS1330_I2084/DNA-binding response regulator BvrR	.14913_1_2.2	244479	245199	-	720	0	0	0	0	0	0	0	0	100	720	100
pckA/Bvr	BS1330_I2084/DNA-binding response regulator BvrR	.14913_1_8.1	217204	217924	+	720	0	0	0	0	0	0	0	0	100	720	100
pckA/Bvr	BS1330_I2084/DNA-binding response regulator BvrR	B_abortus_01-0065	93804	94524	-	720	0	0	0	0	0	0	0	0	100	720	100
pckA/Bvr	BS1330_I2084/DNA-binding response regulator BvrR	B_abortus_104M	2028322	2029042	+	720	0	0	0	0	0	0	0	0	100	720	100
pckA/Bvr	BS1330_I2084/DNA-binding response regulator BvrR	B_abortus_134	67466	68186	+	720	0	0	0	0	0	0	0	0	100	720	100
pckA/Bvr	BS1330_I2084/DNA-binding response regulator BvrR	B_abortus_3196	636830	637550	-	720	0	0	0	0	0	0	0	0	100	720	100
pckA/Bvr	BS1330_I2084/DNA-binding response regulator BvrR	B_abortus_63_75	1795563	1796283	+	720	0	0	0	0	0	0	0	0	100	720	100
pckA/Bvr	BS1330_I2084/DNA-binding response regulator BvrR	B_abortus_63/144	217221	217941	+	720	0	0	0	0	0	0	0	0	100	720	100
pckA/Bvr	BS1330_I2084/DNA-binding response regulator BvrR	B_abortus_63/59	1377372	1378092	+	720	0	0	0	0	0	0	0	0	100	720	100
pckA/Bvr	BS1330_I2084/DNA-binding response regulator BvrR	B_abortus_64/108	1951293	1952013	+	720	0	0	0	0	0	0	0	0	100	720	100
pckA/Bvr	BS1330_I2084/DNA-binding response regulator BvrR	B_abortus_65/63	223376	224096	+	720	0	0	0	0	0	0	0	0	100	720	100
pckA/Bvr	BS1330_I2084/DNA-binding response regulator BvrR	B_abortus_67/781	1951286	1952006	+	720	0	0	0	0	0	0	0	0	100	720	100
pckA/Bvr	BS1330_I2084/DNA-binding response regulator BvrR	B_abortus_68-3396P	93804	94524	-	720	0	0	0	0	0	0	0	0	100	720	100
pckA/Bvr	BS1330_I2084/DNA-binding response regulator BvrR	B_abortus_80/108	1951258	1951978	+	720	0	0	0	0	0	0	0	0	100	720	100
pckA/Bvr	BS1330_I2084/DNA-binding response regulator BvrR	B_abortus_82-2330	1949131	1949851	+	720	0	0	0	0	0	0	0	0	100	720	100
pckA/Bvr	BS1330_I2084/DNA-binding response regulator BvrR	B_abortus_82-3893	1949046	1949766	+	720	0	0	0	0	0	0	0	0	100	720	100
pckA/Bvr	BS1330_I2084/DNA-binding response regulator BvrR	B_abortus_84-0928	2029747	2030467	+	720	0	0	0	0	0	0	0	0	100	720	100
pckA/Bvr	BS1330_I2084/DNA-binding response regulator BvrR	B_abortus_84/26	223388	224108	+	720	0	0	0	0	0	0	0	0	100	720	100
pckA/Bvr	BS1330_I2084/DNA-binding response regulator BvrR	B_abortus_85-1058	1949247	1949967	+	720	0	0	0	0	0	0	0	0	100	720	100
pckA/Bvr	BS1330_I2084/DNA-binding response regulator BvrR	B_abortus_85/69	624759	625479	-	720	0	0	0	0	0	0	0	0	100	720	100
pckA/Bvr	BS1330_I2084/DNA-binding response regulator BvrR	B_abortus_87-0095	93804	94524	-	720	0	0	0	0	0	0	0	0	100	720	100
pckA/Bvr	BS1330_I2084/DNA-binding response regulator BvrR	B_abortus_87-2211	93803	94523	-	720	0	0	0	0	0	0	0	0	100	720	100
pckA/Bvr	BS1330_I2084/DNA-binding response regulator BvrR	B_abortus_88/226	1700564	1701284	+	720	0	0	0	0	0	0	0	0	100	720	100
pckA/Bvr	BS1330_I2084/DNA-binding response regulator BvrR	B_abortus_90-0737	1599481	1600201	+	720	1	0	0	0	0	0	0	0	99.8611	720	100
pckA/Bvr	BS1330_I2084/DNA-binding response regulator BvrR	B_abortus_90-0775	93804	94524	-	720	0	0	0	0	0	0	0	0	100	720	100
pckA/Bvr	BS1330_I2084/DNA-binding response regulator BvrR	B_abortus_90-1280	93804	94524	-	720	0	0	0	0	0	0	0	0	100	720	100
pckA/Bvr	BS1330_I2084/DNA-binding response regulator BvrR	B_abortus_90/50	936681	937401	+	720	0	0	0	0	0	0	0	0	100	720	100
pckA/Bvr	BS1330_I2084/DNA-binding response regulator BvrR	B_abortus_93/1	231149	231869	+	720	0	0	0	0	0	0	0	0	100	720	100
pckA/Bvr	BS1330_I2084/DNA-binding response regulator BvrR	B_abortus_A13334	387843	388563	-	720	0	0	0	0	0	0	0	0	100	720	100
pckA/Bvr	BS1330_I2084/DNA-binding response regulator BvrR	B_abortus_B10-0018	93804	94524	-	720	0	0	0	0	0	0	0	0	100	720	100
pckA/Bvr	BS1330_I2084/DNA-binding response regulator BvrR	B_abortus_B10-0091	2029630	2030350	+	720	0	0	0	0	0	0	0	0	100	720	100
pckA/Bvr	BS1330_I2084/DNA-binding response regulator BvrR	B_abortus_B10-0973	93804	94524	-	720	0	0	0	0	0	0	0	0	100	720	100
pckA/Bvr	BS1330_I2084/DNA-binding response regulator BvrR	B_abortus_BAB8416	2021750	2022470	+	720	0	0	0	0	0	0	0	0	100	720	100
pckA/Bvr	BS1330_I2084/DNA-binding response regulator BvrR	B_abortus_BCB034	15227	15947	+	720	0	0	0	0	0	0	0	0	100	720	100
pckA/Bvr	BS1330_I2084/DNA-binding response regulator BvrR	B_abortus_BDW	97835	98555	-	720	0	0	0	0	0	0	0	0	100	720	100
pckA/Bvr	BS1330_I2084/DNA-binding response regulator BvrR	B_abortus_BER	1565833	1566553	-	720	0	0	0	0	0	0	0	0	100	720	100
pckA/Bvr	BS1330_I2084/DNA-binding response regulator BvrR	B_abortus_BFY	6033	6753	-	720	0	0	0	0	0	0	0	0	100	720	100
pckA/Bvr	BS1330_I2084/DNA-binding response regulator BvrR	B_abortus_bv2_86/8/59	2049423	2050143	+	720	0	0	0	0	0	0	0	0	100	720	100
pckA/Bvr	BS1330_I2084/DNA-binding response regulator BvrR	B_abortus_bv3_Tulya	67472	68192	+	720	0	0	0	0	0	0	0	0	100	720	100
pckA/Bvr	BS1330_I2084/DNA-binding response regulator BvrR	B_abortus_bv6_870	1987251	1987971	-	720	0	0	0	0	0	0	0	0	100	720	100
pckA/Bvr	BS1330_I2084/DNA-binding response regulator BvrR	B_abortus_bv9_C68	2043243	2043963	+	720	0	0	0	0	0	0	0	0	100	720	100
pckA/Bvr	BS1330_I2084/DNA-binding response regulator BvrR	B_abortus_CNGB_1011	1376301	1377021	+	720	0	0	0	0	0	0	0	0	100	720	100
pckA/Bvr	BS1330_I2084/DNA-binding response regulator BvrR	B_abortus_CNGB_436	791746	792466	+	720	0	0	0	0	0	0	0	0	100	720	100
pckA/Bvr	BS1330_I2084/DNA-binding response regulator BvrR	B_abortus_CNGB_752	791747	792467	+	720	0	0	0	0	0	0	0	0	100	720	100
pckA/Bvr	BS1330_I2084/DNA-binding response regulator BvrR	B_abortus_CNGB_759	1683143	1683863	+	720	0	0	0	0	0	0	0	0	100	720	100
pckA/Bvr	BS1330_I2084/DNA-binding response regulator BvrR	B_abortus_CNGB_966	1995616	1996336	+	720	0	0	0	0	0	0	0	0	100	720	100
pckA/Bvr	BS1330_I2084/DNA-binding response regulator BvrR	B_abortus_CNGB1432	791740	792460	+	720	0	0	0	0	0	0	0	0	100	720	100
pckA/Bvr	BS1330_I2084/DNA-binding response regulator BvrR	B_abortus_CNGB308	791741	792461	+	720	0	0	0	0	0	0	0	0	100	720	100
pckA/Bvr	BS1330_I2084/DNA-binding response regulator BvrR	B_abortus_F1/06_B1	1114610	1115330	+	720	0	0	0	0	0	0	0	0	100	720	100
pckA/Bvr	BS1330_I2084/DNA-binding response regulator BvrR	B_abortus_F2/06-8	791532	792252	+	720	0	0	0	0	0	0	0	0	100	720	100
pckA/Bvr	BS1330_I2084/DNA-binding response regulator BvrR	B_abortus_F3/01-300	1951230	1951950	+	720	0	0	0	0	0	0	0	0	100	720	100
pckA/Bvr	BS1330_I2084/DNA-binding response regulator BvrR	B_abortus_F3/07-1	1066805	1067525	+	720	0	0	0	0	0	0	0	0	100	720	100
pckA/Bvr	BS1330_I2084/DNA-binding response regulator BvrR	B_abortus_LEVI237	809648	810368	+	720	0	0	0	0	0	0	0	0	100	720	100
pckA/Bvr	BS1330_I2084/DNA-binding response regulator BvrR	B_abortus_NCTC_10505	706363	707083	+	720	0	0	0	0	0	0	0	0	100	720	100
pckA/Bvr	BS1330_I2084/DNA-binding response regulator BvrR	B_abortus_NI380	1950009	1950729	+	720	0	0	0	0	0	0	0	0	100	720	100
pckA/Bvr	BS1330_I2084/DNA-binding response regulator BvrR	B_abortus_NI388	48394	49114	+	720	0	0	0	0	0	0	0	0	100	720	100
pckA/Bvr	BS1330_I2084/DNA-binding response regulator BvrR	B_abortus_NI518	234025	234745	+	720	0	0	0	0	0	0	0	0	100	720	100
pckA/Bvr	BS1330_I2084/DNA-binding response regulator BvrR	B_abortus_NI593	1951303	1952023	+	720	0	0	0	0	0	0	0	0	100	720	100
pckA/Bvr	BS1330_I2084/DNA-binding response regulator BvrR	B_abortus_NI622	1993916	1994636	+	720	0	0	0	0	0	0	0	0	100	720	100
pckA/Bvr	BS1330_I2084/DNA-binding response regulator BvrR	B_abortus_NI633	1951231	1951951	+	720	0	0	0	0	0	0	0	0	100	720	100
pckA/Bvr	BS1330_I2084/DNA-binding response regulator BvrR	B_abortus_NI639	1897031	1897751	+	720	0	0	0	0	0	0	0	0	100	720	100
pckA/Bvr	BS1330_I2084/DNA-binding response regulator BvrR	B_abortus_NI645	1897028	1897748	+	720	0	0	0	0	0	0	0	0	100	720	100
pckA/Bvr	BS1330_I2084/DNA-binding response regulator BvrR	B_abortus_RB51	1996333	1997053	+	720	0	0	0	0	0	0	0	0	100	720	100
pckA/Bvr	BS1330_I2084/DNA-binding response regulator BvrR	B_abortus_S19	2028002	2028722	+	720	0	0	0	0	0	0	0	0	100	720	100
pckA/Bvr	BS1330_I2084/DNA-binding response regulator BvrR	Bab2308	2026835	2027555	+	720	0	0	0	0	0	0	0	0	100	720	100
pckA/Bvr	BS1330_I2084/DNA-binding response regulator BvrR	Bab9-941	2029716	2030436	+	720	0	0	0	0	0	0	0	0	100	720	100
pckA/Bvr	BS1330_I2085/sensor histidine kinase BvrS	.11983_1_83.8	218023	219160	+	1806	1	0	0	1	0	0	669	1	93.3555	1137	62.9568
pckA/Bvr	BS1330_I2085/sensor histidine kinase BvrS	.11502_1_17.3	218081	219887	+	1806	5	0	0	0	0	0	0	0	99.7231	1806	100
pckA/Bvr	BS1330_I2085/sensor histidine kinase BvrS	.11502_1_18.3	218073	219879	+	1806	5	0	0	0	0	0	0	0	99.7231	1806	100
pckA/Bvr	BS1330_I2085/sensor histidine kinase BvrS	.11502_1_19.1	606267	608073	+	1806	5	0	0	0	0	0	0	0	99.7231	1806	100
pckA/Bvr	BS1330_I2085/sensor histidine kinase BvrS	.11940_5_95.1	218018	219824	+	1806	5	0	0	0	0	0	0	0	99.7231	1806	100
pckA/Bvr	BS1330_I2085/sensor histidine kinase BvrS	.11983_1_28.2_part2	68158	69964	+	1806	5	0	0	0	0	0	0	0	99.7231	1806	100
pckA/Bvr	BS1330_I2085/sensor histidine kinase BvrS	.11983_1_29.1_part1	218024	219830	+	1806	6	0	0	0	0	0	0	0	99.6678	1806	100
pckA/Bvr	BS1330_I2085/sensor histidine kinase BvrS	.11983_1_30.2_part2	87713	89519	+	1806	5	0	0	0	0	0	0	0	99.7231	1806	100
pckA/Bvr	BS1330_I2085/sensor histidine kinase BvrS	.11983_1_33.1_part1	171607	173413	-	1806	5	0	0	0	0	0	0	0	99.7231	1806	100
pckA/Bvr	BS1330_I2085/sensor histidine kinase BvrS	.11983_1_34.2	242557	244363	-	1806	5	0	0	0	0	0	0	0	99.7231	1806	100
pckA/Bvr	BS1330_I2085/sensor histidine kinase BvrS	.11983_1_35.1	171559	173365	-	1806	5	0	0	0	0	0	0	0	99.7231	1806	100
pckA/Bvr	BS1330_I2085/sensor histidine kinase BvrS	.11983_1_36.2	171559	173365	-	1806	5	0	0	0	0	0	0	0	99.7231	1806	100
pckA/Bvr	BS1330_I2085/sensor histidine kinase BvrS	.11983_1_37.1	347006	348812	-	1806	5	0	0	0	0	0	0	0	99.7231	1806	100
pckA/Bvr	BS1330_I2085/sensor histidine kinase BvrS	.11983_1_38.1_part2	68158	69964	+	1806	5	0	0	0	0	0	0	0	99.7231	1806	100
pckA/Bvr	BS1330_I2085/sensor histidine kinase BvrS	.11983_1_39.3_part1	218028	219834	+	1806	5	0	0	0	0	0	0	0	99.7231	1806	100
pckA/Bvr	BS1330_I2085/sensor histidine kinase BvrS	.11983_1_40.1_part1	171559	173365	-	1806	5	0	0	0	0	0	0	0	99.7231	1806	100
pckA/Bvr	BS1330_I2085/sensor histidine kinase BvrS	.11983_1_41.2_part2	68158	69964	+	1806	5	0	0	0	0	0	0	0	99.7231	1806	100
pckA/Bvr	BS1330_I2085/sensor histidine kinase BvrS	.11983_1_42.1	171662	173468	-	1806	5	0	0	0	0	0	0	0	99.7231	1806	100
pckA/Bvr	BS1330_I2085/sensor histidine kinase BvrS	.11983_1_44.1	218022	219828	+	1806	5	0	0	0	0	0	0	0	99.7231	1806	100
pckA/Bvr	BS1330_I2085/sensor histidine kinase BvrS	.11983_1_45.1	171575	173381	-	1806	5	0	0	0	0	0	0	0	99.7231	1806	100
pckA/Bvr	BS1330_I2085/sensor histidine kinase BvrS	.11983_1_46.3	171499	173305	-	1806	5	0	0	0	0	0	0	0	99.7231	1806	100
pckA/Bvr	BS1330_I2085/sensor histidine kinase BvrS	.11983_1_47.1_part1	171567	173373	-	1806	5	0	0	0	0	0	0	0	99.7231	1806	100
pckA/Bvr	BS1330_I2085/sensor histidine kinase BvrS	.11983_1_48.3	218022	219828	+	1806	5	0	0	0	0	0	0	0	99.7231	1806	100
pckA/Bvr	BS1330_I2085/sensor histidine kinase BvrS	.11983_1_49.1_part1	171559	173365	-	1806	5	0	0	0	0	0	0	0	99.7231	1806	100
pckA/Bvr	BS1330_I2085/sensor histidine kinase BvrS	.11983_1_50.3	171559	173365	-	1806	5	0	0	0	0	0	0	0	99.7231	1806	100
pckA/Bvr	BS1330_I2085/sensor histidine kinase BvrS	.11983_1_51.2	171649	173455	-	1806	5	0	0	0	0	0	0	0	99.7231	1806	100
pckA/Bvr	BS1330_I2085/sensor histidine kinase BvrS	.11983_1_52.1	171575	173381	-	1806	5	0	0	0	0	0	0	0	99.7231	1806	100
pckA/Bvr	BS1330_I2085/sensor histidine kinase BvrS	.11983_1_53.3	242718	244524	-	1806	5	0	0	0	0	0	0	0	99.7231	1806	100
pckA/Bvr	BS1330_I2085/sensor histidine kinase BvrS	.11983_1_54.1	171559	173365	-	1806	5	0	0	0	0	0	0	0	99.7231	1806	100
pckA/Bvr	BS1330_I2085/sensor histidine kinase BvrS	.11983_1_55.1	218032	219838	+	1806	5	0	0	0	0	0	0	0	99.7231	1806	100
pckA/Bvr	BS1330_I2085/sensor histidine kinase BvrS	.11983_1_56.2	171567	173373	-	1806	5	0	0	0	0	0	0	0	99.7231	1806	100
pckA/Bvr	BS1330_I2085/sensor histidine kinase BvrS	.11983_1_57.1_part1	171559	173365	-	1806	5	0	0	0	0	0	0	0	99.7231	1806	100
pckA/Bvr	BS1330_I2085/sensor histidine kinase BvrS	.11983_1_58.2_part1	171568	173374	-	1806	5	0	0	0	0	0	0	0	99.7231	1806	100
pckA/Bvr	BS1330_I2085/sensor histidine kinase BvrS	.11983_1_59.1	242538	244344	-	1806	5	0	0	0	0	0	0	0	99.7231	1806	100
pckA/Bvr	BS1330_I2085/sensor histidine kinase BvrS	.11983_1_60.1	231237	233043	+	1806	5	0	0	0	0	0	0	0	99.7231	1806	100
pckA/Bvr	BS1330_I2085/sensor histidine kinase BvrS	.11983_1_61.1_part2	195861	197667	+	1806	5	0	0	0	0	0	0	0	99.7231	1806	100
pckA/Bvr	BS1330_I2085/sensor histidine kinase BvrS	.11983_1_62.3	242731	244537	-	1806	5	0	0	0	0	0	0	0	99.7231	1806	100
pckA/Bvr	BS1330_I2085/sensor histidine kinase BvrS	.11983_1_63.4	218028	219834	+	1806	5	0	0	0	0	0	0	0	99.7231	1806	100
pckA/Bvr	BS1330_I2085/sensor histidine kinase BvrS	.11983_1_64.3	218031	219837	+	1806	5	0	0	0	0	0	0	0	99.7231	1806	100
pckA/Bvr	BS1330_I2085/sensor histidine kinase BvrS	.11983_1_65.3	218026	219832	+	1806	5	0	0	0	0	0	0	0	99.7231	1806	100
pckA/Bvr	BS1330_I2085/sensor histidine kinase BvrS	.11983_1_67.3_part1	218025	219831	+	1806	5	0	0	0	0	0	0	0	99.7231	1806	100
pckA/Bvr	BS1330_I2085/sensor histidine kinase BvrS	.11983_1_68.1	213913	215719	+	1806	5	0	0	0	0	0	0	0	99.7231	1806	100
pckA/Bvr	BS1330_I2085/sensor histidine kinase BvrS	.11983_1_69.1_part2	86284	88090	+	1806	5	0	0	0	0	0	0	0	99.7231	1806	100
pckA/Bvr	BS1330_I2085/sensor histidine kinase BvrS	.11983_1_70.1	171593	173399	-	1806	5	0	0	0	0	0	0	0	99.7231	1806	100
pckA/Bvr	BS1330_I2085/sensor histidine kinase BvrS	.11983_1_71.1_part1	171559	173365	-	1806	5	0	0	0	0	0	0	0	99.7231	1806	100
pckA/Bvr	BS1330_I2085/sensor histidine kinase BvrS	.11983_1_72.2	171601	173407	-	1806	5	0	0	0	0	0	0	0	99.7231	1806	100
pckA/Bvr	BS1330_I2085/sensor histidine kinase BvrS	.11983_1_73.1	218031	219837	+	1806	5	0	0	0	0	0	0	0	99.7231	1806	100
pckA/Bvr	BS1330_I2085/sensor histidine kinase BvrS	.11983_1_74.1	588259	590065	+	1806	5	0	0	0	0	0	0	0	99.7231	1806	100
pckA/Bvr	BS1330_I2085/sensor histidine kinase BvrS	.11983_1_75.2_part2	195866	197672	+	1806	5	0	0	0	0	0	0	0	99.7231	1806	100
pckA/Bvr	BS1330_I2085/sensor histidine kinase BvrS	.11983_1_76.1_part1	218026	219832	+	1806	5	0	0	0	0	0	0	0	99.7231	1806	100
pckA/Bvr	BS1330_I2085/sensor histidine kinase BvrS	.11983_1_77.2_part1	171575	173381	-	1806	5	0	0	0	0	0	0	0	99.7231	1806	100
pckA/Bvr	BS1330_I2085/sensor histidine kinase BvrS	.11983_1_78.2	218022	219828	+	1806	5	0	0	0	0	0	0	0	99.7231	1806	100
pckA/Bvr	BS1330_I2085/sensor histidine kinase BvrS	.11983_1_79.3_part1	171583	173389	-	1806	5	0	0	0	0	0	0	0	99.7231	1806	100
pckA/Bvr	BS1330_I2085/sensor histidine kinase BvrS	.11983_1_80.2_part2	136229	138035	+	1806	4	0	0	0	0	0	0	0	99.7785	1806	100
pckA/Bvr	BS1330_I2085/sensor histidine kinase BvrS	.11983_1_82.1	171599	173405	-	1806	5	0	0	0	0	0	0	0	99.7231	1806	100
pckA/Bvr	BS1330_I2085/sensor histidine kinase BvrS	.12045_3_50.2_part2	125218	127024	-	1806	5	0	0	0	0	0	0	0	99.7231	1806	100
pckA/Bvr	BS1330_I2085/sensor histidine kinase BvrS	.12045_3_51.2	171599	173405	-	1806	5	0	0	0	0	0	0	0	99.7231	1806	100
pckA/Bvr	BS1330_I2085/sensor histidine kinase BvrS	.12045_3_52.2	218020	219826	+	1806	5	0	0	0	0	0	0	0	99.7231	1806	100
pckA/Bvr	BS1330_I2085/sensor histidine kinase BvrS	.12673_8_1.1	213906	215712	+	1806	5	0	0	0	0	0	0	0	99.7231	1806	100
pckA/Bvr	BS1330_I2085/sensor histidine kinase BvrS	.12673_8_15.2	217986	219792	+	1806	5	0	0	0	0	0	0	0	99.7231	1806	100
pckA/Bvr	BS1330_I2085/sensor histidine kinase BvrS	.12673_8_2.1_part2	87713	89519	+	1806	5	0	0	0	0	0	0	0	99.7231	1806	100
pckA/Bvr	BS1330_I2085/sensor histidine kinase BvrS	.12673_8_3.2	171593	173399	-	1806	5	0	0	0	0	0	0	0	99.7231	1806	100
pckA/Bvr	BS1330_I2085/sensor histidine kinase BvrS	.12673_8_4.3_part2	171699	173505	-	1806	5	0	0	0	0	0	0	0	99.7231	1806	100
pckA/Bvr	BS1330_I2085/sensor histidine kinase BvrS	.12673_8_9.1	171692	173498	-	1806	5	0	0	0	0	0	0	0	99.7231	1806	100
pckA/Bvr	BS1330_I2085/sensor histidine kinase BvrS	.14913_1_2.2	242563	244369	-	1806	5	0	0	0	0	0	0	0	99.7231	1806	100
pckA/Bvr	BS1330_I2085/sensor histidine kinase BvrS	.14913_1_8.1	218034	219840	+	1806	5	0	0	0	0	0	0	0	99.7231	1806	100
pckA/Bvr	BS1330_I2085/sensor histidine kinase BvrS	B_abortus_01-0065	91888	93694	-	1806	5	0	0	0	0	0	0	0	99.7231	1806	100
pckA/Bvr	BS1330_I2085/sensor histidine kinase BvrS	B_abortus_104M	2029152	2030958	+	1806	6	0	0	0	0	0	0	0	99.6678	1806	100
pckA/Bvr	BS1330_I2085/sensor histidine kinase BvrS	B_abortus_134	68296	70102	+	1806	5	0	0	0	0	0	0	0	99.7231	1806	100
pckA/Bvr	BS1330_I2085/sensor histidine kinase BvrS	B_abortus_3196	634914	636720	-	1806	5	0	0	0	0	0	0	0	99.7231	1806	100
pckA/Bvr	BS1330_I2085/sensor histidine kinase BvrS	B_abortus_63_75	1796393	1798199	+	1806	5	0	0	0	0	0	0	0	99.7231	1806	100
pckA/Bvr	BS1330_I2085/sensor histidine kinase BvrS	B_abortus_63/144	218051	219857	+	1806	5	0	0	0	0	0	0	0	99.7231	1806	100
pckA/Bvr	BS1330_I2085/sensor histidine kinase BvrS	B_abortus_63/59	1378202	1380008	+	1806	5	0	0	0	0	0	0	0	99.7231	1806	100
pckA/Bvr	BS1330_I2085/sensor histidine kinase BvrS	B_abortus_64/108	1952123	1953929	+	1806	5	0	0	0	0	0	0	0	99.7231	1806	100
pckA/Bvr	BS1330_I2085/sensor histidine kinase BvrS	B_abortus_65/63	224206	226012	+	1806	5	0	0	0	0	0	0	0	99.7231	1806	100
pckA/Bvr	BS1330_I2085/sensor histidine kinase BvrS	B_abortus_67/781	1952116	1953922	+	1806	5	0	0	0	0	0	0	0	99.7231	1806	100
pckA/Bvr	BS1330_I2085/sensor histidine kinase BvrS	B_abortus_68-3396P	91888	93694	-	1806	5	0	0	0	0	0	0	0	99.7231	1806	100
pckA/Bvr	BS1330_I2085/sensor histidine kinase BvrS	B_abortus_80/108	1952088	1953894	+	1806	5	0	0	0	0	0	0	0	99.7231	1806	100
pckA/Bvr	BS1330_I2085/sensor histidine kinase BvrS	B_abortus_82-2330	1949961	1951767	+	1806	5	0	0	0	0	0	0	0	99.7231	1806	100
pckA/Bvr	BS1330_I2085/sensor histidine kinase BvrS	B_abortus_82-3893	1949876	1951682	+	1806	5	0	0	0	0	0	0	0	99.7231	1806	100
pckA/Bvr	BS1330_I2085/sensor histidine kinase BvrS	B_abortus_84-0928	2030577	2032383	+	1806	5	0	0	0	0	0	0	0	99.7231	1806	100
pckA/Bvr	BS1330_I2085/sensor histidine kinase BvrS	B_abortus_84/26	224218	226024	+	1806	5	0	0	0	0	0	0	0	99.7231	1806	100
pckA/Bvr	BS1330_I2085/sensor histidine kinase BvrS	B_abortus_85-1058	1950077	1951883	+	1806	5	0	0	0	0	0	0	0	99.7231	1806	100
pckA/Bvr	BS1330_I2085/sensor histidine kinase BvrS	B_abortus_85/69	622843	624649	-	1806	6	0	0	0	0	0	0	0	99.6678	1806	100
pckA/Bvr	BS1330_I2085/sensor histidine kinase BvrS	B_abortus_87-0095	91888	93694	-	1806	5	0	0	0	0	0	0	0	99.7231	1806	100
pckA/Bvr	BS1330_I2085/sensor histidine kinase BvrS	B_abortus_87-2211	91887	93693	-	1806	5	0	0	0	0	0	0	0	99.7231	1806	100
pckA/Bvr	BS1330_I2085/sensor histidine kinase BvrS	B_abortus_88/226	1701394	1703200	+	1806	5	0	0	0	0	0	0	0	99.7231	1806	100
pckA/Bvr	BS1330_I2085/sensor histidine kinase BvrS	B_abortus_90-0737	1600311	1602117	+	1806	5	0	0	0	0	0	0	0	99.7231	1806	100
pckA/Bvr	BS1330_I2085/sensor histidine kinase BvrS	B_abortus_90-0775	91888	93694	-	1806	5	0	0	0	0	0	0	0	99.7231	1806	100
pckA/Bvr	BS1330_I2085/sensor histidine kinase BvrS	B_abortus_90-1280	91888	93694	-	1806	5	0	0	0	0	0	0	0	99.7231	1806	100
pckA/Bvr	BS1330_I2085/sensor histidine kinase BvrS	B_abortus_90/50	937511	939317	+	1806	5	0	0	0	0	0	0	0	99.7231	1806	100
pckA/Bvr	BS1330_I2085/sensor histidine kinase BvrS	B_abortus_93/1	231979	233785	+	1806	6	0	0	0	0	0	0	0	99.6678	1806	100
pckA/Bvr	BS1330_I2085/sensor histidine kinase BvrS	B_abortus_A13334	385927	387733	-	1806	5	0	0	0	0	0	0	0	99.7231	1806	100
pckA/Bvr	BS1330_I2085/sensor histidine kinase BvrS	B_abortus_B10-0018	91888	93694	-	1806	5	0	0	0	0	0	0	0	99.7231	1806	100
pckA/Bvr	BS1330_I2085/sensor histidine kinase BvrS	B_abortus_B10-0091	2030460	2032266	+	1806	5	0	0	0	0	0	0	0	99.7231	1806	100
pckA/Bvr	BS1330_I2085/sensor histidine kinase BvrS	B_abortus_B10-0973	91888	93694	-	1806	5	0	0	0	0	0	0	0	99.7231	1806	100
pckA/Bvr	BS1330_I2085/sensor histidine kinase BvrS	B_abortus_BAB8416	2022580	2024386	+	1806	5	0	0	0	0	0	0	0	99.7231	1806	100
pckA/Bvr	BS1330_I2085/sensor histidine kinase BvrS	B_abortus_BCB034	16057	17863	+	1806	5	0	0	0	0	0	0	0	99.7231	1806	100
pckA/Bvr	BS1330_I2085/sensor histidine kinase BvrS	B_abortus_BDW	95919	97725	-	1806	5	0	0	0	0	0	0	0	99.7231	1806	100
pckA/Bvr	BS1330_I2085/sensor histidine kinase BvrS	B_abortus_BER	1563917	1565723	-	1806	5	0	0	0	0	0	0	0	99.7231	1806	100
pckA/Bvr	BS1330_I2085/sensor histidine kinase BvrS	B_abortus_BFY	4117	5923	-	1806	5	0	0	0	0	0	0	0	99.7231	1806	100
pckA/Bvr	BS1330_I2085/sensor histidine kinase BvrS	B_abortus_bv2_86/8/59	2050253	2052059	+	1806	5	0	0	0	0	0	0	0	99.7231	1806	100
pckA/Bvr	BS1330_I2085/sensor histidine kinase BvrS	B_abortus_bv3_Tulya	68302	70108	+	1806	5	0	0	0	0	0	0	0	99.7231	1806	100
pckA/Bvr	BS1330_I2085/sensor histidine kinase BvrS	B_abortus_bv6_870	1985335	1987141	-	1806	5	0	0	0	0	0	0	0	99.7231	1806	100
pckA/Bvr	BS1330_I2085/sensor histidine kinase BvrS	B_abortus_bv9_C68	2044073	2045879	+	1806	5	0	0	0	0	0	0	0	99.7231	1806	100
pckA/Bvr	BS1330_I2085/sensor histidine kinase BvrS	B_abortus_CNGB_1011	1377131	1378937	+	1806	5	0	0	0	0	0	0	0	99.7231	1806	100
pckA/Bvr	BS1330_I2085/sensor histidine kinase BvrS	B_abortus_CNGB_436	792576	794382	+	1806	5	0	0	0	0	0	0	0	99.7231	1806	100
pckA/Bvr	BS1330_I2085/sensor histidine kinase BvrS	B_abortus_CNGB_752	792577	794383	+	1806	5	0	0	0	0	0	0	0	99.7231	1806	100
pckA/Bvr	BS1330_I2085/sensor histidine kinase BvrS	B_abortus_CNGB_759	1683973	1685779	+	1806	5	0	0	0	0	0	0	0	99.7231	1806	100
pckA/Bvr	BS1330_I2085/sensor histidine kinase BvrS	B_abortus_CNGB_966	1996446	1998252	+	1806	5	0	0	0	0	0	0	0	99.7231	1806	100
pckA/Bvr	BS1330_I2085/sensor histidine kinase BvrS	B_abortus_CNGB1432	792570	794376	+	1806	5	0	0	0	0	0	0	0	99.7231	1806	100
pckA/Bvr	BS1330_I2085/sensor histidine kinase BvrS	B_abortus_CNGB308	792571	794377	+	1806	5	0	0	0	0	0	0	0	99.7231	1806	100
pckA/Bvr	BS1330_I2085/sensor histidine kinase BvrS	B_abortus_F1/06_B1	1115440	1117246	+	1806	5	0	0	0	0	0	0	0	99.7231	1806	100
pckA/Bvr	BS1330_I2085/sensor histidine kinase BvrS	B_abortus_F2/06-8	792362	794168	+	1806	5	0	0	0	0	0	0	0	99.7231	1806	100
pckA/Bvr	BS1330_I2085/sensor histidine kinase BvrS	B_abortus_F3/01-300	1952060	1953866	+	1806	5	0	0	0	0	0	0	0	99.7231	1806	100
pckA/Bvr	BS1330_I2085/sensor histidine kinase BvrS	B_abortus_F3/07-1	1067635	1069441	+	1806	5	0	0	0	0	0	0	0	99.7231	1806	100
pckA/Bvr	BS1330_I2085/sensor histidine kinase BvrS	B_abortus_LEVI237	810478	812284	+	1806	5	0	0	0	0	0	0	0	99.7231	1806	100
pckA/Bvr	BS1330_I2085/sensor histidine kinase BvrS	B_abortus_NCTC_10505	707193	708999	+	1806	5	0	0	0	0	0	0	0	99.7231	1806	100
pckA/Bvr	BS1330_I2085/sensor histidine kinase BvrS	B_abortus_NI380	1950839	1952645	+	1806	5	0	0	0	0	0	0	0	99.7231	1806	100
pckA/Bvr	BS1330_I2085/sensor histidine kinase BvrS	B_abortus_NI388	49224	51030	+	1806	5	0	0	0	0	0	0	0	99.7231	1806	100
pckA/Bvr	BS1330_I2085/sensor histidine kinase BvrS	B_abortus_NI518	234855	236661	+	1806	5	0	0	0	0	0	0	0	99.7231	1806	100
pckA/Bvr	BS1330_I2085/sensor histidine kinase BvrS	B_abortus_NI593	1952133	1953939	+	1806	5	0	0	0	0	0	0	0	99.7231	1806	100
pckA/Bvr	BS1330_I2085/sensor histidine kinase BvrS	B_abortus_NI622	1994746	1996552	+	1806	5	0	0	0	0	0	0	0	99.7231	1806	100
pckA/Bvr	BS1330_I2085/sensor histidine kinase BvrS	B_abortus_NI633	1952061	1953867	+	1806	5	0	0	0	0	0	0	0	99.7231	1806	100
pckA/Bvr	BS1330_I2085/sensor histidine kinase BvrS	B_abortus_NI639	1897861	1899667	+	1806	5	0	0	0	0	0	0	0	99.7231	1806	100
pckA/Bvr	BS1330_I2085/sensor histidine kinase BvrS	B_abortus_NI645	1897858	1899664	+	1806	5	0	0	0	0	0	0	0	99.7231	1806	100
pckA/Bvr	BS1330_I2085/sensor histidine kinase BvrS	B_abortus_RB51	1997163	1998969	+	1806	5	0	0	0	0	0	0	0	99.7231	1806	100
pckA/Bvr	BS1330_I2085/sensor histidine kinase BvrS	B_abortus_S19	2028832	2030638	+	1806	5	0	0	0	0	0	0	0	99.7231	1806	100
pckA/Bvr	BS1330_I2085/sensor histidine kinase BvrS	Bab2308	2027665	2029471	+	1806	5	0	0	0	0	0	0	0	99.7231	1806	100
pckA/Bvr	BS1330_I2085/sensor histidine kinase BvrS	Bab9-941	2030546	2032352	+	1806	5	0	0	0	0	0	0	0	99.7231	1806	100
pckA/Bvr	BS1330_I2086/hypothetical protein	.11502_1_17.3	219912	220392	+	480	0	0	0	0	0	0	0	0	100	480	100
pckA/Bvr	BS1330_I2086/hypothetical protein	.11502_1_18.3	219904	220384	+	480	0	0	0	0	0	0	0	0	100	480	100
pckA/Bvr	BS1330_I2086/hypothetical protein	.11502_1_19.1	608098	608578	+	480	0	0	0	0	0	0	0	0	100	480	100
pckA/Bvr	BS1330_I2086/hypothetical protein	.11940_5_95.1	219849	220329	+	480	0	0	0	0	0	0	0	0	100	480	100
pckA/Bvr	BS1330_I2086/hypothetical protein	.11983_1_28.2_part2	69989	70469	+	480	0	0	0	0	0	0	0	0	100	480	100
pckA/Bvr	BS1330_I2086/hypothetical protein	.11983_1_29.1_part1	219855	220335	+	480	0	0	0	0	0	0	0	0	100	480	100
pckA/Bvr	BS1330_I2086/hypothetical protein	.11983_1_30.2_part2	89544	90024	+	480	0	0	0	0	0	0	0	0	100	480	100
pckA/Bvr	BS1330_I2086/hypothetical protein	.11983_1_33.1_part1	171102	171582	-	480	0	0	0	0	0	0	0	0	100	480	100
pckA/Bvr	BS1330_I2086/hypothetical protein	.11983_1_34.2	242052	242532	-	480	0	0	0	0	0	0	0	0	100	480	100
pckA/Bvr	BS1330_I2086/hypothetical protein	.11983_1_35.1	171054	171534	-	480	0	0	0	0	0	0	0	0	100	480	100
pckA/Bvr	BS1330_I2086/hypothetical protein	.11983_1_36.2	171054	171534	-	480	0	0	0	0	0	0	0	0	100	480	100
pckA/Bvr	BS1330_I2086/hypothetical protein	.11983_1_37.1	346501	346981	-	480	0	0	0	0	0	0	0	0	100	480	100
pckA/Bvr	BS1330_I2086/hypothetical protein	.11983_1_38.1_part2	69989	70469	+	480	0	0	0	0	0	0	0	0	100	480	100
pckA/Bvr	BS1330_I2086/hypothetical protein	.11983_1_39.3_part1	219859	220339	+	480	0	0	0	0	0	0	0	0	100	480	100
pckA/Bvr	BS1330_I2086/hypothetical protein	.11983_1_40.1_part1	171054	171534	-	480	0	0	0	0	0	0	0	0	100	480	100
pckA/Bvr	BS1330_I2086/hypothetical protein	.11983_1_41.2_part2	69989	70469	+	480	0	0	0	0	0	0	0	0	100	480	100
pckA/Bvr	BS1330_I2086/hypothetical protein	.11983_1_42.1	171157	171637	-	480	0	0	0	0	0	0	0	0	100	480	100
pckA/Bvr	BS1330_I2086/hypothetical protein	.11983_1_44.1	219853	220333	+	480	0	0	0	0	0	0	0	0	100	480	100
pckA/Bvr	BS1330_I2086/hypothetical protein	.11983_1_45.1	171070	171550	-	480	0	0	0	0	0	0	0	0	100	480	100
pckA/Bvr	BS1330_I2086/hypothetical protein	.11983_1_46.3	170994	171474	-	480	0	0	0	0	0	0	0	0	100	480	100
pckA/Bvr	BS1330_I2086/hypothetical protein	.11983_1_47.1_part1	171062	171542	-	480	0	0	0	0	0	0	0	0	100	480	100
pckA/Bvr	BS1330_I2086/hypothetical protein	.11983_1_48.3	219853	220333	+	480	0	0	0	0	0	0	0	0	100	480	100
pckA/Bvr	BS1330_I2086/hypothetical protein	.11983_1_49.1_part1	171054	171534	-	480	0	0	0	0	0	0	0	0	100	480	100
pckA/Bvr	BS1330_I2086/hypothetical protein	.11983_1_50.3	171054	171534	-	480	0	0	0	0	0	0	0	0	100	480	100
pckA/Bvr	BS1330_I2086/hypothetical protein	.11983_1_51.2	171144	171624	-	480	0	0	0	0	0	0	0	0	100	480	100
pckA/Bvr	BS1330_I2086/hypothetical protein	.11983_1_52.1	171070	171550	-	480	0	0	0	0	0	0	0	0	100	480	100
pckA/Bvr	BS1330_I2086/hypothetical protein	.11983_1_53.3	242213	242693	-	480	0	0	0	0	0	0	0	0	100	480	100
pckA/Bvr	BS1330_I2086/hypothetical protein	.11983_1_54.1	171054	171534	-	480	0	0	0	0	0	0	0	0	100	480	100
pckA/Bvr	BS1330_I2086/hypothetical protein	.11983_1_55.1	219863	220343	+	480	0	0	0	0	0	0	0	0	100	480	100
pckA/Bvr	BS1330_I2086/hypothetical protein	.11983_1_56.2	171062	171542	-	480	0	0	0	0	0	0	0	0	100	480	100
pckA/Bvr	BS1330_I2086/hypothetical protein	.11983_1_57.1_part1	171054	171534	-	480	0	0	0	0	0	0	0	0	100	480	100
pckA/Bvr	BS1330_I2086/hypothetical protein	.11983_1_58.2_part1	171063	171543	-	480	0	0	0	0	0	0	0	0	100	480	100
pckA/Bvr	BS1330_I2086/hypothetical protein	.11983_1_59.1	242033	242513	-	480	0	0	0	0	0	0	0	0	100	480	100
pckA/Bvr	BS1330_I2086/hypothetical protein	.11983_1_60.1	233068	233548	+	480	0	0	0	0	0	0	0	0	100	480	100
pckA/Bvr	BS1330_I2086/hypothetical protein	.11983_1_61.1_part2	197692	198172	+	480	0	0	0	0	0	0	0	0	100	480	100
pckA/Bvr	BS1330_I2086/hypothetical protein	.11983_1_62.3	242226	242706	-	480	0	0	0	0	0	0	0	0	100	480	100
pckA/Bvr	BS1330_I2086/hypothetical protein	.11983_1_63.4	219859	220339	+	480	0	0	0	0	0	0	0	0	100	480	100
pckA/Bvr	BS1330_I2086/hypothetical protein	.11983_1_64.3	219862	220342	+	480	0	0	0	0	0	0	0	0	100	480	100
pckA/Bvr	BS1330_I2086/hypothetical protein	.11983_1_65.3	219857	220337	+	480	0	0	0	0	0	0	0	0	100	480	100
pckA/Bvr	BS1330_I2086/hypothetical protein	.11983_1_67.3_part1	219856	220336	+	480	0	0	0	0	0	0	0	0	100	480	100
pckA/Bvr	BS1330_I2086/hypothetical protein	.11983_1_68.1	215744	216224	+	480	0	0	0	0	0	0	0	0	100	480	100
pckA/Bvr	BS1330_I2086/hypothetical protein	.11983_1_69.1_part2	88115	88595	+	480	0	0	0	0	0	0	0	0	100	480	100
pckA/Bvr	BS1330_I2086/hypothetical protein	.11983_1_70.1	171088	171568	-	480	0	0	0	0	0	0	0	0	100	480	100
pckA/Bvr	BS1330_I2086/hypothetical protein	.11983_1_71.1_part1	171054	171534	-	480	0	0	0	0	0	0	0	0	100	480	100
pckA/Bvr	BS1330_I2086/hypothetical protein	.11983_1_72.2	171096	171576	-	480	0	0	0	0	0	0	0	0	100	480	100
pckA/Bvr	BS1330_I2086/hypothetical protein	.11983_1_73.1	219862	220342	+	480	0	0	0	0	0	0	0	0	100	480	100
pckA/Bvr	BS1330_I2086/hypothetical protein	.11983_1_74.1	590090	590570	+	480	0	0	0	0	0	0	0	0	100	480	100
pckA/Bvr	BS1330_I2086/hypothetical protein	.11983_1_75.2_part2	197697	198177	+	480	0	0	0	0	0	0	0	0	100	480	100
pckA/Bvr	BS1330_I2086/hypothetical protein	.11983_1_76.1_part1	219857	220337	+	480	0	0	0	0	0	0	0	0	100	480	100
pckA/Bvr	BS1330_I2086/hypothetical protein	.11983_1_77.2_part1	171070	171550	-	480	0	0	0	0	0	0	0	0	100	480	100
pckA/Bvr	BS1330_I2086/hypothetical protein	.11983_1_78.2	219853	220333	+	480	0	0	0	0	0	0	0	0	100	480	100
pckA/Bvr	BS1330_I2086/hypothetical protein	.11983_1_79.3_part1	171078	171558	-	480	0	0	0	0	0	0	0	0	100	480	100
pckA/Bvr	BS1330_I2086/hypothetical protein	.11983_1_80.2_part2	138060	138540	+	480	0	0	0	0	0	0	0	0	100	480	100
pckA/Bvr	BS1330_I2086/hypothetical protein	.11983_1_82.1	171094	171574	-	480	0	0	0	0	0	0	0	0	100	480	100
pckA/Bvr	BS1330_I2086/hypothetical protein	.11983_1_83.6_part1	2066	2546	+	480	0	0	0	0	0	0	0	0	100	480	100
pckA/Bvr	BS1330_I2086/hypothetical protein	.12045_3_50.2_part2	124713	125193	-	480	0	0	0	0	0	0	0	0	100	480	100
pckA/Bvr	BS1330_I2086/hypothetical protein	.12045_3_51.2	171094	171574	-	480	0	0	0	0	0	0	0	0	100	480	100
pckA/Bvr	BS1330_I2086/hypothetical protein	.12045_3_52.2	219851	220331	+	480	0	0	0	0	0	0	0	0	100	480	100
pckA/Bvr	BS1330_I2086/hypothetical protein	.12673_8_1.1	215737	216217	+	480	0	0	0	0	0	0	0	0	100	480	100
pckA/Bvr	BS1330_I2086/hypothetical protein	.12673_8_15.2	219817	220297	+	480	0	0	0	0	0	0	0	0	100	480	100
pckA/Bvr	BS1330_I2086/hypothetical protein	.12673_8_2.1_part2	89544	90024	+	480	0	0	0	0	0	0	0	0	100	480	100
pckA/Bvr	BS1330_I2086/hypothetical protein	.12673_8_3.2	171088	171568	-	480	0	0	0	0	0	0	0	0	100	480	100
pckA/Bvr	BS1330_I2086/hypothetical protein	.12673_8_4.3_part2	171194	171674	-	480	0	0	0	0	0	0	0	0	100	480	100
pckA/Bvr	BS1330_I2086/hypothetical protein	.12673_8_9.1	171187	171667	-	480	0	0	0	0	0	0	0	0	100	480	100
pckA/Bvr	BS1330_I2086/hypothetical protein	.14913_1_2.2	242058	242538	-	480	0	0	0	0	0	0	0	0	100	480	100
pckA/Bvr	BS1330_I2086/hypothetical protein	.14913_1_8.1	219865	220345	+	480	0	0	0	0	0	0	0	0	100	480	100
pckA/Bvr	BS1330_I2086/hypothetical protein	B_abortus_01-0065	91383	91863	-	480	0	0	0	0	0	0	0	0	100	480	100
pckA/Bvr	BS1330_I2086/hypothetical protein	B_abortus_104M	2030983	2031463	+	480	0	0	0	0	0	0	0	0	100	480	100
pckA/Bvr	BS1330_I2086/hypothetical protein	B_abortus_134	70127	70607	+	480	0	0	0	0	0	0	0	0	100	480	100
pckA/Bvr	BS1330_I2086/hypothetical protein	B_abortus_3196	634409	634889	-	480	0	0	0	0	0	0	0	0	100	480	100
pckA/Bvr	BS1330_I2086/hypothetical protein	B_abortus_63_75	1798224	1798704	+	480	0	0	0	0	0	0	0	0	100	480	100
pckA/Bvr	BS1330_I2086/hypothetical protein	B_abortus_63/144	219882	220362	+	480	0	0	0	0	0	0	0	0	100	480	100
pckA/Bvr	BS1330_I2086/hypothetical protein	B_abortus_63/59	1380033	1380513	+	480	0	0	0	0	0	0	0	0	100	480	100
pckA/Bvr	BS1330_I2086/hypothetical protein	B_abortus_64/108	1953954	1954434	+	480	0	0	0	0	0	0	0	0	100	480	100
pckA/Bvr	BS1330_I2086/hypothetical protein	B_abortus_65/63	226037	226517	+	480	0	0	0	0	0	0	0	0	100	480	100
pckA/Bvr	BS1330_I2086/hypothetical protein	B_abortus_67/781	1953947	1954427	+	480	0	0	0	0	0	0	0	0	100	480	100
pckA/Bvr	BS1330_I2086/hypothetical protein	B_abortus_68-3396P	91383	91863	-	480	0	0	0	0	0	0	0	0	100	480	100
pckA/Bvr	BS1330_I2086/hypothetical protein	B_abortus_80/108	1953919	1954399	+	480	0	0	0	0	0	0	0	0	100	480	100
pckA/Bvr	BS1330_I2086/hypothetical protein	B_abortus_82-2330	1951792	1952272	+	480	0	0	0	0	0	0	0	0	100	480	100
pckA/Bvr	BS1330_I2086/hypothetical protein	B_abortus_82-3893	1951707	1952187	+	480	0	0	0	0	0	0	0	0	100	480	100
pckA/Bvr	BS1330_I2086/hypothetical protein	B_abortus_84-0928	2032408	2032888	+	480	0	0	0	0	0	0	0	0	100	480	100
pckA/Bvr	BS1330_I2086/hypothetical protein	B_abortus_84/26	226049	226529	+	480	0	0	0	0	0	0	0	0	100	480	100
pckA/Bvr	BS1330_I2086/hypothetical protein	B_abortus_85-1058	1951908	1952388	+	480	0	0	0	0	0	0	0	0	100	480	100
pckA/Bvr	BS1330_I2086/hypothetical protein	B_abortus_85/69	622338	622818	-	480	0	0	0	0	0	0	0	0	100	480	100
pckA/Bvr	BS1330_I2086/hypothetical protein	B_abortus_87-0095	91383	91863	-	480	0	0	0	0	0	0	0	0	100	480	100
pckA/Bvr	BS1330_I2086/hypothetical protein	B_abortus_87-2211	91382	91862	-	480	0	0	0	0	0	0	0	0	100	480	100
pckA/Bvr	BS1330_I2086/hypothetical protein	B_abortus_88/226	1703225	1703705	+	480	0	0	0	0	0	0	0	0	100	480	100
pckA/Bvr	BS1330_I2086/hypothetical protein	B_abortus_90-0737	1602142	1602622	+	480	0	0	0	0	0	0	0	0	100	480	100
pckA/Bvr	BS1330_I2086/hypothetical protein	B_abortus_90-0775	91383	91863	-	480	0	0	0	0	0	0	0	0	100	480	100
pckA/Bvr	BS1330_I2086/hypothetical protein	B_abortus_90-1280	91383	91863	-	480	0	0	0	0	0	0	0	0	100	480	100
pckA/Bvr	BS1330_I2086/hypothetical protein	B_abortus_90/50	939342	939822	+	480	0	0	0	0	0	0	0	0	100	480	100
pckA/Bvr	BS1330_I2086/hypothetical protein	B_abortus_93/1	233810	234290	+	480	0	0	0	0	0	0	0	0	100	480	100
pckA/Bvr	BS1330_I2086/hypothetical protein	B_abortus_A13334	385422	385902	-	480	0	0	0	0	0	0	0	0	100	480	100
pckA/Bvr	BS1330_I2086/hypothetical protein	B_abortus_B10-0018	91383	91863	-	480	0	0	0	0	0	0	0	0	100	480	100
pckA/Bvr	BS1330_I2086/hypothetical protein	B_abortus_B10-0091	2032291	2032771	+	480	0	0	0	0	0	0	0	0	100	480	100
pckA/Bvr	BS1330_I2086/hypothetical protein	B_abortus_B10-0973	91383	91863	-	480	0	0	0	0	0	0	0	0	100	480	100
pckA/Bvr	BS1330_I2086/hypothetical protein	B_abortus_BAB8416	2024411	2024891	+	480	0	0	0	0	0	0	0	0	100	480	100
pckA/Bvr	BS1330_I2086/hypothetical protein	B_abortus_BCB034	17888	18368	+	480	0	0	0	0	0	0	0	0	100	480	100
pckA/Bvr	BS1330_I2086/hypothetical protein	B_abortus_BDW	95414	95894	-	480	0	0	0	0	0	0	0	0	100	480	100
pckA/Bvr	BS1330_I2086/hypothetical protein	B_abortus_BER	1563412	1563892	-	480	0	0	0	0	0	0	0	0	100	480	100
pckA/Bvr	BS1330_I2086/hypothetical protein	B_abortus_BFY	3612	4092	-	480	0	0	0	0	0	0	0	0	100	480	100
pckA/Bvr	BS1330_I2086/hypothetical protein	B_abortus_bv2_86/8/59	2052084	2052564	+	480	0	0	0	0	0	0	0	0	100	480	100
pckA/Bvr	BS1330_I2086/hypothetical protein	B_abortus_bv3_Tulya	70133	70613	+	480	0	0	0	0	0	0	0	0	100	480	100
pckA/Bvr	BS1330_I2086/hypothetical protein	B_abortus_bv6_870	1984830	1985310	-	480	0	0	0	0	0	0	0	0	100	480	100
pckA/Bvr	BS1330_I2086/hypothetical protein	B_abortus_bv9_C68	2045904	2046384	+	480	0	0	0	0	0	0	0	0	100	480	100
pckA/Bvr	BS1330_I2086/hypothetical protein	B_abortus_CNGB_1011	1378962	1379442	+	480	0	0	0	0	0	0	0	0	100	480	100
pckA/Bvr	BS1330_I2086/hypothetical protein	B_abortus_CNGB_436	794407	794887	+	480	0	0	0	0	0	0	0	0	100	480	100
pckA/Bvr	BS1330_I2086/hypothetical protein	B_abortus_CNGB_752	794408	794888	+	480	0	0	0	0	0	0	0	0	100	480	100
pckA/Bvr	BS1330_I2086/hypothetical protein	B_abortus_CNGB_759	1685804	1686284	+	480	0	0	0	0	0	0	0	0	100	480	100
pckA/Bvr	BS1330_I2086/hypothetical protein	B_abortus_CNGB_966	1998277	1998757	+	480	0	0	0	0	0	0	0	0	100	480	100
pckA/Bvr	BS1330_I2086/hypothetical protein	B_abortus_CNGB1432	794401	794881	+	480	0	0	0	0	0	0	0	0	100	480	100
pckA/Bvr	BS1330_I2086/hypothetical protein	B_abortus_CNGB308	794402	794882	+	480	0	0	0	0	0	0	0	0	100	480	100
pckA/Bvr	BS1330_I2086/hypothetical protein	B_abortus_F1/06_B1	1117271	1117751	+	480	0	0	0	0	0	0	0	0	100	480	100
pckA/Bvr	BS1330_I2086/hypothetical protein	B_abortus_F2/06-8	794193	794673	+	480	0	0	0	0	0	0	0	0	100	480	100
pckA/Bvr	BS1330_I2086/hypothetical protein	B_abortus_F3/01-300	1953891	1954371	+	480	0	0	0	0	0	0	0	0	100	480	100
pckA/Bvr	BS1330_I2086/hypothetical protein	B_abortus_F3/07-1	1069466	1069946	+	480	0	0	0	0	0	0	0	0	100	480	100
pckA/Bvr	BS1330_I2086/hypothetical protein	B_abortus_LEVI237	812309	812789	+	480	0	0	0	0	0	0	0	0	100	480	100
pckA/Bvr	BS1330_I2086/hypothetical protein	B_abortus_NCTC_10505	709024	709504	+	480	0	0	0	0	0	0	0	0	100	480	100
pckA/Bvr	BS1330_I2086/hypothetical protein	B_abortus_NI380	1952670	1953150	+	480	0	0	0	0	0	0	0	0	100	480	100
pckA/Bvr	BS1330_I2086/hypothetical protein	B_abortus_NI388	51055	51535	+	480	0	0	0	0	0	0	0	0	100	480	100
pckA/Bvr	BS1330_I2086/hypothetical protein	B_abortus_NI518	236686	237166	+	480	0	0	0	0	0	0	0	0	100	480	100
pckA/Bvr	BS1330_I2086/hypothetical protein	B_abortus_NI593	1953964	1954444	+	480	0	0	0	0	0	0	0	0	100	480	100
pckA/Bvr	BS1330_I2086/hypothetical protein	B_abortus_NI622	1996577	1997057	+	480	0	0	0	0	0	0	0	0	100	480	100
pckA/Bvr	BS1330_I2086/hypothetical protein	B_abortus_NI633	1953892	1954372	+	480	0	0	0	0	0	0	0	0	100	480	100
pckA/Bvr	BS1330_I2086/hypothetical protein	B_abortus_NI639	1899692	1900172	+	480	0	0	0	0	0	0	0	0	100	480	100
pckA/Bvr	BS1330_I2086/hypothetical protein	B_abortus_NI645	1899689	1900169	+	480	0	0	0	0	0	0	0	0	100	480	100
pckA/Bvr	BS1330_I2086/hypothetical protein	B_abortus_RB51	1998994	1999474	+	480	0	0	0	0	0	0	0	0	100	480	100
pckA/Bvr	BS1330_I2086/hypothetical protein	B_abortus_S19	2030663	2031143	+	480	0	0	0	0	0	0	0	0	100	480	100
pckA/Bvr	BS1330_I2086/hypothetical protein	Bab2308	2029496	2029976	+	480	0	0	0	0	0	0	0	0	100	480	100
pckA/Bvr	BS1330_I2086/hypothetical protein	Bab9-941	2032377	2032857	+	480	0	0	0	0	0	0	0	0	100	480	100
pckA/Bvr	BS1330_I2087/hypothetical protein	.11502_1_17.3	220366	220642	+	276	1	0	0	0	0	0	0	0	99.6377	276	100
pckA/Bvr	BS1330_I2087/hypothetical protein	.11502_1_18.3	220358	220634	+	276	1	0	0	0	0	0	0	0	99.6377	276	100
pckA/Bvr	BS1330_I2087/hypothetical protein	.11502_1_19.1	608552	608828	+	276	1	0	0	0	0	0	0	0	99.6377	276	100
pckA/Bvr	BS1330_I2087/hypothetical protein	.11940_5_95.1	220303	220579	+	276	1	0	0	0	0	0	0	0	99.6377	276	100
pckA/Bvr	BS1330_I2087/hypothetical protein	.11983_1_28.2_part2	70443	70719	+	276	1	0	0	0	0	0	0	0	99.6377	276	100
pckA/Bvr	BS1330_I2087/hypothetical protein	.11983_1_29.1_part1	220309	220585	+	276	1	0	0	0	0	0	0	0	99.6377	276	100
pckA/Bvr	BS1330_I2087/hypothetical protein	.11983_1_30.2_part2	89998	90274	+	276	1	0	0	0	0	0	0	0	99.6377	276	100
pckA/Bvr	BS1330_I2087/hypothetical protein	.11983_1_33.1_part1	170852	171128	-	276	1	0	0	0	0	0	0	0	99.6377	276	100
pckA/Bvr	BS1330_I2087/hypothetical protein	.11983_1_34.2	241802	242078	-	276	1	0	0	0	0	0	0	0	99.6377	276	100
pckA/Bvr	BS1330_I2087/hypothetical protein	.11983_1_35.1	170804	171080	-	276	1	0	0	0	0	0	0	0	99.6377	276	100
pckA/Bvr	BS1330_I2087/hypothetical protein	.11983_1_36.2	170804	171080	-	276	1	0	0	0	0	0	0	0	99.6377	276	100
pckA/Bvr	BS1330_I2087/hypothetical protein	.11983_1_37.1	346251	346527	-	276	1	0	0	0	0	0	0	0	99.6377	276	100
pckA/Bvr	BS1330_I2087/hypothetical protein	.11983_1_38.1_part2	70443	70719	+	276	1	0	0	0	0	0	0	0	99.6377	276	100
pckA/Bvr	BS1330_I2087/hypothetical protein	.11983_1_39.3_part1	220313	220589	+	276	1	0	0	0	0	0	0	0	99.6377	276	100
pckA/Bvr	BS1330_I2087/hypothetical protein	.11983_1_40.1_part1	170804	171080	-	276	1	0	0	0	0	0	0	0	99.6377	276	100
pckA/Bvr	BS1330_I2087/hypothetical protein	.11983_1_41.2_part2	70443	70719	+	276	1	0	0	0	0	0	0	0	99.6377	276	100
pckA/Bvr	BS1330_I2087/hypothetical protein	.11983_1_42.1	170907	171183	-	276	1	0	0	0	0	0	0	0	99.6377	276	100
pckA/Bvr	BS1330_I2087/hypothetical protein	.11983_1_44.1	220307	220583	+	276	1	0	0	0	0	0	0	0	99.6377	276	100
pckA/Bvr	BS1330_I2087/hypothetical protein	.11983_1_45.1	170820	171096	-	276	1	0	0	0	0	0	0	0	99.6377	276	100
pckA/Bvr	BS1330_I2087/hypothetical protein	.11983_1_46.3	170744	171020	-	276	1	0	0	0	0	0	0	0	99.6377	276	100
pckA/Bvr	BS1330_I2087/hypothetical protein	.11983_1_47.1_part1	170812	171088	-	276	1	0	0	0	0	0	0	0	99.6377	276	100
pckA/Bvr	BS1330_I2087/hypothetical protein	.11983_1_48.3	220307	220583	+	276	1	0	0	0	0	0	0	0	99.6377	276	100
pckA/Bvr	BS1330_I2087/hypothetical protein	.11983_1_49.1_part1	170804	171080	-	276	1	0	0	0	0	0	0	0	99.6377	276	100
pckA/Bvr	BS1330_I2087/hypothetical protein	.11983_1_50.3	170804	171080	-	276	1	0	0	0	0	0	0	0	99.6377	276	100
pckA/Bvr	BS1330_I2087/hypothetical protein	.11983_1_51.2	170894	171170	-	276	1	0	0	0	0	0	0	0	99.6377	276	100
pckA/Bvr	BS1330_I2087/hypothetical protein	.11983_1_52.1	170820	171096	-	276	1	0	0	0	0	0	0	0	99.6377	276	100
pckA/Bvr	BS1330_I2087/hypothetical protein	.11983_1_53.3	241963	242239	-	276	1	0	0	0	0	0	0	0	99.6377	276	100
pckA/Bvr	BS1330_I2087/hypothetical protein	.11983_1_54.1	170804	171080	-	276	1	0	0	0	0	0	0	0	99.6377	276	100
pckA/Bvr	BS1330_I2087/hypothetical protein	.11983_1_55.1	220317	220593	+	276	1	0	0	0	0	0	0	0	99.6377	276	100
pckA/Bvr	BS1330_I2087/hypothetical protein	.11983_1_56.2	170812	171088	-	276	1	0	0	0	0	0	0	0	99.6377	276	100
pckA/Bvr	BS1330_I2087/hypothetical protein	.11983_1_57.1_part1	170804	171080	-	276	1	0	0	0	0	0	0	0	99.6377	276	100
pckA/Bvr	BS1330_I2087/hypothetical protein	.11983_1_58.2_part1	170813	171089	-	276	1	0	0	0	0	0	0	0	99.6377	276	100
pckA/Bvr	BS1330_I2087/hypothetical protein	.11983_1_59.1	241783	242059	-	276	1	0	0	0	0	0	0	0	99.6377	276	100
pckA/Bvr	BS1330_I2087/hypothetical protein	.11983_1_60.1	233522	233798	+	276	1	0	0	0	0	0	0	0	99.6377	276	100
pckA/Bvr	BS1330_I2087/hypothetical protein	.11983_1_61.1_part2	198146	198422	+	276	1	0	0	0	0	0	0	0	99.6377	276	100
pckA/Bvr	BS1330_I2087/hypothetical protein	.11983_1_62.3	241976	242252	-	276	1	0	0	0	0	0	0	0	99.6377	276	100
pckA/Bvr	BS1330_I2087/hypothetical protein	.11983_1_63.4	220313	220589	+	276	1	0	0	0	0	0	0	0	99.6377	276	100
pckA/Bvr	BS1330_I2087/hypothetical protein	.11983_1_64.3	220316	220592	+	276	1	0	0	0	0	0	0	0	99.6377	276	100
pckA/Bvr	BS1330_I2087/hypothetical protein	.11983_1_65.3	220311	220587	+	276	1	0	0	0	0	0	0	0	99.6377	276	100
pckA/Bvr	BS1330_I2087/hypothetical protein	.11983_1_67.3_part1	220310	220586	+	276	1	0	0	0	0	0	0	0	99.6377	276	100
pckA/Bvr	BS1330_I2087/hypothetical protein	.11983_1_68.1	216198	216474	+	276	1	0	0	0	0	0	0	0	99.6377	276	100
pckA/Bvr	BS1330_I2087/hypothetical protein	.11983_1_69.1_part2	88569	88845	+	276	1	0	0	0	0	0	0	0	99.6377	276	100
pckA/Bvr	BS1330_I2087/hypothetical protein	.11983_1_70.1	170838	171114	-	276	1	0	0	0	0	0	0	0	99.6377	276	100
pckA/Bvr	BS1330_I2087/hypothetical protein	.11983_1_71.1_part1	170804	171080	-	276	1	0	0	0	0	0	0	0	99.6377	276	100
pckA/Bvr	BS1330_I2087/hypothetical protein	.11983_1_72.2	170846	171122	-	276	1	0	0	0	0	0	0	0	99.6377	276	100
pckA/Bvr	BS1330_I2087/hypothetical protein	.11983_1_73.1	220316	220592	+	276	1	0	0	0	0	0	0	0	99.6377	276	100
pckA/Bvr	BS1330_I2087/hypothetical protein	.11983_1_74.1	590544	590820	+	276	1	0	0	0	0	0	0	0	99.6377	276	100
pckA/Bvr	BS1330_I2087/hypothetical protein	.11983_1_75.2_part2	198151	198427	+	276	1	0	0	0	0	0	0	0	99.6377	276	100
pckA/Bvr	BS1330_I2087/hypothetical protein	.11983_1_76.1_part1	220311	220587	+	276	1	0	0	0	0	0	0	0	99.6377	276	100
pckA/Bvr	BS1330_I2087/hypothetical protein	.11983_1_77.2_part1	170820	171096	-	276	1	0	0	0	0	0	0	0	99.6377	276	100
pckA/Bvr	BS1330_I2087/hypothetical protein	.11983_1_78.2	220307	220583	+	276	1	0	0	0	0	0	0	0	99.6377	276	100
pckA/Bvr	BS1330_I2087/hypothetical protein	.11983_1_79.3_part1	170828	171104	-	276	1	0	0	0	0	0	0	0	99.6377	276	100
pckA/Bvr	BS1330_I2087/hypothetical protein	.11983_1_80.2_part2	138514	138790	+	276	2	0	0	0	0	0	0	0	99.2754	276	100
pckA/Bvr	BS1330_I2087/hypothetical protein	.11983_1_82.1	170844	171120	-	276	1	0	0	0	0	0	0	0	99.6377	276	100
pckA/Bvr	BS1330_I2087/hypothetical protein	.11983_1_83.6_part1	2520	2796	+	276	1	0	0	0	0	0	0	0	99.6377	276	100
pckA/Bvr	BS1330_I2087/hypothetical protein	.12045_3_50.2_part2	124463	124739	-	276	1	0	0	0	0	0	0	0	99.6377	276	100
pckA/Bvr	BS1330_I2087/hypothetical protein	.12045_3_51.2	170844	171120	-	276	1	0	0	0	0	0	0	0	99.6377	276	100
pckA/Bvr	BS1330_I2087/hypothetical protein	.12045_3_52.2	220305	220581	+	276	1	0	0	0	0	0	0	0	99.6377	276	100
pckA/Bvr	BS1330_I2087/hypothetical protein	.12673_8_1.1	216191	216467	+	276	1	0	0	0	0	0	0	0	99.6377	276	100
pckA/Bvr	BS1330_I2087/hypothetical protein	.12673_8_15.2	220271	220547	+	276	1	0	0	0	0	0	0	0	99.6377	276	100
pckA/Bvr	BS1330_I2087/hypothetical protein	.12673_8_2.1_part2	89998	90274	+	276	1	0	0	0	0	0	0	0	99.6377	276	100
pckA/Bvr	BS1330_I2087/hypothetical protein	.12673_8_3.2	170838	171114	-	276	1	0	0	0	0	0	0	0	99.6377	276	100
pckA/Bvr	BS1330_I2087/hypothetical protein	.12673_8_4.3_part2	170944	171220	-	276	1	0	0	0	0	0	0	0	99.6377	276	100
pckA/Bvr	BS1330_I2087/hypothetical protein	.12673_8_9.1	170937	171213	-	276	1	0	0	0	0	0	0	0	99.6377	276	100
pckA/Bvr	BS1330_I2087/hypothetical protein	.14913_1_2.2	241808	242084	-	276	1	0	0	0	0	0	0	0	99.6377	276	100
pckA/Bvr	BS1330_I2087/hypothetical protein	.14913_1_8.1	220319	220595	+	276	1	0	0	0	0	0	0	0	99.6377	276	100
pckA/Bvr	BS1330_I2087/hypothetical protein	B_abortus_01-0065	91133	91409	-	276	1	0	0	0	0	0	0	0	99.6377	276	100
pckA/Bvr	BS1330_I2087/hypothetical protein	B_abortus_104M	2031437	2031713	+	276	1	0	0	0	0	0	0	0	99.6377	276	100
pckA/Bvr	BS1330_I2087/hypothetical protein	B_abortus_134	70581	70857	+	276	1	0	0	0	0	0	0	0	99.6377	276	100
pckA/Bvr	BS1330_I2087/hypothetical protein	B_abortus_3196	634159	634435	-	276	1	0	0	0	0	0	0	0	99.6377	276	100
pckA/Bvr	BS1330_I2087/hypothetical protein	B_abortus_63_75	1798678	1798954	+	276	1	0	0	0	0	0	0	0	99.6377	276	100
pckA/Bvr	BS1330_I2087/hypothetical protein	B_abortus_63/144	220336	220612	+	276	1	0	0	0	0	0	0	0	99.6377	276	100
pckA/Bvr	BS1330_I2087/hypothetical protein	B_abortus_63/59	1380487	1380763	+	276	1	0	0	0	0	0	0	0	99.6377	276	100
pckA/Bvr	BS1330_I2087/hypothetical protein	B_abortus_64/108	1954408	1954684	+	276	1	0	0	0	0	0	0	0	99.6377	276	100
pckA/Bvr	BS1330_I2087/hypothetical protein	B_abortus_65/63	226491	226767	+	276	1	0	0	0	0	0	0	0	99.6377	276	100
pckA/Bvr	BS1330_I2087/hypothetical protein	B_abortus_67/781	1954401	1954677	+	276	1	0	0	0	0	0	0	0	99.6377	276	100
pckA/Bvr	BS1330_I2087/hypothetical protein	B_abortus_68-3396P	91133	91409	-	276	1	0	0	0	0	0	0	0	99.6377	276	100
pckA/Bvr	BS1330_I2087/hypothetical protein	B_abortus_80/108	1954373	1954649	+	276	1	0	0	0	0	0	0	0	99.6377	276	100
pckA/Bvr	BS1330_I2087/hypothetical protein	B_abortus_82-2330	1952246	1952522	+	276	1	0	0	0	0	0	0	0	99.6377	276	100
pckA/Bvr	BS1330_I2087/hypothetical protein	B_abortus_82-3893	1952161	1952437	+	276	1	0	0	0	0	0	0	0	99.6377	276	100
pckA/Bvr	BS1330_I2087/hypothetical protein	B_abortus_84-0928	2032862	2033138	+	276	1	0	0	0	0	0	0	0	99.6377	276	100
pckA/Bvr	BS1330_I2087/hypothetical protein	B_abortus_84/26	226503	226779	+	276	1	0	0	0	0	0	0	0	99.6377	276	100
pckA/Bvr	BS1330_I2087/hypothetical protein	B_abortus_85-1058	1952362	1952638	+	276	1	0	0	0	0	0	0	0	99.6377	276	100
pckA/Bvr	BS1330_I2087/hypothetical protein	B_abortus_85/69	622088	622364	-	276	1	0	0	0	0	0	0	0	99.6377	276	100
pckA/Bvr	BS1330_I2087/hypothetical protein	B_abortus_87-0095	91133	91409	-	276	1	0	0	0	0	0	0	0	99.6377	276	100
pckA/Bvr	BS1330_I2087/hypothetical protein	B_abortus_87-2211	91132	91408	-	276	1	0	0	0	0	0	0	0	99.6377	276	100
pckA/Bvr	BS1330_I2087/hypothetical protein	B_abortus_88/226	1703679	1703955	+	276	1	0	0	0	0	0	0	0	99.6377	276	100
pckA/Bvr	BS1330_I2087/hypothetical protein	B_abortus_90-0737	1602596	1602872	+	276	1	0	0	0	0	0	0	0	99.6377	276	100
pckA/Bvr	BS1330_I2087/hypothetical protein	B_abortus_90-0775	91133	91409	-	276	1	0	0	0	0	0	0	0	99.6377	276	100
pckA/Bvr	BS1330_I2087/hypothetical protein	B_abortus_90-1280	91133	91409	-	276	1	0	0	0	0	0	0	0	99.6377	276	100
pckA/Bvr	BS1330_I2087/hypothetical protein	B_abortus_90/50	939796	940072	+	276	1	0	0	0	0	0	0	0	99.6377	276	100
pckA/Bvr	BS1330_I2087/hypothetical protein	B_abortus_93/1	234264	234540	+	276	1	0	0	0	0	0	0	0	99.6377	276	100
pckA/Bvr	BS1330_I2087/hypothetical protein	B_abortus_A13334	385172	385448	-	276	1	0	0	0	0	0	0	0	99.6377	276	100
pckA/Bvr	BS1330_I2087/hypothetical protein	B_abortus_B10-0018	91133	91409	-	276	1	0	0	0	0	0	0	0	99.6377	276	100
pckA/Bvr	BS1330_I2087/hypothetical protein	B_abortus_B10-0091	2032745	2033021	+	276	1	0	0	0	0	0	0	0	99.6377	276	100
pckA/Bvr	BS1330_I2087/hypothetical protein	B_abortus_B10-0973	91133	91409	-	276	1	0	0	0	0	0	0	0	99.6377	276	100
pckA/Bvr	BS1330_I2087/hypothetical protein	B_abortus_BAB8416	2024865	2025141	+	276	1	0	0	0	0	0	0	0	99.6377	276	100
pckA/Bvr	BS1330_I2087/hypothetical protein	B_abortus_BCB034	18342	18618	+	276	1	0	0	0	0	0	0	0	99.6377	276	100
pckA/Bvr	BS1330_I2087/hypothetical protein	B_abortus_BDW	95164	95440	-	276	1	0	0	0	0	0	0	0	99.6377	276	100
pckA/Bvr	BS1330_I2087/hypothetical protein	B_abortus_BER	1563162	1563438	-	276	1	0	0	0	0	0	0	0	99.6377	276	100
pckA/Bvr	BS1330_I2087/hypothetical protein	B_abortus_BFY	3362	3638	-	276	1	0	0	0	0	0	0	0	99.6377	276	100
pckA/Bvr	BS1330_I2087/hypothetical protein	B_abortus_bv2_86/8/59	2052538	2052814	+	276	1	0	0	0	0	0	0	0	99.6377	276	100
pckA/Bvr	BS1330_I2087/hypothetical protein	B_abortus_bv3_Tulya	70587	70863	+	276	1	0	0	0	0	0	0	0	99.6377	276	100
pckA/Bvr	BS1330_I2087/hypothetical protein	B_abortus_bv6_870	1984580	1984856	-	276	1	0	0	0	0	0	0	0	99.6377	276	100
pckA/Bvr	BS1330_I2087/hypothetical protein	B_abortus_bv9_C68	2046358	2046634	+	276	1	0	0	0	0	0	0	0	99.6377	276	100
pckA/Bvr	BS1330_I2087/hypothetical protein	B_abortus_CNGB_1011	1379416	1379692	+	276	1	0	0	0	0	0	0	0	99.6377	276	100
pckA/Bvr	BS1330_I2087/hypothetical protein	B_abortus_CNGB_436	794861	795137	+	276	1	0	0	0	0	0	0	0	99.6377	276	100
pckA/Bvr	BS1330_I2087/hypothetical protein	B_abortus_CNGB_752	794862	795138	+	276	1	0	0	0	0	0	0	0	99.6377	276	100
pckA/Bvr	BS1330_I2087/hypothetical protein	B_abortus_CNGB_759	1686258	1686534	+	276	1	0	0	0	0	0	0	0	99.6377	276	100
pckA/Bvr	BS1330_I2087/hypothetical protein	B_abortus_CNGB_966	1998731	1999007	+	276	1	0	0	0	0	0	0	0	99.6377	276	100
pckA/Bvr	BS1330_I2087/hypothetical protein	B_abortus_CNGB1432	794855	795131	+	276	1	0	0	0	0	0	0	0	99.6377	276	100
pckA/Bvr	BS1330_I2087/hypothetical protein	B_abortus_CNGB308	794856	795132	+	276	1	0	0	0	0	0	0	0	99.6377	276	100
pckA/Bvr	BS1330_I2087/hypothetical protein	B_abortus_F1/06_B1	1117725	1118001	+	276	1	0	0	0	0	0	0	0	99.6377	276	100
pckA/Bvr	BS1330_I2087/hypothetical protein	B_abortus_F2/06-8	794647	794923	+	276	1	0	0	0	0	0	0	0	99.6377	276	100
pckA/Bvr	BS1330_I2087/hypothetical protein	B_abortus_F3/01-300	1954345	1954621	+	276	1	0	0	0	0	0	0	0	99.6377	276	100
pckA/Bvr	BS1330_I2087/hypothetical protein	B_abortus_F3/07-1	1069920	1070196	+	276	1	0	0	0	0	0	0	0	99.6377	276	100
pckA/Bvr	BS1330_I2087/hypothetical protein	B_abortus_LEVI237	812763	813039	+	276	1	0	0	0	0	0	0	0	99.6377	276	100
pckA/Bvr	BS1330_I2087/hypothetical protein	B_abortus_NCTC_10505	709478	709754	+	276	1	0	0	0	0	0	0	0	99.6377	276	100
pckA/Bvr	BS1330_I2087/hypothetical protein	B_abortus_NI380	1953124	1953400	+	276	1	0	0	0	0	0	0	0	99.6377	276	100
pckA/Bvr	BS1330_I2087/hypothetical protein	B_abortus_NI388	51509	51785	+	276	1	0	0	0	0	0	0	0	99.6377	276	100
pckA/Bvr	BS1330_I2087/hypothetical protein	B_abortus_NI518	237140	237416	+	276	1	0	0	0	0	0	0	0	99.6377	276	100
pckA/Bvr	BS1330_I2087/hypothetical protein	B_abortus_NI593	1954418	1954694	+	276	1	0	0	0	0	0	0	0	99.6377	276	100
pckA/Bvr	BS1330_I2087/hypothetical protein	B_abortus_NI622	1997031	1997307	+	276	1	0	0	0	0	0	0	0	99.6377	276	100
pckA/Bvr	BS1330_I2087/hypothetical protein	B_abortus_NI633	1954346	1954622	+	276	1	0	0	0	0	0	0	0	99.6377	276	100
pckA/Bvr	BS1330_I2087/hypothetical protein	B_abortus_NI639	1900146	1900422	+	276	1	0	0	0	0	0	0	0	99.6377	276	100
pckA/Bvr	BS1330_I2087/hypothetical protein	B_abortus_NI645	1900143	1900419	+	276	1	0	0	0	0	0	0	0	99.6377	276	100
pckA/Bvr	BS1330_I2087/hypothetical protein	B_abortus_RB51	1999448	1999724	+	276	1	0	0	0	0	0	0	0	99.6377	276	100
pckA/Bvr	BS1330_I2087/hypothetical protein	B_abortus_S19	2031117	2031393	+	276	1	0	0	0	0	0	0	0	99.6377	276	100
pckA/Bvr	BS1330_I2087/hypothetical protein	Bab2308	2029950	2030226	+	276	1	0	0	0	0	0	0	0	99.6377	276	100
pckA/Bvr	BS1330_I2087/hypothetical protein	Bab9-941	2032831	2033107	+	276	1	0	0	0	0	0	0	0	99.6377	276	100
pckA/Bvr	BS1330_I2088/PTS system transporter subunit IIA	.11502_1_17.3	220643	221045	+	402	0	0	0	0	0	0	0	0	100	402	100
pckA/Bvr	BS1330_I2088/PTS system transporter subunit IIA	.11502_1_18.3	220635	221037	+	402	0	0	0	0	0	0	0	0	100	402	100
pckA/Bvr	BS1330_I2088/PTS system transporter subunit IIA	.11502_1_19.1	608829	609231	+	402	0	0	0	0	0	0	0	0	100	402	100
pckA/Bvr	BS1330_I2088/PTS system transporter subunit IIA	.11940_5_95.1	220580	220982	+	402	0	0	0	0	0	0	0	0	100	402	100
pckA/Bvr	BS1330_I2088/PTS system transporter subunit IIA	.11983_1_28.2_part2	70720	71122	+	402	0	0	0	0	0	0	0	0	100	402	100
pckA/Bvr	BS1330_I2088/PTS system transporter subunit IIA	.11983_1_29.1_part1	220586	220988	+	402	0	0	0	0	0	0	0	0	100	402	100
pckA/Bvr	BS1330_I2088/PTS system transporter subunit IIA	.11983_1_30.2_part2	90275	90677	+	402	0	0	0	0	0	0	0	0	100	402	100
pckA/Bvr	BS1330_I2088/PTS system transporter subunit IIA	.11983_1_33.1_part1	170449	170851	-	402	0	0	0	0	0	0	0	0	100	402	100
pckA/Bvr	BS1330_I2088/PTS system transporter subunit IIA	.11983_1_34.2	241399	241801	-	402	0	0	0	0	0	0	0	0	100	402	100
pckA/Bvr	BS1330_I2088/PTS system transporter subunit IIA	.11983_1_35.1	170401	170803	-	402	0	0	0	0	0	0	0	0	100	402	100
pckA/Bvr	BS1330_I2088/PTS system transporter subunit IIA	.11983_1_36.2	170401	170803	-	402	0	0	0	0	0	0	0	0	100	402	100
pckA/Bvr	BS1330_I2088/PTS system transporter subunit IIA	.11983_1_37.1	345848	346250	-	402	0	0	0	0	0	0	0	0	100	402	100
pckA/Bvr	BS1330_I2088/PTS system transporter subunit IIA	.11983_1_38.1_part2	70720	71122	+	402	0	0	0	0	0	0	0	0	100	402	100
pckA/Bvr	BS1330_I2088/PTS system transporter subunit IIA	.11983_1_39.3_part1	220590	220992	+	402	0	0	0	0	0	0	0	0	100	402	100
pckA/Bvr	BS1330_I2088/PTS system transporter subunit IIA	.11983_1_40.1_part1	170401	170803	-	402	0	0	0	0	0	0	0	0	100	402	100
pckA/Bvr	BS1330_I2088/PTS system transporter subunit IIA	.11983_1_41.2_part2	70720	71122	+	402	0	0	0	0	0	0	0	0	100	402	100
pckA/Bvr	BS1330_I2088/PTS system transporter subunit IIA	.11983_1_42.1	170504	170906	-	402	0	0	0	0	0	0	0	0	100	402	100
pckA/Bvr	BS1330_I2088/PTS system transporter subunit IIA	.11983_1_44.1	220584	220986	+	402	0	0	0	0	0	0	0	0	100	402	100
pckA/Bvr	BS1330_I2088/PTS system transporter subunit IIA	.11983_1_45.1	170417	170819	-	402	0	0	0	0	0	0	0	0	100	402	100
pckA/Bvr	BS1330_I2088/PTS system transporter subunit IIA	.11983_1_46.3	170341	170743	-	402	0	0	0	0	0	0	0	0	100	402	100
pckA/Bvr	BS1330_I2088/PTS system transporter subunit IIA	.11983_1_47.1_part1	170409	170811	-	402	0	0	0	0	0	0	0	0	100	402	100
pckA/Bvr	BS1330_I2088/PTS system transporter subunit IIA	.11983_1_48.3	220584	220986	+	402	0	0	0	0	0	0	0	0	100	402	100
pckA/Bvr	BS1330_I2088/PTS system transporter subunit IIA	.11983_1_49.1_part1	170401	170803	-	402	0	0	0	0	0	0	0	0	100	402	100
pckA/Bvr	BS1330_I2088/PTS system transporter subunit IIA	.11983_1_50.3	170401	170803	-	402	0	0	0	0	0	0	0	0	100	402	100
pckA/Bvr	BS1330_I2088/PTS system transporter subunit IIA	.11983_1_51.2	170491	170893	-	402	0	0	0	0	0	0	0	0	100	402	100
pckA/Bvr	BS1330_I2088/PTS system transporter subunit IIA	.11983_1_52.1	170417	170819	-	402	0	0	0	0	0	0	0	0	100	402	100
pckA/Bvr	BS1330_I2088/PTS system transporter subunit IIA	.11983_1_53.3	241560	241962	-	402	0	0	0	0	0	0	0	0	100	402	100
pckA/Bvr	BS1330_I2088/PTS system transporter subunit IIA	.11983_1_54.1	170401	170803	-	402	0	0	0	0	0	0	0	0	100	402	100
pckA/Bvr	BS1330_I2088/PTS system transporter subunit IIA	.11983_1_55.1	220594	220996	+	402	0	0	0	0	0	0	0	0	100	402	100
pckA/Bvr	BS1330_I2088/PTS system transporter subunit IIA	.11983_1_56.2	170409	170811	-	402	0	0	0	0	0	0	0	0	100	402	100
pckA/Bvr	BS1330_I2088/PTS system transporter subunit IIA	.11983_1_57.1_part1	170401	170803	-	402	0	0	0	0	0	0	0	0	100	402	100
pckA/Bvr	BS1330_I2088/PTS system transporter subunit IIA	.11983_1_58.2_part1	170410	170812	-	402	0	0	0	0	0	0	0	0	100	402	100
pckA/Bvr	BS1330_I2088/PTS system transporter subunit IIA	.11983_1_59.1	241380	241782	-	402	0	0	0	0	0	0	0	0	100	402	100
pckA/Bvr	BS1330_I2088/PTS system transporter subunit IIA	.11983_1_60.1	233799	234201	+	402	0	0	0	0	0	0	0	0	100	402	100
pckA/Bvr	BS1330_I2088/PTS system transporter subunit IIA	.11983_1_61.1_part2	198423	198825	+	402	0	0	0	0	0	0	0	0	100	402	100
pckA/Bvr	BS1330_I2088/PTS system transporter subunit IIA	.11983_1_62.3	241573	241975	-	402	0	0	0	0	0	0	0	0	100	402	100
pckA/Bvr	BS1330_I2088/PTS system transporter subunit IIA	.11983_1_63.4	220590	220992	+	402	0	0	0	0	0	0	0	0	100	402	100
pckA/Bvr	BS1330_I2088/PTS system transporter subunit IIA	.11983_1_64.3	220593	220995	+	402	0	0	0	0	0	0	0	0	100	402	100
pckA/Bvr	BS1330_I2088/PTS system transporter subunit IIA	.11983_1_65.3	220588	220990	+	402	0	0	0	0	0	0	0	0	100	402	100
pckA/Bvr	BS1330_I2088/PTS system transporter subunit IIA	.11983_1_67.3_part1	220587	220989	+	402	0	0	0	0	0	0	0	0	100	402	100
pckA/Bvr	BS1330_I2088/PTS system transporter subunit IIA	.11983_1_68.1	216475	216877	+	402	0	0	0	0	0	0	0	0	100	402	100
pckA/Bvr	BS1330_I2088/PTS system transporter subunit IIA	.11983_1_69.1_part2	88846	89248	+	402	0	0	0	0	0	0	0	0	100	402	100
pckA/Bvr	BS1330_I2088/PTS system transporter subunit IIA	.11983_1_70.1	170435	170837	-	402	0	0	0	0	0	0	0	0	100	402	100
pckA/Bvr	BS1330_I2088/PTS system transporter subunit IIA	.11983_1_71.1_part1	170401	170803	-	402	0	0	0	0	0	0	0	0	100	402	100
pckA/Bvr	BS1330_I2088/PTS system transporter subunit IIA	.11983_1_72.2	170443	170845	-	402	0	0	0	0	0	0	0	0	100	402	100
pckA/Bvr	BS1330_I2088/PTS system transporter subunit IIA	.11983_1_73.1	220593	220995	+	402	0	0	0	0	0	0	0	0	100	402	100
pckA/Bvr	BS1330_I2088/PTS system transporter subunit IIA	.11983_1_74.1	590821	591223	+	402	0	0	0	0	0	0	0	0	100	402	100
pckA/Bvr	BS1330_I2088/PTS system transporter subunit IIA	.11983_1_75.2_part2	198428	198830	+	402	0	0	0	0	0	0	0	0	100	402	100
pckA/Bvr	BS1330_I2088/PTS system transporter subunit IIA	.11983_1_76.1_part1	220588	220990	+	402	0	0	0	0	0	0	0	0	100	402	100
pckA/Bvr	BS1330_I2088/PTS system transporter subunit IIA	.11983_1_77.2_part1	170417	170819	-	402	0	0	0	0	0	0	0	0	100	402	100
pckA/Bvr	BS1330_I2088/PTS system transporter subunit IIA	.11983_1_78.2	220584	220986	+	402	0	0	0	0	0	0	0	0	100	402	100
pckA/Bvr	BS1330_I2088/PTS system transporter subunit IIA	.11983_1_79.3_part1	170425	170827	-	402	0	0	0	0	0	0	0	0	100	402	100
pckA/Bvr	BS1330_I2088/PTS system transporter subunit IIA	.11983_1_80.2_part2	138791	139193	+	402	0	0	0	0	0	0	0	0	100	402	100
pckA/Bvr	BS1330_I2088/PTS system transporter subunit IIA	.11983_1_82.1	170441	170843	-	402	0	0	0	0	0	0	0	0	100	402	100
pckA/Bvr	BS1330_I2088/PTS system transporter subunit IIA	.11983_1_83.6_part1	2797	3199	+	402	0	0	0	0	0	0	0	0	100	402	100
pckA/Bvr	BS1330_I2088/PTS system transporter subunit IIA	.12045_3_50.2_part2	124060	124462	-	402	0	0	0	0	0	0	0	0	100	402	100
pckA/Bvr	BS1330_I2088/PTS system transporter subunit IIA	.12045_3_51.2	170441	170843	-	402	0	0	0	0	0	0	0	0	100	402	100
pckA/Bvr	BS1330_I2088/PTS system transporter subunit IIA	.12045_3_52.2	220582	220984	+	402	0	0	0	0	0	0	0	0	100	402	100
pckA/Bvr	BS1330_I2088/PTS system transporter subunit IIA	.12673_8_1.1	216468	216870	+	402	0	0	0	0	0	0	0	0	100	402	100
pckA/Bvr	BS1330_I2088/PTS system transporter subunit IIA	.12673_8_15.2	220548	220950	+	402	0	0	0	0	0	0	0	0	100	402	100
pckA/Bvr	BS1330_I2088/PTS system transporter subunit IIA	.12673_8_2.1_part2	90275	90677	+	402	0	0	0	0	0	0	0	0	100	402	100
pckA/Bvr	BS1330_I2088/PTS system transporter subunit IIA	.12673_8_3.2	170435	170837	-	402	0	0	0	0	0	0	0	0	100	402	100
pckA/Bvr	BS1330_I2088/PTS system transporter subunit IIA	.12673_8_4.3_part2	170541	170943	-	402	0	0	0	0	0	0	0	0	100	402	100
pckA/Bvr	BS1330_I2088/PTS system transporter subunit IIA	.12673_8_9.1	170534	170936	-	402	0	0	0	0	0	0	0	0	100	402	100
pckA/Bvr	BS1330_I2088/PTS system transporter subunit IIA	.14913_1_2.2	241405	241807	-	402	0	0	0	0	0	0	0	0	100	402	100
pckA/Bvr	BS1330_I2088/PTS system transporter subunit IIA	.14913_1_8.1	220596	220998	+	402	0	0	0	0	0	0	0	0	100	402	100
pckA/Bvr	BS1330_I2088/PTS system transporter subunit IIA	B_abortus_01-0065	90730	91132	-	402	0	0	0	0	0	0	0	0	100	402	100
pckA/Bvr	BS1330_I2088/PTS system transporter subunit IIA	B_abortus_104M	2031714	2032116	+	402	0	0	0	0	0	0	0	0	100	402	100
pckA/Bvr	BS1330_I2088/PTS system transporter subunit IIA	B_abortus_134	70858	71260	+	402	0	0	0	0	0	0	0	0	100	402	100
pckA/Bvr	BS1330_I2088/PTS system transporter subunit IIA	B_abortus_3196	633756	634158	-	402	0	0	0	0	0	0	0	0	100	402	100
pckA/Bvr	BS1330_I2088/PTS system transporter subunit IIA	B_abortus_63_75	1798955	1799357	+	402	0	0	0	0	0	0	0	0	100	402	100
pckA/Bvr	BS1330_I2088/PTS system transporter subunit IIA	B_abortus_63/144	220613	221015	+	402	0	0	0	0	0	0	0	0	100	402	100
pckA/Bvr	BS1330_I2088/PTS system transporter subunit IIA	B_abortus_63/59	1380764	1381166	+	402	0	0	0	0	0	0	0	0	100	402	100
pckA/Bvr	BS1330_I2088/PTS system transporter subunit IIA	B_abortus_64/108	1954685	1955087	+	402	0	0	0	0	0	0	0	0	100	402	100
pckA/Bvr	BS1330_I2088/PTS system transporter subunit IIA	B_abortus_65/63	226768	227170	+	402	0	0	0	0	0	0	0	0	100	402	100
pckA/Bvr	BS1330_I2088/PTS system transporter subunit IIA	B_abortus_67/781	1954678	1955080	+	402	0	0	0	0	0	0	0	0	100	402	100
pckA/Bvr	BS1330_I2088/PTS system transporter subunit IIA	B_abortus_68-3396P	90730	91132	-	402	0	0	0	0	0	0	0	0	100	402	100
pckA/Bvr	BS1330_I2088/PTS system transporter subunit IIA	B_abortus_80/108	1954650	1955052	+	402	0	0	0	0	0	0	0	0	100	402	100
pckA/Bvr	BS1330_I2088/PTS system transporter subunit IIA	B_abortus_82-2330	1952523	1952925	+	402	0	0	0	0	0	0	0	0	100	402	100
pckA/Bvr	BS1330_I2088/PTS system transporter subunit IIA	B_abortus_82-3893	1952438	1952840	+	402	0	0	0	0	0	0	0	0	100	402	100
pckA/Bvr	BS1330_I2088/PTS system transporter subunit IIA	B_abortus_84-0928	2033139	2033541	+	402	0	0	0	0	0	0	0	0	100	402	100
pckA/Bvr	BS1330_I2088/PTS system transporter subunit IIA	B_abortus_84/26	226780	227182	+	402	0	0	0	0	0	0	0	0	100	402	100
pckA/Bvr	BS1330_I2088/PTS system transporter subunit IIA	B_abortus_85-1058	1952639	1953041	+	402	0	0	0	0	0	0	0	0	100	402	100
pckA/Bvr	BS1330_I2088/PTS system transporter subunit IIA	B_abortus_85/69	621685	622087	-	402	0	0	0	0	0	0	0	0	100	402	100
pckA/Bvr	BS1330_I2088/PTS system transporter subunit IIA	B_abortus_87-0095	90730	91132	-	402	0	0	0	0	0	0	0	0	100	402	100
pckA/Bvr	BS1330_I2088/PTS system transporter subunit IIA	B_abortus_87-2211	90729	91131	-	402	0	0	0	0	0	0	0	0	100	402	100
pckA/Bvr	BS1330_I2088/PTS system transporter subunit IIA	B_abortus_88/226	1703956	1704358	+	402	0	0	0	0	0	0	0	0	100	402	100
pckA/Bvr	BS1330_I2088/PTS system transporter subunit IIA	B_abortus_90-0737	1602873	1603275	+	402	0	0	0	0	0	0	0	0	100	402	100
pckA/Bvr	BS1330_I2088/PTS system transporter subunit IIA	B_abortus_90-0775	90730	91132	-	402	0	0	0	0	0	0	0	0	100	402	100
pckA/Bvr	BS1330_I2088/PTS system transporter subunit IIA	B_abortus_90-1280	90730	91132	-	402	0	0	0	0	0	0	0	0	100	402	100
pckA/Bvr	BS1330_I2088/PTS system transporter subunit IIA	B_abortus_90/50	940073	940475	+	402	0	0	0	0	0	0	0	0	100	402	100
pckA/Bvr	BS1330_I2088/PTS system transporter subunit IIA	B_abortus_93/1	234541	234943	+	402	0	0	0	0	0	0	0	0	100	402	100
pckA/Bvr	BS1330_I2088/PTS system transporter subunit IIA	B_abortus_A13334	384769	385171	-	402	0	0	0	0	0	0	0	0	100	402	100
pckA/Bvr	BS1330_I2088/PTS system transporter subunit IIA	B_abortus_B10-0018	90730	91132	-	402	0	0	0	0	0	0	0	0	100	402	100
pckA/Bvr	BS1330_I2088/PTS system transporter subunit IIA	B_abortus_B10-0091	2033022	2033424	+	402	0	0	0	0	0	0	0	0	100	402	100
pckA/Bvr	BS1330_I2088/PTS system transporter subunit IIA	B_abortus_B10-0973	90730	91132	-	402	0	0	0	0	0	0	0	0	100	402	100
pckA/Bvr	BS1330_I2088/PTS system transporter subunit IIA	B_abortus_BAB8416	2025142	2025544	+	402	0	0	0	0	0	0	0	0	100	402	100
pckA/Bvr	BS1330_I2088/PTS system transporter subunit IIA	B_abortus_BCB034	18619	19021	+	402	0	0	0	0	0	0	0	0	100	402	100
pckA/Bvr	BS1330_I2088/PTS system transporter subunit IIA	B_abortus_BDW	94761	95163	-	402	0	0	0	0	0	0	0	0	100	402	100
pckA/Bvr	BS1330_I2088/PTS system transporter subunit IIA	B_abortus_BER	1562759	1563161	-	402	0	0	0	0	0	0	0	0	100	402	100
pckA/Bvr	BS1330_I2088/PTS system transporter subunit IIA	B_abortus_BFY	2959	3361	-	402	0	0	0	0	0	0	0	0	100	402	100
pckA/Bvr	BS1330_I2088/PTS system transporter subunit IIA	B_abortus_bv2_86/8/59	2052815	2053217	+	402	0	0	0	0	0	0	0	0	100	402	100
pckA/Bvr	BS1330_I2088/PTS system transporter subunit IIA	B_abortus_bv3_Tulya	70864	71266	+	402	0	0	0	0	0	0	0	0	100	402	100
pckA/Bvr	BS1330_I2088/PTS system transporter subunit IIA	B_abortus_bv6_870	1984177	1984579	-	402	0	0	0	0	0	0	0	0	100	402	100
pckA/Bvr	BS1330_I2088/PTS system transporter subunit IIA	B_abortus_bv9_C68	2046635	2047037	+	402	0	0	0	0	0	0	0	0	100	402	100
pckA/Bvr	BS1330_I2088/PTS system transporter subunit IIA	B_abortus_CNGB_1011	1379693	1380095	+	402	0	0	0	0	0	0	0	0	100	402	100
pckA/Bvr	BS1330_I2088/PTS system transporter subunit IIA	B_abortus_CNGB_436	795138	795540	+	402	0	0	0	0	0	0	0	0	100	402	100
pckA/Bvr	BS1330_I2088/PTS system transporter subunit IIA	B_abortus_CNGB_752	795139	795541	+	402	0	0	0	0	0	0	0	0	100	402	100
pckA/Bvr	BS1330_I2088/PTS system transporter subunit IIA	B_abortus_CNGB_759	1686535	1686937	+	402	0	0	0	0	0	0	0	0	100	402	100
pckA/Bvr	BS1330_I2088/PTS system transporter subunit IIA	B_abortus_CNGB_966	1999008	1999410	+	402	0	0	0	0	0	0	0	0	100	402	100
pckA/Bvr	BS1330_I2088/PTS system transporter subunit IIA	B_abortus_CNGB1432	795132	795534	+	402	0	0	0	0	0	0	0	0	100	402	100
pckA/Bvr	BS1330_I2088/PTS system transporter subunit IIA	B_abortus_CNGB308	795133	795535	+	402	0	0	0	0	0	0	0	0	100	402	100
pckA/Bvr	BS1330_I2088/PTS system transporter subunit IIA	B_abortus_F1/06_B1	1118002	1118404	+	402	0	0	0	0	0	0	0	0	100	402	100
pckA/Bvr	BS1330_I2088/PTS system transporter subunit IIA	B_abortus_F2/06-8	794924	795326	+	402	0	0	0	0	0	0	0	0	100	402	100
pckA/Bvr	BS1330_I2088/PTS system transporter subunit IIA	B_abortus_F3/01-300	1954622	1955024	+	402	0	0	0	0	0	0	0	0	100	402	100
pckA/Bvr	BS1330_I2088/PTS system transporter subunit IIA	B_abortus_F3/07-1	1070197	1070599	+	402	0	0	0	0	0	0	0	0	100	402	100
pckA/Bvr	BS1330_I2088/PTS system transporter subunit IIA	B_abortus_LEVI237	813040	813442	+	402	0	0	0	0	0	0	0	0	100	402	100
pckA/Bvr	BS1330_I2088/PTS system transporter subunit IIA	B_abortus_NCTC_10505	709755	710157	+	402	0	0	0	0	0	0	0	0	100	402	100
pckA/Bvr	BS1330_I2088/PTS system transporter subunit IIA	B_abortus_NI380	1953401	1953803	+	402	0	0	0	0	0	0	0	0	100	402	100
pckA/Bvr	BS1330_I2088/PTS system transporter subunit IIA	B_abortus_NI388	51786	52188	+	402	0	0	0	0	0	0	0	0	100	402	100
pckA/Bvr	BS1330_I2088/PTS system transporter subunit IIA	B_abortus_NI518	237417	237819	+	402	0	0	0	0	0	0	0	0	100	402	100
pckA/Bvr	BS1330_I2088/PTS system transporter subunit IIA	B_abortus_NI593	1954695	1955097	+	402	0	0	0	0	0	0	0	0	100	402	100
pckA/Bvr	BS1330_I2088/PTS system transporter subunit IIA	B_abortus_NI622	1997308	1997710	+	402	0	0	0	0	0	0	0	0	100	402	100
pckA/Bvr	BS1330_I2088/PTS system transporter subunit IIA	B_abortus_NI633	1954623	1955025	+	402	0	0	0	0	0	0	0	0	100	402	100
pckA/Bvr	BS1330_I2088/PTS system transporter subunit IIA	B_abortus_NI639	1900423	1900825	+	402	0	0	0	0	0	0	0	0	100	402	100
pckA/Bvr	BS1330_I2088/PTS system transporter subunit IIA	B_abortus_NI645	1900420	1900822	+	402	0	0	0	0	0	0	0	0	100	402	100
pckA/Bvr	BS1330_I2088/PTS system transporter subunit IIA	B_abortus_RB51	1999725	2000127	+	402	0	0	0	0	0	0	0	0	100	402	100
pckA/Bvr	BS1330_I2088/PTS system transporter subunit IIA	B_abortus_S19	2031394	2031796	+	402	0	0	0	0	0	0	0	0	100	402	100
pckA/Bvr	BS1330_I2088/PTS system transporter subunit IIA	Bab2308	2030227	2030629	+	402	0	0	0	0	0	0	0	0	100	402	100
pckA/Bvr	BS1330_I2088/PTS system transporter subunit IIA	Bab9-941	2033108	2033510	+	402	0	0	0	0	0	0	0	0	100	402	100
pckA/Bvr	BS1330_I2089/ptsH phosphocarrier protein HPr/ptsH phosphocarrier protein HPr	.11502_1_17.3	221048	221363	+	315	0	0	0	0	0	0	0	0	100	315	100
pckA/Bvr	BS1330_I2089/ptsH phosphocarrier protein HPr/ptsH phosphocarrier protein HPr	.11502_1_18.3	221040	221355	+	315	0	0	0	0	0	0	0	0	100	315	100
pckA/Bvr	BS1330_I2089/ptsH phosphocarrier protein HPr/ptsH phosphocarrier protein HPr	.11502_1_19.1	609234	609549	+	315	0	0	0	0	0	0	0	0	100	315	100
pckA/Bvr	BS1330_I2089/ptsH phosphocarrier protein HPr/ptsH phosphocarrier protein HPr	.11940_5_95.1	220985	221300	+	315	0	0	0	0	0	0	0	0	100	315	100
pckA/Bvr	BS1330_I2089/ptsH phosphocarrier protein HPr/ptsH phosphocarrier protein HPr	.11983_1_28.2_part2	71125	71440	+	315	0	0	0	0	0	0	0	0	100	315	100
pckA/Bvr	BS1330_I2089/ptsH phosphocarrier protein HPr/ptsH phosphocarrier protein HPr	.11983_1_29.1_part1	220991	221306	+	315	0	0	0	0	0	0	0	0	100	315	100
pckA/Bvr	BS1330_I2089/ptsH phosphocarrier protein HPr/ptsH phosphocarrier protein HPr	.11983_1_30.2_part2	90680	90995	+	315	0	0	0	0	0	0	0	0	100	315	100
pckA/Bvr	BS1330_I2089/ptsH phosphocarrier protein HPr/ptsH phosphocarrier protein HPr	.11983_1_33.1_part1	170131	170446	-	315	0	0	0	0	0	0	0	0	100	315	100
pckA/Bvr	BS1330_I2089/ptsH phosphocarrier protein HPr/ptsH phosphocarrier protein HPr	.11983_1_34.2	241081	241396	-	315	0	0	0	0	0	0	0	0	100	315	100
pckA/Bvr	BS1330_I2089/ptsH phosphocarrier protein HPr/ptsH phosphocarrier protein HPr	.11983_1_35.1	170083	170398	-	315	0	0	0	0	0	0	0	0	100	315	100
pckA/Bvr	BS1330_I2089/ptsH phosphocarrier protein HPr/ptsH phosphocarrier protein HPr	.11983_1_36.2	170083	170398	-	315	0	0	0	0	0	0	0	0	100	315	100
pckA/Bvr	BS1330_I2089/ptsH phosphocarrier protein HPr/ptsH phosphocarrier protein HPr	.11983_1_37.1	345530	345845	-	315	0	0	0	0	0	0	0	0	100	315	100
pckA/Bvr	BS1330_I2089/ptsH phosphocarrier protein HPr/ptsH phosphocarrier protein HPr	.11983_1_38.1_part2	71125	71440	+	315	0	0	0	0	0	0	0	0	100	315	100
pckA/Bvr	BS1330_I2089/ptsH phosphocarrier protein HPr/ptsH phosphocarrier protein HPr	.11983_1_39.3_part1	220995	221310	+	315	0	0	0	0	0	0	0	0	100	315	100
pckA/Bvr	BS1330_I2089/ptsH phosphocarrier protein HPr/ptsH phosphocarrier protein HPr	.11983_1_40.1_part1	170083	170398	-	315	0	0	0	0	0	0	0	0	100	315	100
pckA/Bvr	BS1330_I2089/ptsH phosphocarrier protein HPr/ptsH phosphocarrier protein HPr	.11983_1_41.2_part2	71125	71440	+	315	0	0	0	0	0	0	0	0	100	315	100
pckA/Bvr	BS1330_I2089/ptsH phosphocarrier protein HPr/ptsH phosphocarrier protein HPr	.11983_1_42.1	170186	170501	-	315	0	0	0	0	0	0	0	0	100	315	100
pckA/Bvr	BS1330_I2089/ptsH phosphocarrier protein HPr/ptsH phosphocarrier protein HPr	.11983_1_44.1	220989	221304	+	315	0	0	0	0	0	0	0	0	100	315	100
pckA/Bvr	BS1330_I2089/ptsH phosphocarrier protein HPr/ptsH phosphocarrier protein HPr	.11983_1_45.1	170099	170414	-	315	0	0	0	0	0	0	0	0	100	315	100
pckA/Bvr	BS1330_I2089/ptsH phosphocarrier protein HPr/ptsH phosphocarrier protein HPr	.11983_1_46.3	170023	170338	-	315	0	0	0	0	0	0	0	0	100	315	100
pckA/Bvr	BS1330_I2089/ptsH phosphocarrier protein HPr/ptsH phosphocarrier protein HPr	.11983_1_47.1_part1	170091	170406	-	315	0	0	0	0	0	0	0	0	100	315	100
pckA/Bvr	BS1330_I2089/ptsH phosphocarrier protein HPr/ptsH phosphocarrier protein HPr	.11983_1_48.3	220989	221304	+	315	0	0	0	0	0	0	0	0	100	315	100
pckA/Bvr	BS1330_I2089/ptsH phosphocarrier protein HPr/ptsH phosphocarrier protein HPr	.11983_1_49.1_part1	170083	170398	-	315	0	0	0	0	0	0	0	0	100	315	100
pckA/Bvr	BS1330_I2089/ptsH phosphocarrier protein HPr/ptsH phosphocarrier protein HPr	.11983_1_50.3	170083	170398	-	315	0	0	0	0	0	0	0	0	100	315	100
pckA/Bvr	BS1330_I2089/ptsH phosphocarrier protein HPr/ptsH phosphocarrier protein HPr	.11983_1_51.2	170173	170488	-	315	0	0	0	0	0	0	0	0	100	315	100
pckA/Bvr	BS1330_I2089/ptsH phosphocarrier protein HPr/ptsH phosphocarrier protein HPr	.11983_1_52.1	170099	170414	-	315	0	0	0	0	0	0	0	0	100	315	100
pckA/Bvr	BS1330_I2089/ptsH phosphocarrier protein HPr/ptsH phosphocarrier protein HPr	.11983_1_53.3	241242	241557	-	315	0	0	0	0	0	0	0	0	100	315	100
pckA/Bvr	BS1330_I2089/ptsH phosphocarrier protein HPr/ptsH phosphocarrier protein HPr	.11983_1_54.1	170083	170398	-	315	0	0	0	0	0	0	0	0	100	315	100
pckA/Bvr	BS1330_I2089/ptsH phosphocarrier protein HPr/ptsH phosphocarrier protein HPr	.11983_1_55.1	220999	221314	+	315	0	0	0	0	0	0	0	0	100	315	100
pckA/Bvr	BS1330_I2089/ptsH phosphocarrier protein HPr/ptsH phosphocarrier protein HPr	.11983_1_56.2	170091	170406	-	315	0	0	0	0	0	0	0	0	100	315	100
pckA/Bvr	BS1330_I2089/ptsH phosphocarrier protein HPr/ptsH phosphocarrier protein HPr	.11983_1_57.1_part1	170083	170398	-	315	0	0	0	0	0	0	0	0	100	315	100
pckA/Bvr	BS1330_I2089/ptsH phosphocarrier protein HPr/ptsH phosphocarrier protein HPr	.11983_1_58.2_part1	170092	170407	-	315	0	0	0	0	0	0	0	0	100	315	100
pckA/Bvr	BS1330_I2089/ptsH phosphocarrier protein HPr/ptsH phosphocarrier protein HPr	.11983_1_59.1	241062	241377	-	315	0	0	0	0	0	0	0	0	100	315	100
pckA/Bvr	BS1330_I2089/ptsH phosphocarrier protein HPr/ptsH phosphocarrier protein HPr	.11983_1_60.1	234204	234519	+	315	0	0	0	0	0	0	0	0	100	315	100
pckA/Bvr	BS1330_I2089/ptsH phosphocarrier protein HPr/ptsH phosphocarrier protein HPr	.11983_1_61.1_part2	198828	199143	+	315	0	0	0	0	0	0	0	0	100	315	100
pckA/Bvr	BS1330_I2089/ptsH phosphocarrier protein HPr/ptsH phosphocarrier protein HPr	.11983_1_62.3	241255	241570	-	315	0	0	0	0	0	0	0	0	100	315	100
pckA/Bvr	BS1330_I2089/ptsH phosphocarrier protein HPr/ptsH phosphocarrier protein HPr	.11983_1_63.4	220995	221310	+	315	0	0	0	0	0	0	0	0	100	315	100
pckA/Bvr	BS1330_I2089/ptsH phosphocarrier protein HPr/ptsH phosphocarrier protein HPr	.11983_1_64.3	220998	221313	+	315	0	0	0	0	0	0	0	0	100	315	100
pckA/Bvr	BS1330_I2089/ptsH phosphocarrier protein HPr/ptsH phosphocarrier protein HPr	.11983_1_65.3	220993	221308	+	315	0	0	0	0	0	0	0	0	100	315	100
pckA/Bvr	BS1330_I2089/ptsH phosphocarrier protein HPr/ptsH phosphocarrier protein HPr	.11983_1_67.3_part1	220992	221307	+	315	0	0	0	0	0	0	0	0	100	315	100
pckA/Bvr	BS1330_I2089/ptsH phosphocarrier protein HPr/ptsH phosphocarrier protein HPr	.11983_1_68.1	216880	217195	+	315	0	0	0	0	0	0	0	0	100	315	100
pckA/Bvr	BS1330_I2089/ptsH phosphocarrier protein HPr/ptsH phosphocarrier protein HPr	.11983_1_69.1_part2	89251	89566	+	315	0	0	0	0	0	0	0	0	100	315	100
pckA/Bvr	BS1330_I2089/ptsH phosphocarrier protein HPr/ptsH phosphocarrier protein HPr	.11983_1_70.1	170117	170432	-	315	0	0	0	0	0	0	0	0	100	315	100
pckA/Bvr	BS1330_I2089/ptsH phosphocarrier protein HPr/ptsH phosphocarrier protein HPr	.11983_1_71.1_part1	170083	170398	-	315	0	0	0	0	0	0	0	0	100	315	100
pckA/Bvr	BS1330_I2089/ptsH phosphocarrier protein HPr/ptsH phosphocarrier protein HPr	.11983_1_72.2	170125	170440	-	315	0	0	0	0	0	0	0	0	100	315	100
pckA/Bvr	BS1330_I2089/ptsH phosphocarrier protein HPr/ptsH phosphocarrier protein HPr	.11983_1_73.1	220998	221313	+	315	0	0	0	0	0	0	0	0	100	315	100
pckA/Bvr	BS1330_I2089/ptsH phosphocarrier protein HPr/ptsH phosphocarrier protein HPr	.11983_1_74.1	591226	591541	+	315	0	0	0	0	0	0	0	0	100	315	100
pckA/Bvr	BS1330_I2089/ptsH phosphocarrier protein HPr/ptsH phosphocarrier protein HPr	.11983_1_75.2_part2	198833	199148	+	315	0	0	0	0	0	0	0	0	100	315	100
pckA/Bvr	BS1330_I2089/ptsH phosphocarrier protein HPr/ptsH phosphocarrier protein HPr	.11983_1_76.1_part1	220993	221308	+	315	0	0	0	0	0	0	0	0	100	315	100
pckA/Bvr	BS1330_I2089/ptsH phosphocarrier protein HPr/ptsH phosphocarrier protein HPr	.11983_1_77.2_part1	170099	170414	-	315	0	0	0	0	0	0	0	0	100	315	100
pckA/Bvr	BS1330_I2089/ptsH phosphocarrier protein HPr/ptsH phosphocarrier protein HPr	.11983_1_78.2	220989	221304	+	315	0	0	0	0	0	0	0	0	100	315	100
pckA/Bvr	BS1330_I2089/ptsH phosphocarrier protein HPr/ptsH phosphocarrier protein HPr	.11983_1_79.3_part1	170107	170422	-	315	0	0	0	0	0	0	0	0	100	315	100
pckA/Bvr	BS1330_I2089/ptsH phosphocarrier protein HPr/ptsH phosphocarrier protein HPr	.11983_1_80.2_part2	139196	139511	+	315	0	0	0	0	0	0	0	0	100	315	100
pckA/Bvr	BS1330_I2089/ptsH phosphocarrier protein HPr/ptsH phosphocarrier protein HPr	.11983_1_82.1	170123	170438	-	315	0	0	0	0	0	0	0	0	100	315	100
pckA/Bvr	BS1330_I2089/ptsH phosphocarrier protein HPr/ptsH phosphocarrier protein HPr	.11983_1_83.6_part1	3202	3517	+	315	1	0	0	0	0	0	0	0	99.6825	315	100
pckA/Bvr	BS1330_I2089/ptsH phosphocarrier protein HPr/ptsH phosphocarrier protein HPr	.12045_3_50.2_part2	123742	124057	-	315	0	0	0	0	0	0	0	0	100	315	100
pckA/Bvr	BS1330_I2089/ptsH phosphocarrier protein HPr/ptsH phosphocarrier protein HPr	.12045_3_51.2	170123	170438	-	315	0	0	0	0	0	0	0	0	100	315	100
pckA/Bvr	BS1330_I2089/ptsH phosphocarrier protein HPr/ptsH phosphocarrier protein HPr	.12045_3_52.2	220987	221302	+	315	0	0	0	0	0	0	0	0	100	315	100
pckA/Bvr	BS1330_I2089/ptsH phosphocarrier protein HPr/ptsH phosphocarrier protein HPr	.12673_8_1.1	216873	217188	+	315	1	0	0	0	0	0	0	0	99.6825	315	100
pckA/Bvr	BS1330_I2089/ptsH phosphocarrier protein HPr/ptsH phosphocarrier protein HPr	.12673_8_15.2	220953	221268	+	315	0	0	0	0	0	0	0	0	100	315	100
pckA/Bvr	BS1330_I2089/ptsH phosphocarrier protein HPr/ptsH phosphocarrier protein HPr	.12673_8_2.1_part2	90680	90995	+	315	1	0	0	0	0	0	0	0	99.6825	315	100
pckA/Bvr	BS1330_I2089/ptsH phosphocarrier protein HPr/ptsH phosphocarrier protein HPr	.12673_8_3.2	170117	170432	-	315	0	0	0	0	0	0	0	0	100	315	100
pckA/Bvr	BS1330_I2089/ptsH phosphocarrier protein HPr/ptsH phosphocarrier protein HPr	.12673_8_4.3_part2	170223	170538	-	315	0	0	0	0	0	0	0	0	100	315	100
pckA/Bvr	BS1330_I2089/ptsH phosphocarrier protein HPr/ptsH phosphocarrier protein HPr	.12673_8_9.1	170216	170531	-	315	0	0	0	0	0	0	0	0	100	315	100
pckA/Bvr	BS1330_I2089/ptsH phosphocarrier protein HPr/ptsH phosphocarrier protein HPr	.14913_1_2.2	241087	241402	-	315	0	0	0	0	0	0	0	0	100	315	100
pckA/Bvr	BS1330_I2089/ptsH phosphocarrier protein HPr/ptsH phosphocarrier protein HPr	.14913_1_8.1	221001	221316	+	315	0	0	0	0	0	0	0	0	100	315	100
pckA/Bvr	BS1330_I2089/ptsH phosphocarrier protein HPr/ptsH phosphocarrier protein HPr	B_abortus_01-0065	90412	90727	-	315	0	0	0	0	0	0	0	0	100	315	100
pckA/Bvr	BS1330_I2089/ptsH phosphocarrier protein HPr/ptsH phosphocarrier protein HPr	B_abortus_104M	2032119	2032434	+	315	0	0	0	0	0	0	0	0	100	315	100
pckA/Bvr	BS1330_I2089/ptsH phosphocarrier protein HPr/ptsH phosphocarrier protein HPr	B_abortus_134	71263	71578	+	315	0	0	0	0	0	0	0	0	100	315	100
pckA/Bvr	BS1330_I2089/ptsH phosphocarrier protein HPr/ptsH phosphocarrier protein HPr	B_abortus_3196	633438	633753	-	315	0	0	0	0	0	0	0	0	100	315	100
pckA/Bvr	BS1330_I2089/ptsH phosphocarrier protein HPr/ptsH phosphocarrier protein HPr	B_abortus_63_75	1799360	1799675	+	315	0	0	0	0	0	0	0	0	100	315	100
pckA/Bvr	BS1330_I2089/ptsH phosphocarrier protein HPr/ptsH phosphocarrier protein HPr	B_abortus_63/144	221018	221333	+	315	0	0	0	0	0	0	0	0	100	315	100
pckA/Bvr	BS1330_I2089/ptsH phosphocarrier protein HPr/ptsH phosphocarrier protein HPr	B_abortus_63/59	1381169	1381484	+	315	0	0	0	0	0	0	0	0	100	315	100
pckA/Bvr	BS1330_I2089/ptsH phosphocarrier protein HPr/ptsH phosphocarrier protein HPr	B_abortus_64/108	1955090	1955405	+	315	0	0	0	0	0	0	0	0	100	315	100
pckA/Bvr	BS1330_I2089/ptsH phosphocarrier protein HPr/ptsH phosphocarrier protein HPr	B_abortus_65/63	227173	227488	+	315	1	0	0	0	0	0	0	0	99.6825	315	100
pckA/Bvr	BS1330_I2089/ptsH phosphocarrier protein HPr/ptsH phosphocarrier protein HPr	B_abortus_67/781	1955083	1955398	+	315	0	0	0	0	0	0	0	0	100	315	100
pckA/Bvr	BS1330_I2089/ptsH phosphocarrier protein HPr/ptsH phosphocarrier protein HPr	B_abortus_68-3396P	90412	90727	-	315	0	0	0	0	0	0	0	0	100	315	100
pckA/Bvr	BS1330_I2089/ptsH phosphocarrier protein HPr/ptsH phosphocarrier protein HPr	B_abortus_80/108	1955055	1955370	+	315	0	0	0	0	0	0	0	0	100	315	100
pckA/Bvr	BS1330_I2089/ptsH phosphocarrier protein HPr/ptsH phosphocarrier protein HPr	B_abortus_82-2330	1952928	1953243	+	315	1	0	0	0	0	0	0	0	99.6825	315	100
pckA/Bvr	BS1330_I2089/ptsH phosphocarrier protein HPr/ptsH phosphocarrier protein HPr	B_abortus_82-3893	1952843	1953158	+	315	0	0	0	0	0	0	0	0	100	315	100
pckA/Bvr	BS1330_I2089/ptsH phosphocarrier protein HPr/ptsH phosphocarrier protein HPr	B_abortus_84-0928	2033544	2033859	+	315	0	0	0	0	0	0	0	0	100	315	100
pckA/Bvr	BS1330_I2089/ptsH phosphocarrier protein HPr/ptsH phosphocarrier protein HPr	B_abortus_84/26	227185	227500	+	315	0	0	0	0	0	0	0	0	100	315	100
pckA/Bvr	BS1330_I2089/ptsH phosphocarrier protein HPr/ptsH phosphocarrier protein HPr	B_abortus_85-1058	1953044	1953359	+	315	0	0	0	0	0	0	0	0	100	315	100
pckA/Bvr	BS1330_I2089/ptsH phosphocarrier protein HPr/ptsH phosphocarrier protein HPr	B_abortus_85/69	621367	621682	-	315	0	0	0	0	0	0	0	0	100	315	100
pckA/Bvr	BS1330_I2089/ptsH phosphocarrier protein HPr/ptsH phosphocarrier protein HPr	B_abortus_87-0095	90412	90727	-	315	0	0	0	0	0	0	0	0	100	315	100
pckA/Bvr	BS1330_I2089/ptsH phosphocarrier protein HPr/ptsH phosphocarrier protein HPr	B_abortus_87-2211	90411	90726	-	315	0	0	0	0	0	0	0	0	100	315	100
pckA/Bvr	BS1330_I2089/ptsH phosphocarrier protein HPr/ptsH phosphocarrier protein HPr	B_abortus_88/226	1704361	1704676	+	315	0	0	0	0	0	0	0	0	100	315	100
pckA/Bvr	BS1330_I2089/ptsH phosphocarrier protein HPr/ptsH phosphocarrier protein HPr	B_abortus_90-0737	1603278	1603593	+	315	0	0	0	0	0	0	0	0	100	315	100
pckA/Bvr	BS1330_I2089/ptsH phosphocarrier protein HPr/ptsH phosphocarrier protein HPr	B_abortus_90-0775	90412	90727	-	315	0	0	0	0	0	0	0	0	100	315	100
pckA/Bvr	BS1330_I2089/ptsH phosphocarrier protein HPr/ptsH phosphocarrier protein HPr	B_abortus_90-1280	90412	90727	-	315	0	0	0	0	0	0	0	0	100	315	100
pckA/Bvr	BS1330_I2089/ptsH phosphocarrier protein HPr/ptsH phosphocarrier protein HPr	B_abortus_90/50	940478	940793	+	315	0	0	0	0	0	0	0	0	100	315	100
pckA/Bvr	BS1330_I2089/ptsH phosphocarrier protein HPr/ptsH phosphocarrier protein HPr	B_abortus_93/1	234946	235261	+	315	0	0	0	0	0	0	0	0	100	315	100
pckA/Bvr	BS1330_I2089/ptsH phosphocarrier protein HPr/ptsH phosphocarrier protein HPr	B_abortus_A13334	384451	384766	-	315	0	0	0	0	0	0	0	0	100	315	100
pckA/Bvr	BS1330_I2089/ptsH phosphocarrier protein HPr/ptsH phosphocarrier protein HPr	B_abortus_B10-0018	90412	90727	-	315	0	0	0	0	0	0	0	0	100	315	100
pckA/Bvr	BS1330_I2089/ptsH phosphocarrier protein HPr/ptsH phosphocarrier protein HPr	B_abortus_B10-0091	2033427	2033742	+	315	0	0	0	0	0	0	0	0	100	315	100
pckA/Bvr	BS1330_I2089/ptsH phosphocarrier protein HPr/ptsH phosphocarrier protein HPr	B_abortus_B10-0973	90412	90727	-	315	0	0	0	0	0	0	0	0	100	315	100
pckA/Bvr	BS1330_I2089/ptsH phosphocarrier protein HPr/ptsH phosphocarrier protein HPr	B_abortus_BAB8416	2025547	2025862	+	315	0	0	0	0	0	0	0	0	100	315	100
pckA/Bvr	BS1330_I2089/ptsH phosphocarrier protein HPr/ptsH phosphocarrier protein HPr	B_abortus_BCB034	19024	19339	+	315	0	0	0	0	0	0	0	0	100	315	100
pckA/Bvr	BS1330_I2089/ptsH phosphocarrier protein HPr/ptsH phosphocarrier protein HPr	B_abortus_BDW	94443	94758	-	315	0	0	0	0	0	0	0	0	100	315	100
pckA/Bvr	BS1330_I2089/ptsH phosphocarrier protein HPr/ptsH phosphocarrier protein HPr	B_abortus_BER	1562441	1562756	-	315	0	0	0	0	0	0	0	0	100	315	100
pckA/Bvr	BS1330_I2089/ptsH phosphocarrier protein HPr/ptsH phosphocarrier protein HPr	B_abortus_BFY	2641	2956	-	315	0	0	0	0	0	0	0	0	100	315	100
pckA/Bvr	BS1330_I2089/ptsH phosphocarrier protein HPr/ptsH phosphocarrier protein HPr	B_abortus_bv2_86/8/59	2053220	2053535	+	315	0	0	0	0	0	0	0	0	100	315	100
pckA/Bvr	BS1330_I2089/ptsH phosphocarrier protein HPr/ptsH phosphocarrier protein HPr	B_abortus_bv3_Tulya	71269	71584	+	315	0	0	0	0	0	0	0	0	100	315	100
pckA/Bvr	BS1330_I2089/ptsH phosphocarrier protein HPr/ptsH phosphocarrier protein HPr	B_abortus_bv6_870	1983859	1984174	-	315	0	0	0	0	0	0	0	0	100	315	100
pckA/Bvr	BS1330_I2089/ptsH phosphocarrier protein HPr/ptsH phosphocarrier protein HPr	B_abortus_bv9_C68	2047040	2047355	+	315	0	0	0	0	0	0	0	0	100	315	100
pckA/Bvr	BS1330_I2089/ptsH phosphocarrier protein HPr/ptsH phosphocarrier protein HPr	B_abortus_CNGB_1011	1380098	1380413	+	315	0	0	0	0	0	0	0	0	100	315	100
pckA/Bvr	BS1330_I2089/ptsH phosphocarrier protein HPr/ptsH phosphocarrier protein HPr	B_abortus_CNGB_436	795543	795858	+	315	0	0	0	0	0	0	0	0	100	315	100
pckA/Bvr	BS1330_I2089/ptsH phosphocarrier protein HPr/ptsH phosphocarrier protein HPr	B_abortus_CNGB_752	795544	795859	+	315	0	0	0	0	0	0	0	0	100	315	100
pckA/Bvr	BS1330_I2089/ptsH phosphocarrier protein HPr/ptsH phosphocarrier protein HPr	B_abortus_CNGB_759	1686940	1687255	+	315	0	0	0	0	0	0	0	0	100	315	100
pckA/Bvr	BS1330_I2089/ptsH phosphocarrier protein HPr/ptsH phosphocarrier protein HPr	B_abortus_CNGB_966	1999413	1999728	+	315	0	0	0	0	0	0	0	0	100	315	100
pckA/Bvr	BS1330_I2089/ptsH phosphocarrier protein HPr/ptsH phosphocarrier protein HPr	B_abortus_CNGB1432	795537	795852	+	315	0	0	0	0	0	0	0	0	100	315	100
pckA/Bvr	BS1330_I2089/ptsH phosphocarrier protein HPr/ptsH phosphocarrier protein HPr	B_abortus_CNGB308	795538	795853	+	315	0	0	0	0	0	0	0	0	100	315	100
pckA/Bvr	BS1330_I2089/ptsH phosphocarrier protein HPr/ptsH phosphocarrier protein HPr	B_abortus_F1/06_B1	1118407	1118722	+	315	0	0	0	0	0	0	0	0	100	315	100
pckA/Bvr	BS1330_I2089/ptsH phosphocarrier protein HPr/ptsH phosphocarrier protein HPr	B_abortus_F2/06-8	795329	795644	+	315	0	0	0	0	0	0	0	0	100	315	100
pckA/Bvr	BS1330_I2089/ptsH phosphocarrier protein HPr/ptsH phosphocarrier protein HPr	B_abortus_F3/01-300	1955027	1955342	+	315	0	0	0	0	0	0	0	0	100	315	100
pckA/Bvr	BS1330_I2089/ptsH phosphocarrier protein HPr/ptsH phosphocarrier protein HPr	B_abortus_F3/07-1	1070602	1070917	+	315	0	0	0	0	0	0	0	0	100	315	100
pckA/Bvr	BS1330_I2089/ptsH phosphocarrier protein HPr/ptsH phosphocarrier protein HPr	B_abortus_LEVI237	813445	813760	+	315	0	0	0	0	0	0	0	0	100	315	100
pckA/Bvr	BS1330_I2089/ptsH phosphocarrier protein HPr/ptsH phosphocarrier protein HPr	B_abortus_NCTC_10505	710160	710475	+	315	0	0	0	0	0	0	0	0	100	315	100
pckA/Bvr	BS1330_I2089/ptsH phosphocarrier protein HPr/ptsH phosphocarrier protein HPr	B_abortus_NI380	1953806	1954121	+	315	0	0	0	0	0	0	0	0	100	315	100
pckA/Bvr	BS1330_I2089/ptsH phosphocarrier protein HPr/ptsH phosphocarrier protein HPr	B_abortus_NI388	52191	52506	+	315	0	0	0	0	0	0	0	0	100	315	100
pckA/Bvr	BS1330_I2089/ptsH phosphocarrier protein HPr/ptsH phosphocarrier protein HPr	B_abortus_NI518	237822	238137	+	315	0	0	0	0	0	0	0	0	100	315	100
pckA/Bvr	BS1330_I2089/ptsH phosphocarrier protein HPr/ptsH phosphocarrier protein HPr	B_abortus_NI593	1955100	1955415	+	315	0	0	0	0	0	0	0	0	100	315	100
pckA/Bvr	BS1330_I2089/ptsH phosphocarrier protein HPr/ptsH phosphocarrier protein HPr	B_abortus_NI622	1997713	1998028	+	315	0	0	0	0	0	0	0	0	100	315	100
pckA/Bvr	BS1330_I2089/ptsH phosphocarrier protein HPr/ptsH phosphocarrier protein HPr	B_abortus_NI633	1955028	1955343	+	315	0	0	0	0	0	0	0	0	100	315	100
pckA/Bvr	BS1330_I2089/ptsH phosphocarrier protein HPr/ptsH phosphocarrier protein HPr	B_abortus_NI639	1900828	1901143	+	315	0	0	0	0	0	0	0	0	100	315	100
pckA/Bvr	BS1330_I2089/ptsH phosphocarrier protein HPr/ptsH phosphocarrier protein HPr	B_abortus_NI645	1900825	1901140	+	315	0	0	0	0	0	0	0	0	100	315	100
pckA/Bvr	BS1330_I2089/ptsH phosphocarrier protein HPr/ptsH phosphocarrier protein HPr	B_abortus_RB51	2000130	2000445	+	315	0	0	0	0	0	0	0	0	100	315	100
pckA/Bvr	BS1330_I2089/ptsH phosphocarrier protein HPr/ptsH phosphocarrier protein HPr	B_abortus_S19	2031799	2032114	+	315	0	0	0	0	0	0	0	0	100	315	100
pckA/Bvr	BS1330_I2089/ptsH phosphocarrier protein HPr/ptsH phosphocarrier protein HPr	Bab2308	2030632	2030947	+	315	1	0	0	0	0	0	0	0	99.6825	315	100
pckA/Bvr	BS1330_I2089/ptsH phosphocarrier protein HPr/ptsH phosphocarrier protein HPr	Bab9-941	2033513	2033828	+	315	0	0	0	0	0	0	0	0	100	315	100
pckA/Bvr	BS1330_I2090/hypothetical protein	B_abortus_134	47001	47059	+	318	9	0	1	2	0	1	261	1	93.0818	57	17.9245
pckA/Bvr	BS1330_I2090/hypothetical protein	B_abortus_134	3	45	-	318	5	0	1	2	0	1	277	1	91.5094	41	12.8931
pckA/Bvr	BS1330_I2090/hypothetical protein	B_abortus_134	38407	38464	+	318	9	0	1	2	0	1	262	1	92.7673	56	17.6101
pckA/Bvr	BS1330_I2090/hypothetical protein	B_abortus_134	43005	43030	+	318	2	0	0	2	0	0	293	1	95.9119	25	7.86164
pckA/Bvr	BS1330_I2090/hypothetical protein	B_abortus_134	0	31	-	318	4	0	0	2	0	0	287	1	98.1132	31	9.74843
pckA/Bvr	BS1330_I2090/hypothetical protein	B_abortus_134	27125	27152	+	318	1	0	0	2	0	0	291	1	90.2516	27	8.49057
pckA/Bvr	BS1330_I2090/hypothetical protein	B_abortus_134	8157	8186	+	318	3	0	0	2	0	0	289	1	97.7987	29	9.1195
pckA/Bvr	BS1330_I2090/hypothetical protein	B_abortus_BCB034	4	29	-	318	2	0	0	2	0	0	293	1	95.5975	25	7.86164
pckA/Bvr	BS1330_I2090/hypothetical protein	B_abortus_BCB034	18871	18902	+	318	4	0	0	2	0	0	287	1	97.7987	31	9.74843
pckA/Bvr	BS1330_I2090/hypothetical protein	B_abortus_BCB034	7	34	-	318	1	0	0	2	0	0	291	1	91.8239	27	8.49057
pckA/Bvr	BS1330_I2090/hypothetical protein	B_abortus_BCB034	2	32	-	318	4	0	0	2	0	0	288	1	97.1698	30	9.43396
pckA/Bvr	BS1330_I2090/hypothetical protein	B_abortus_BCB034	0	28	-	318	3	0	0	2	0	0	290	1	98.1132	28	8.80503
pckA/Bvr	BS1330_I2090/hypothetical protein	B_abortus_134	3	64	-	318	10	0	1	1	0	1	258	1	95.9119	60	18.8679
pckA/Bvr	BS1330_I2090/hypothetical protein	B_abortus_134	8074	8135	+	318	10	0	1	1	0	1	258	1	93.7107	60	18.8679
pckA/Bvr	BS1330_I2090/hypothetical protein	B_abortus_134	9787	9848	+	318	10	0	1	1	0	1	258	1	94.6541	60	18.8679
pckA/Bvr	BS1330_I2090/hypothetical protein	B_abortus_134	7	68	-	318	8	0	1	1	0	1	258	1	95.283	60	18.8679
pckA/Bvr	BS1330_I2090/hypothetical protein	B_abortus_BCB034	12251	12312	+	318	10	0	1	1	0	1	258	1	91.5094	60	18.8679
pckA/Bvr	BS1330_I2090/hypothetical protein	B_abortus_BCB034	48506	48539	+	318	5	0	0	1	0	0	285	1	97.7987	33	10.3774
pckA/Bvr	BS1330_I2090/hypothetical protein	.11983_1_80.2_part2	139574	139892	+	318	0	0	0	0	0	0	0	0	100	318	100
pckA/Bvr	BS1330_I2091/ahcY S-adenosyl-L-homocysteine hydrolase	.11502_1_17.3	221670	223071	+	1401	0	0	0	0	0	0	0	0	100	1401	100
pckA/Bvr	BS1330_I2091/ahcY S-adenosyl-L-homocysteine hydrolase	.11502_1_18.3	221662	223063	+	1401	0	0	0	0	0	0	0	0	100	1401	100
pckA/Bvr	BS1330_I2091/ahcY S-adenosyl-L-homocysteine hydrolase	.11502_1_19.1	609856	611257	+	1401	0	0	0	0	0	0	0	0	100	1401	100
pckA/Bvr	BS1330_I2091/ahcY S-adenosyl-L-homocysteine hydrolase	.11940_5_95.1	221607	223008	+	1401	0	0	0	0	0	0	0	0	100	1401	100
pckA/Bvr	BS1330_I2091/ahcY S-adenosyl-L-homocysteine hydrolase	.11983_1_28.2_part2	71747	73148	+	1401	0	0	0	0	0	0	0	0	100	1401	100
pckA/Bvr	BS1330_I2091/ahcY S-adenosyl-L-homocysteine hydrolase	.11983_1_29.1_part1	221613	223014	+	1401	0	0	0	0	0	0	0	0	100	1401	100
pckA/Bvr	BS1330_I2091/ahcY S-adenosyl-L-homocysteine hydrolase	.11983_1_30.2_part2	91302	92703	+	1401	0	0	0	0	0	0	0	0	100	1401	100
pckA/Bvr	BS1330_I2091/ahcY S-adenosyl-L-homocysteine hydrolase	.11983_1_33.1_part1	168423	169824	-	1401	0	0	0	0	0	0	0	0	100	1401	100
pckA/Bvr	BS1330_I2091/ahcY S-adenosyl-L-homocysteine hydrolase	.11983_1_34.2	239373	240774	-	1401	0	0	0	0	0	0	0	0	100	1401	100
pckA/Bvr	BS1330_I2091/ahcY S-adenosyl-L-homocysteine hydrolase	.11983_1_35.1	168375	169776	-	1401	0	0	0	0	0	0	0	0	100	1401	100
pckA/Bvr	BS1330_I2091/ahcY S-adenosyl-L-homocysteine hydrolase	.11983_1_36.2	168375	169776	-	1401	0	0	0	0	0	0	0	0	100	1401	100
pckA/Bvr	BS1330_I2091/ahcY S-adenosyl-L-homocysteine hydrolase	.11983_1_37.1	343822	345223	-	1401	0	0	0	0	0	0	0	0	100	1401	100
pckA/Bvr	BS1330_I2091/ahcY S-adenosyl-L-homocysteine hydrolase	.11983_1_38.1_part2	71747	73148	+	1401	0	0	0	0	0	0	0	0	100	1401	100
pckA/Bvr	BS1330_I2091/ahcY S-adenosyl-L-homocysteine hydrolase	.11983_1_39.3_part1	221617	223018	+	1401	0	0	0	0	0	0	0	0	100	1401	100
pckA/Bvr	BS1330_I2091/ahcY S-adenosyl-L-homocysteine hydrolase	.11983_1_40.1_part1	168375	169776	-	1401	0	0	0	0	0	0	0	0	100	1401	100
pckA/Bvr	BS1330_I2091/ahcY S-adenosyl-L-homocysteine hydrolase	.11983_1_41.2_part2	71747	73148	+	1401	0	0	0	0	0	0	0	0	100	1401	100
pckA/Bvr	BS1330_I2091/ahcY S-adenosyl-L-homocysteine hydrolase	.11983_1_42.1	168478	169879	-	1401	0	0	0	0	0	0	0	0	100	1401	100
pckA/Bvr	BS1330_I2091/ahcY S-adenosyl-L-homocysteine hydrolase	.11983_1_44.1	221611	223012	+	1401	0	0	0	0	0	0	0	0	100	1401	100
pckA/Bvr	BS1330_I2091/ahcY S-adenosyl-L-homocysteine hydrolase	.11983_1_45.1	168391	169792	-	1401	0	0	0	0	0	0	0	0	100	1401	100
pckA/Bvr	BS1330_I2091/ahcY S-adenosyl-L-homocysteine hydrolase	.11983_1_46.3	168315	169716	-	1401	0	0	0	0	0	0	0	0	100	1401	100
pckA/Bvr	BS1330_I2091/ahcY S-adenosyl-L-homocysteine hydrolase	.11983_1_47.1_part1	168383	169784	-	1401	0	0	0	0	0	0	0	0	100	1401	100
pckA/Bvr	BS1330_I2091/ahcY S-adenosyl-L-homocysteine hydrolase	.11983_1_48.3	221611	223012	+	1401	0	0	0	0	0	0	0	0	100	1401	100
pckA/Bvr	BS1330_I2091/ahcY S-adenosyl-L-homocysteine hydrolase	.11983_1_49.1_part1	168375	169776	-	1401	0	0	0	0	0	0	0	0	100	1401	100
pckA/Bvr	BS1330_I2091/ahcY S-adenosyl-L-homocysteine hydrolase	.11983_1_50.3	168375	169776	-	1401	0	0	0	0	0	0	0	0	100	1401	100
pckA/Bvr	BS1330_I2091/ahcY S-adenosyl-L-homocysteine hydrolase	.11983_1_51.2	168465	169866	-	1401	0	0	0	0	0	0	0	0	100	1401	100
pckA/Bvr	BS1330_I2091/ahcY S-adenosyl-L-homocysteine hydrolase	.11983_1_52.1	168391	169792	-	1401	0	0	0	0	0	0	0	0	100	1401	100
pckA/Bvr	BS1330_I2091/ahcY S-adenosyl-L-homocysteine hydrolase	.11983_1_53.3	239534	240935	-	1401	0	0	0	0	0	0	0	0	100	1401	100
pckA/Bvr	BS1330_I2091/ahcY S-adenosyl-L-homocysteine hydrolase	.11983_1_54.1	168375	169776	-	1401	0	0	0	0	0	0	0	0	100	1401	100
pckA/Bvr	BS1330_I2091/ahcY S-adenosyl-L-homocysteine hydrolase	.11983_1_55.1	221621	223022	+	1401	0	0	0	0	0	0	0	0	100	1401	100
pckA/Bvr	BS1330_I2091/ahcY S-adenosyl-L-homocysteine hydrolase	.11983_1_56.2	168383	169784	-	1401	0	0	0	0	0	0	0	0	100	1401	100
[truncated: 2,577 more rows]
