# Supplementary material for: The regulon of Brucella abortus two-component system BvrR/BvrS reveals the coordination of metabolic pathways required for intracellular life
Source: PLoS One. 2022 Sep 21;17(9):e0274397. doi: 10.1371/journal.pone.0274397 (PMC9491525; doi:10.1371/journal.pone.0274397)
Supplement: S4 Table — (XLSX) [file pone.0274397.s005.xlsx]

## Sheet: stress
Number of significant signal	Start of significant signal	End of significant signal	Sequence	Gene category	Location (IR = Intergenic Region / CDS = Coding Sequence)	Closest gene	Locus tag 2308	Name	Start of closest gene	End of closest gene	Strand	TSS	Annotated function	General function
1	28742	28817	cgaacatcaccgattacggtgcgttcgtcgaaatcgagccgggcatcgaaggcctcatccacgtttccgaaatgtc	Cell wall/membrane/envelope biogenesis and motility	CDS	BAW_10025	BAB1_0025	rpsA	27871	29571			30S ribosomal protein S1	Replication, recombination and repair
2	35340	35348	tcgatgccg	Pathogenesis	CDS	BAW_10030	BAB1_0030		34654	34977	c		Predicted protein	Unknown			Gene category
	35340	35348	tcgatgccg	Intermediate metabolism	CDS	BAW_10031	BAB1_0031		35002	36810	c		DNA polymerase III subunits gamma and tau	Replication, recombination and repair			Cell wall/membrane/envelope biogenesis and motility
3	40058	40135	tgcccgatccgccacatgcacgatcatgggcttgccgcaaatatcggcaagcggcttgttcggcaggcgggtggagcc	Lipid transport and metabolism	CDS	BAW_10035	BAB1_0034	pheA	38473	39336	c		Catalyzes the formation of phenylpyruvate from prephenate in phenylalanine biosyntehsis	Amino acid transport and metabolism			Pathogenesis
	40058	40135	tgcccgatccgccacatgcacgatcatgggcttgccgcaaatatcggcaagcggcttgttcggcaggcgggtggagcc	nucleic acid metabolism	CDS	BAW_10036	BAB1_0035	kdsB	39425	40180	c		CMP-2-keto-3-deoxyoctulosonic acid synthetase, LPS biosynthesis (KDO)	Carbohydrate transport and metabolism			Intermediate metabolism
4	41297	41335	ctaggctgttttcgcgcgcactgcgcgccgagccgggtg	Amino acid transport and metabolism	CDS	BAW_10038	BAB1_0037		41211	42176	c		Molybdopterin biosynthesis enzyme	Intermediate metabolism			Lipid transport and metabolism
5	48912	48970	cgatccgggtaggaaagcctattatgggccggtcagcgtggtgggcaccgcgcgcatgg	Carbohydrate transport and metabolism	CDS	BAW_10045	BAB1_0045	tamA	48232	50151		112*	Bacterial surface antigen (D15)	Cell wall/membrane/envelope biogenesis and motility			nucleic acid metabolism
6	51672	51776	ttcgcctttaatggcgatattgccgcaaaggtggcaagccttgcgcctttcggcgcgctggccaaccgcaatgtggcgggcagcatcgatgtaaaggcgaccggc	Regulator/ transcription	CDS	BAW_10046	BAB1_0046	tamB	50340	54887			Autotransporter translocation and assembly factor TamB This protein translocates adhesins and is essential for full virulence and intracelullar trafficking	Pathogenesis			Amino acid transport and metabolism
7	59004	59012	tgaaatcca	Transporter membrane associated	CDS	BAW_10052	BAB1_0052		58290	58688	c		Predicted protein	Unknown			Carbohydrate transport and metabolism
	59004	59012	tgaaatcca	Replication, recombination and repair	CDS	BAW_10053	BAB1_0053		58909	59304	c		Lactoylglutathione lyase	Intermediate metabolism			Regulator/ transcription
8	61640	61650	agcgaatctga	Energy metabolism	CDS	BAW_10055	BAB1_0055	pgm	60901	62532	c	60*	Phosphoglucomutase catalyzes the interconversion of alpha-D-glucose 1-phosphate to alpha-D-glucose 6-phosphate	Carbohydrate transport and metabolism			Transporter membrane associated
9	68686	68701	tgggcgtcatcttcca	Pseudogenes and partial genes (remnants)	CDS	BAW_10065	BAB1_0065		68151	68807			Hly-III-like protein	Cell wall/membrane/envelope biogenesis and motility			Replication, recombination and repair
10	68724	68760	cagaacgccatctggcacggttttgtcgtggtgggcg	Cell cycle control, cell division, chromosome partitioning	CDS	BAW_10065	BAB1_0065		68151	68807				Cell wall/membrane/envelope biogenesis and motility			Energy metabolism
11	72408	72447	gactgtcgggcacttcggcgacggtttcgatcaattgtgg	Unknown	CDS	BAW_10066	BAB1_0066	dnaE2	68948	72181	c		Error-prone DNA polymerase	Replication, recombination and repair			Pseudogenes and partial genes (remnants)
	72408	72447	gactgtcgggcacttcggcgacggtttcgatcaattgtgg		CDS	BAW_10067	BAB1_0067		72181	73632	c		Predicted protein	Unknown			Cell cycle control, cell division, chromosome partitioning
12	77632	77659	tgcagacgctggatcaggccaatgccta		CDS	BAW_10069	BAB1_0069	btaE	75744	77942			Hyaluronate-binding autotransporter adhesin required for virulence	Pathogenesis
	77632	77659	tgcagacgctggatcaggccaatgccta		CDS	BAW_10070	BAB1_0070		78151	78699			Predicted protein	Unknown			Unknown
13	77693	77709	tattgtggcaacgcgga		CDS	BAW_10069	BAB1_0069	btaE	75744	77942				Pathogenesis			Total
	77693	77709	tattgtggcaacgcgga		CDS	BAW_10070	BAB1_0070		78151	78699				Unknown
14	91104	91123	tatgaaggcgacgctgccga		CDS	BAW_10083	BAB1_0084	yccA	90486	91223			Predicted protein	Unknown
	91104	91123	tatgaaggcgacgctgccga		CDS	BAW_10084	BAB1_0085-0086	pat	91338	91876			Pseudogene. Frame shift; similar to BS1330_I0089 (Brucella suis 1330); phosphinothricin N-acetyltransferase	Pseudogenes and partial genes (remnants)			total binding sites in Chr I	387	63.2353
15	92625	92769	ttcgtattccggcctgattgtggcggcaacatctacgtgttgcctgagacggttcggttcaggtcagtccgaccccaagccccccgcccaaaggactacctgaaccgaaccaacttttccgcccgatcaaagcgcaacgcctcat		IR	BAW_10085	BAB1_0087		91896	92297	c		predicted protein	Unknown			total binding sites in Chr II	225	36.7647
16	110372	110422	ctgtatcgcgggaaccgtgattgcaagccgccgttcgggtggcaagcggcg		CDS	BAW_10105	BAB1_0107		109509	110588			ABC transporter ATPase	Transporter membrane associated			total binding sites	612
	110372	110422	ctgtatcgcgggaaccgtgattgcaagccgccgttcgggtggcaagcggcg		CDS	BAW_10106	BAB1_0108	cgs	110974	119577			Cyclic beta 1-2 glucan synthetase	Carbohydrate transport and metabolism
17	120147	120164	gggccgttctcgctcgat		CDS	BAW_10107	BAB1_0109	pncB	119667	120971			Nicotinate phosphoribosyltransferase	Intermediate metabolism
18	122271	122291	tatccagccaggcgcaagtga		CDS	BAW_10108	BAB1_0110		121013	121843	c		Phenazine biosynthesis PhzC/PhzF protein	Intermediate metabolism
	122271	122291	tatccagccaggcgcaagtga		CDS	BAW_10109	BAB1_0111		121953	122741	c		Methyltransferase	nucleic acid metabolism
19	122528	122572	cataaccggtaacggaggcagccccctgttcgcgggcaaagcggc		CDS	BAW_10108	BAB1_0110		121013	121843	c			Intermediate metabolism
	122528	122572	cataaccggtaacggaggcagccccctgttcgcgggcaaagcggc		CDS	BAW_10109	BAB1_0111		121953	122741	c			nucleic acid metabolism
20	124827	124946	cggaagaggcaaggggctgtccggtttcgccctgctggataccgcttcggccgggcaaatccggcgccggtggccagtagccatcgtcgccggtgcctgccatcggctggttgccataat		CDS	BAW_10111	BAB1_0113		123781	124587	c		Short-chain dehydrogenase/reductase SDR:glucose/ribitol dehydrogenase	Intermediate metabolism
	124827	124946	cggaagaggcaaggggctgtccggtttcgccctgctggataccgcttcggccgggcaaatccggcgccggtggccagtagccatcgtcgccggtgcctgccatcggctggttgccataat		CDS	BAW_10112	BAB1_0114	pbp1-like	124708	126999	c		Glycosyl transferase family protein	Carbohydrate transport and metabolism
21	148822	148900	gggaatcacgatgggcatggcccgcatcttgcgcgtgcataatgcgcgaaacaacctgaaatttatggatgatgcctgt		CDS/IR	BAW_10131	BAB1_0137		148345	148839	c		Predicted protein	Unknown
	148822	148900	gggaatcacgatgggcatggcccgcatcttgcgcgtgcataatgcgcgaaacaacctgaaatttatggatgatgcctgt		CDS/IR	BAW_10132	BAB1_0138		149109	149729			Predicted protein	Unknown
22	226571	226595	gatacgcgcgatctcgccattattc		CDS	BAW_10209	BAB1_0220		224699	226810		105*	PAS domain-containing protein	Regulator/ transcription
	226571	226595	gatacgcgcgatctcgccattattc		CDS	BAW_10210	BAB1_0221		226807	229188			copper-translocating P-type ATPase	Transporter membrane associated
23	235123	235232	cgcctcgtggcccttgtgaccggcggttgaaatgacggacttgccatcagccttggcggccagaagcaggtcgacgtcaaggccatccgcgcaatagaccgcccctgcgg		CDS	BAW_10216	BAB1_0227		233734	234399	c		Protein with unknown function	Unknown
	235123	235232	cgcctcgtggcccttgtgaccggcggttgaaatgacggacttgccatcagccttggcggccagaagcaggtcgacgtcaaggccatccgcgcaatagaccgcccctgcgg		CDS	BAW_10217	BAB1_0228	gdhA	234688	235953	c		Glutamate dehydrogenase	Carbohydrate transport and metabolism	forma junto con gdhZ el sistema gdh para usar amonio y glutamato.
24	274180	274226	tttcacgccgtcaatgcaagtggcccgtcaatcgtgcgcaagctgga		CDS	BAW_10264	BAB1_0278		274089	274325			Predicted protein	Unknown
25	311652	311661	tatttgcagc		CDS	BAW_10301	BAB1_0316	pgi	310617	312266			Glucose-6-phosphate isomerase	Carbohydrate transport and metabolism
	311652	311661	tatttgcagc		CDS	BAW_10302	BAB1_0317		312400	313461			Arginine/ornithine transport operon protein	Amino acid transport and metabolism
26	318025	318054	ttgtttttgcggcgcagcccgccctggcac		CDS	BAW_10306	BAB1_0321	tetR8	317174	317803	c		Transcriptional regulator TetR	Regulator/ transcription
	318025	318054	ttgtttttgcggcgcagcccgccctggcac		CDS	BAW_10307	BAB1_0322	hlyD	317976	319169		51*	Secretion protein HlyD	Cell wall/membrane/envelope biogenesis and motility
27	323612	323662	tcgatcttgagctgctggcaaagcgccttggccagatcaatgttgtagccg		CDS	BAW_10310	BAB1_0325		323029	323871	c		Glutamate-binding protein	Amino acid transport and metabolism
	323612	323662	tcgatcttgagctgctggcaaagcgccttggccagatcaatgttgtagccg		CDS	BAW_10311	BAB1_0326	glyT	324140	326032		104*	Glycosyl transferase family protein	Carbohydrate transport and metabolism
28	338794	338804	ggcaattttct		CDS	BAW_10325	BAB1_0340		338492	339859			XRE family transcriptional regulator	Regulator/ transcription
29	369072	369082	tgcatcatcac		CDS	BAW_10356	BAB1_0371		368757	369236			Predicted protein	Unknown
	369072	369082	tgcatcatcac		CDS	BAW_10357	BAB1_0372		369251	370819			C4-dicarboxylate ABC transporter	Transporter membrane associated
30	371711	371724	tacggcagcggaag		CDS	BAW_10358	BAB1_0373		370881	372008			ABC transporter susbstrate-binding protein	Transporter membrane associated
31	379965	379974	ttggaaccgg		CDS	BAW_10365	BAB1_0381		379649	380562	c		Pseudogene. Frame shift; similar to BS1330_I0353 (Brucella suis 1330); LysR substrate binding domain	Pseudogenes and partial genes (remnants)
32	381367	381394	gccgggcgcaagccggatccgaaatatg		CDS	BAW_10366	BAB1_0382		380743	381993			Cystein desulfurase	Amino acid transport and metabolism
	381367	381394	gccgggcgcaagccggatccgaaatatg		CDS	BAW_10367	BAB1_0383		381990	383294			Guanine deaminase, catalyses the deamination of guanine	nucleic acid metabolism
33	388071	388214	gcaatgccattattggtcgcaagcgccatattggcgtcgtaatcggccagtgtcgcataggaaatgagaccgcgcggcttgccgatcttgtccatgacggaatcgcaggcgtcgatgcacagcgcacaggtgatgcattcgagc		CDS	BAW_10371	BAB1_0387		387051	387548	c		Nitrogen fixation protein FixH	Intermediate metabolism
	388071	388214	gcaatgccattattggtcgcaagcgccatattggcgtcgtaatcggccagtgtcgcataggaaatgagaccgcgcggcttgccgatcttgtccatgacggaatcgcaggcgtcgatgcacagcgcacaggtgatgcattcgagc		CDS	BAW_10372	BAB1_0388		387548	389098	c		Nitrogen fixation protein FixG redox protein in R. meliloti	Intermediate metabolism
34	399014	399023	ttcttgtgcc		CDS	BAW_10383	BAB1_0400		398017	399060			Predicted protein	Unknown
	399014	399023	ttcttgtgcc		CDS	BAW_10384	BAB1_0401		399210	400394			MFS transporter	Transporter membrane associated
35	402751	403034	tgagcgcgtccaaagcgtgttgtcatgcgcgccgtcgaaggaaatcagcacatattgcgtctttggcggttcgccggccaaagcctggcctgcaaggctcgtaacggcaaaagcgcaaaaggcaaccagacgggagaggggaaatcgcatgaaaataaagcaccgggcagggggaagtgacgagctgtagcggttgaatatggcggagatcggacggaaatccactttataatggctgtggacgcttatttcgcagggcgggtcttacatatggcgcgaattgc		CDS/IR	BAW_10386	BAB1_0403		401902	402900	c		Polysaccharide deacetylase	Carbohydrate transport and metabolism
	402751	403034	tgagcgcgtccaaagcgtgttgtcatgcgcgccgtcgaaggaaatcagcacatattgcgtctttggcggttcgccggccaaagcctggcctgcaaggctcgtaacggcaaaagcgcaaaaggcaaccagacgggagaggggaaatcgcatgaaaataaagcaccgggcagggggaagtgacgagctgtagcggttgaatatggcggagatcggacggaaatccactttataatggctgtggacgcttatttcgcagggcgggtcttacatatggcgcgaattgc		CDS/IR	BAW_10387	BAB1_0404		403146	403817			Predicted protein	nucleic acid metabolism
36	403620	403643	tcggcagacggcaatccgatgcgc		CDS	BAW_10387	BAB1_0404		403146	403817				nucleic acid metabolism
	403620	403643	tcggcagacggcaatccgatgcgc		CDS	BAW_10388	BAB1_0405		403839	405290			GTP-binding protein EngA	nucleic acid metabolism
37	409651	409658	atcttcta		CDS	BAW_10394	BAB1_0411	atpI	409267	410016			F0F1 ATP synthase subunit A	Energy metabolism
	409651	409658	atcttcta		CDS	BAW_10395	BAB1_0412	atpE	410084	410311			Produces ATP from ADP in the presence of a proton gradient acrooss the membrane. Subunit C is part of the membrane proton channel F0	Energy metabolism
38	414604	414617	ttgccggctggccg		CDS	BAW_10401	BAB1_0418		414455	414727	c		Predicted protein	Unknown
	414604	414617	ttgccggctggccg		CDS	BAW_10402	BAB1_0419		414717	414824			Predicted protein	Unknown
39	414652	414682	tatgagcaacggcaagagcggcgagagcaaa		CDS	BAW_10401	BAB1_0418		414455	414727	c			Unknown
	414652	414682	tatgagcaacggcaagagcggcgagagcaaa		CDS	BAW_10402	BAB1_0419		414717	414824				Unknown
40	422485	422626	ttgcccatgaattgcagaatgtgacggccatcgagcggttttctcggctggcactggccattgatgcgatcaaccgccagcaatatcgcaaggtcggcccgcttctcatgttctcgctccagtcggacatggaccggctgtt		CDS	BAW_10413	BAB1_0430		422181	424046			Predicted protein	Unknown
	422485	422626	ttgcccatgaattgcagaatgtgacggccatcgagcggttttctcggctggcactggccattgatgcgatcaaccgccagcaatatcgcaaggtcggcccgcttctcatgttctcgctccagtcggacatggaccggctgtt		CDS	BAW_10414	BAB1_0431	glyQ	424198	425124			GlyQ glycyl-tRNA synthetase subunit alpha	nucleic acid metabolism
41	423018	423064	caggacggggccgccgaaacgctctatacgctgggcacagccatcaa		CDS	BAW_10413	BAB1_0430		422181	424046				Unknown
42	423718	423785	tggtcgaactggaaaaggccgtgaagctgcgcccggaagacccgaccatcaacgaccatatgggcgat		CDS	BAW_10414	BAB1_0431	glyQ	424198	425124				nucleic acid metabolism
43	445226	445233	attcgtga		CDS	BAW_10436	BAB1_0453		444334	444585	c	101*	Predicted protein	Unknown
	445226	445233	attcgtga		CDS	BAW_10437	BAB1_0454	aroC	444860	445954		49*	Chorismate synthase	Amino acid transport and metabolism
	445226	445233	attcgtga		CDS	BAW_10438	BAB1_0455		446090	447205			3,4-dihydroxy-2-butanone 4-phosphate synthase	Intermediate metabolism
44	452105	452224	gatcgttattctcaacgacaatgatatgtcgattgcgccgccgacgggcgcgatgagtgcctatctggcgcgcctcgtttccgggcgcacctatcgcagtgtgcgcgaggcggcgaagca		CDS	BAW_10445	BAB1_0462	dxs	451590	453521			1-deoxy-D-xylulose-5-phosphate synthase	Carbohydrate transport and metabolism
	452105	452224	gatcgttattctcaacgacaatgatatgtcgattgcgccgccgacgggcgcgatgagtgcctatctggcgcgcctcgtttccgggcgcacctatcgcagtgtgcgcgaggcggcgaagca		CDS	BAW_10446	BAB1_0463	tlyA	453527	454288			Cell division protein FtsJ:RNA-binding S4:Hemolysin A TlyA	Cell cycle control, cell division, chromosome partitioning
45	452626	452726	tgccgacaggcacggggctggacctttttggcgaggctttcccgaagcgcgtcttcgatgtcggcattgccgagcagcatgccgtcacattcgctgccggt		CDS	BAW_10445	BAB1_0462	dxs	451590	453521				Carbohydrate transport and metabolism
	452626	452726	tgccgacaggcacggggctggacctttttggcgaggctttcccgaagcgcgtcttcgatgtcggcattgccgagcagcatgccgtcacattcgctgccggt		CDS	BAW_10446	BAB1_0463	tlyA	453527	454288				Cell cycle control, cell division, chromosome partitioning
46	455417	455436	atctggccattctccagaag		CDS	BAW_10447	BAB1_0464		454285	455532			RNA methyltransferase	nucleic acid metabolism
47	455441	455508	gctaccgcatcgagcgcgtcacgcccatcgaccaattcctctggtctgcgcatgtggaggcggtggcg		CDS	BAW_10448	BAB1_0465		454285	455532				Unknown
48	457800	457815	tgcgcgtgtaccgttc		CDS	BAW_10450	BAB1_0467		456928	458142		90*	Peptidase	Intermediate metabolism
	457800	457815	tgcgcgtgtaccgttc		CDS	BAW_10451	BAB1_0468		458344	460230			ABC transporter ATPase	Transporter membrane associated
49	457866	457875	gcaggcaggc		CDS	BAW_10450	BAB1_0467		456928	458142		90*		Intermediate metabolism
	457866	457875	gcaggcaggc		CDS	BAW_10451	BAB1_0468		458344	460230				Transporter membrane associated
50	460651	460727	cggtccatatcaatcgctcgccggtgcgcggcaagatcgacaaggtcgtgcatcgtccgggcaagttcctcaatgcc		CDS	BAW_10452	BAB1_0469	psd	460335	461033		17*	Phosphatidylserine decarboxylase	Lipid transport and metabolism
	460651	460727	cggtccatatcaatcgctcgccggtgcgcggcaagatcgacaaggtcgtgcatcgtccgggcaagttcctcaatgcc		CDS	BAW_10453	BAB1_0470	pssA	461038	461874			CDP-alcohol phosphatidyltransferase	Lipid transport and metabolism
51	484471	484558	ggcttacgccatggtggcaatcggtgtcgtcggctttgtcgtctgggcccaccacatgtacacggtcggcctttcgctcgatacacag		CDS	BAW_10476	BAB1_0493	coxA	483539	485197			Cytochrome c oxidase subunit I	Energy metabolism
	484471	484558	ggcttacgccatggtggcaatcggtgtcgtcggctttgtcgtctgggcccaccacatgtacacggtcggcctttcgctcgatacacag		CDS	BAW_10477	BAB1_0494	ctaB	485520	486362			Pseudogene. Truncated; 3´ end deletion of 105 pb; similar to BS1330_I0470; protoheme IX farnesyltransferase	Pseudogenes and partial genes (remnants)
52	500097	500139	tgccggtgggcaccgtgaaggacacggcgcggtccggtgcgcc		CDS	BAW_10490	BAB1_0509		498125	499417	c		Insulinase-like peptidase	Pseudogenes and partial genes (remnants)
	500097	500139	tgccggtgggcaccgtgaaggacacggcgcggtccggtgcgcc		CDS	BAW_10491	BAB1_0510	thrC	499471	500862	c		Threonine synthase	Amino acid transport and metabolism
53	513446	513503	taggcctgagaccggggcaaaggcttgtgagcaagacaggcgcgctctggcgctggga		CDS	BAW_10503	BAB1_0522		511660	515118			Chromosome segregation protein SMC	Cell cycle control, cell division, chromosome partitioning
	513446	513503	taggcctgagaccggggcaaaggcttgtgagcaagacaggcgcgctctggcgctggga		CDS	BAW_10504	BAB1_0523		515141	516017			Pseudogene. Frame shift; similar to BS1330_I0499 (Brucella suis 1330); cobalt-zinc-cadmium resistance protein	Pseudogenes and partial genes (remnants)
54	519359	519422	ccttgcggcggcgcaggcagccgtgcgcaaagtgtaaaccgctgccataattcagctttactgc		CDS/IR	BAW_10506	BAB1_0525	ppdK	516732	519395		70*	Pyruvate phosphate dikinase	Carbohydrate transport and metabolism
	519359	519422	ccttgcggcggcgcaggcagccgtgcgcaaagtgtaaaccgctgccataattcagctttactgc		CDS/IR	BAW_10507	BAB1_0526		519609	520427			Polysaccharide deacetylase	Carbohydrate transport and metabolism
55	520321	520372	tgaaattcgtgcgcctgaaggttgtgcaaaccacgatggaactcaaccccgt		CDS	BAW_10507	BAB1_0526		519609	520427				Carbohydrate transport and metabolism
56	523965	523974	cacgggcggg		IR	BAW_10512	BAB1_0531		524022	524531			Ureidoglycolate hydrolase	Intermediate metabolism
57	531836	531849	tgtcgcaagcacgg		IR	BAW_10518	BAB1_0537		531896	532021			Predicted protein	Unknown
58	552788	552903	gcggcgcaggcatgacggaacatgaaattgtggcgctcgccaccggcgttggcgccaacgaggctgcatgaaagggaggcgggcgagggagatgacagaggttgcgacggataagg		CDS	BAW_10543	BAB1_0565		551323	552858		93*	ABC transporter ATPase	Transporter membrane associated
	552788	552903	gcggcgcaggcatgacggaacatgaaattgtggcgctcgccaccggcgttggcgccaacgaggctgcatgaaagggaggcgggcgagggagatgacagaggttgcgacggataagg		CDS	BAW_10544	BAB1_0566	rbsC-1	552879	553880			ABC transporter permease	Transporter membrane associated
59	575605	575618	acggcctaaatgag		IR	BAW_10565	BAB1_0589		574697	575413	c		Predicted protein	Unknown
60	575988	576313	tgaccgccgcctccagcatggcgggcgagccgttggatagaatggcaagccgtgcgccacgatccttcagggccttcagcgccgcgggcacttccgggtagcaatcgagtttccaataggcatcgagaaggtcgttgcgcagcgccggatcgacggaaggatagtgcgcaagggcataatcgagcgattcttctgtcagtttccagaaatcgctataagcacccatcaggctcagaacccacgaatattccagttgttttgcgcgccacaattcggacagggcccgcccgtccggccccgccttgtccgcatgtcgccgcaccgcc		CDS	BAW_10566	BAB1_0590		575716	576369	c		HAD family hydrolase	Intermediate metabolism
	575988	576313	tgaccgccgcctccagcatggcgggcgagccgttggatagaatggcaagccgtgcgccacgatccttcagggccttcagcgccgcgggcacttccgggtagcaatcgagtttccaataggcatcgagaaggtcgttgcgcagcgccggatcgacggaaggatagtgcgcaagggcataatcgagcgattcttctgtcagtttccagaaatcgctataagcacccatcaggctcagaacccacgaatattccagttgttttgcgcgccacaattcggacagggcccgcccgtccggccccgccttgtccgcatgtcgccgcaccgcc		CDS	BAW_10567	BAB1_0591		576592	577191		80*	Manganese and iron superoxide dismutase	Pathogenesis
61	585961	585984	cctgccgcttgaaatctggtttgc		CDS	BAW_10576	BAB1_0600		584844	585293	c		Predicted protein	Unknown
	585961	585984	cctgccgcttgaaatctggtttgc		CDS	BAW_10577	BAB1_0601	divJ	585584	587413		66*	Histidine kinase	Cell cycle control, cell division, chromosome partitioning
62	586152	586171	gcaagcccgtgcaaatttct		CDS	BAW_10577	BAB1_0601	divJ	585584	587413		66*		Cell cycle control, cell division, chromosome partitioning
	586152	586171	gcaagcccgtgcaaatttct		CDS	BAW_10578	BAB1_0602		587340	588356			Peptidoglycan binding domain-containing protein	Cell wall/membrane/envelope biogenesis and motility
63	592784	592819	ggtcgagccgccctgaaccacgccgttggcgcgcat		CDS	BAW_10582	BAB1_0606		590537	591148	c		Predicted protein	Unknown
	592784	592819	ggtcgagccgccctgaaccacgccgttggcgcgcat		CDS	BAW_10583	BAB1_0607		591155	593311	c	47*	Penicillin-binding protein	Cell wall/membrane/envelope biogenesis and motility
64	592833	592855	gctcggctaagccccatgagatc		CDS	BAW_10582	BAB1_0606		590537	591148	c			Unknown
	592833	592855	gctcggctaagccccatgagatc		CDS	BAW_10583	BAB1_0607		591155	593311	c	47*		Cell wall/membrane/envelope biogenesis and motility
65	592864	592889	aatggtcgaagaagcgacggtcctcg		CDS	BAW_10582	BAB1_0606		590537	591148	c			Unknown
	592864	592889	aatggtcgaagaagcgacggtcctcg		CDS	BAW_10583	BAB1_0607		591155	593311	c	47*		Cell wall/membrane/envelope biogenesis and motility
66	604137	604153	tcgaaggcgcgcggatg		CDS	BAW_10599	BAB1_0624-0625		604088	606816			Pseudogene. Frame shift and premature stop codon; similar to BMEI1341. Phage Host Specificity Protein RNA-binding region RNP-1 (RNA recognition motif) (join604088..606784 606784..606816)	Pseudogenes and partial genes (remnants)
67	604202	604257	atttatggcacggcgcgggtttccggcacactgatctgggcgacacgctttgaaga		CDS	BAW_10599	BAB1_0624-0625		604088	606816				Pseudogenes and partial genes (remnants)
68	645692	645700	tttcgcagc		CDS	BAW_10631	BAB1_0657		643616	644749	c		Histidinol-phosphate aminotransferase	Amino acid transport and metabolism
	645692	645700	tttcgcagc		CDS	BAW_10632	BAB1_0658		645112	646038	c		Phage integrase	Replication, recombination and repair
69	645715	645729	agccatctttctatt		CDS	BAW_10631	BAB1_0657		643616	644749	c			Amino acid transport and metabolism
	645715	645729	agccatctttctatt		CDS	BAW_10632	BAB1_0658		645112	646038	c			Replication, recombination and repair
70	686458	686558	ggccaagatcgcggacggtcacatcgagaatgcccttggcttgctggcgcgtgctgtcacaattctggaagcgcgcgcgcaacgcattggcttcctgacgg		CDS	BAW_10679	BAB1_0705	pdxA	685093	686124	c		4-hydroxythreonine-4-phosphate dehydrogenase	Amino acid transport and metabolism
	686458	686558	ggccaagatcgcggacggtcacatcgagaatgcccttggcttgctggcgcgtgctgtcacaattctggaagcgcgcgcgcaacgcattggcttcctgacgg		CDS	BAW_10680	BAB1_0706		686189	687145	c	103*	Peptidyl-prolyl cis-trans isomerase	Amino acid transport and metabolism
71	694221	694241	cgtggttggcgcgtaacggtt		CDS	BAW_10685	BAB1_0711		694140	694589			DNA polymerase III subunit chi	Replication, recombination and repair
	694221	694241	cgtggttggcgcgtaacggtt		CDS	BAW_10686	BAB1_0712	bspB	694589	695152			Type IV secretion effector. This protein mediates inhibition of host secretion	Pathogenesis
72	703737	703745	ggcaatttg		CDS	BAW_10694	BAB1_0720	uvrC	700925	702997	c		Excinuclease ABC subunit C	nucleic acid metabolism
	703737	703745	ggcaatttg		CDS	BAW_10695	BAB1_0721		702997	703752	c		Short-chain dehydrogenase/reductase SDR:Glucose/ribitol dehydrogenase	Carbohydrate transport and metabolism
73	703973	704114	cgataatgcaacatcgcatttttgccatcttctcgacagattatctccacacaatggggcatttcgtgccgcaattaccctcgatatgtcacccctgtcagcgcggcatgggcggtttactcccgatgctgcccgcccgata		IR	BAW_10695	BAB1_0721		702997	703752	c			Carbohydrate transport and metabolism
	703973	704114	cgataatgcaacatcgcatttttgccatcttctcgacagattatctccacacaatggggcatttcgtgccgcaattaccctcgatatgtcacccctgtcagcgcggcatgggcggtttactcccgatgctgcccgcccgata		IR	BAW_10696	BAB1_0722	omp25	704154	704795		-81**	Outer membrane protein Omp25 precursor	Cell wall/membrane/envelope biogenesis and motility
74	708829	708850	cctcgatgttgaactgctcgac		CDS	BAW_10702	BAB1_0728		708752	710878			Molybdopterin-binding oxidoreductase	Intermediate metabolism
75	708916	708950	caaggtggcgcgctatgccgagcgtgtgcaccacc		CDS	BAW_10702	BAB1_0728		708752	710878				Intermediate metabolism
76	736754	736789	cactcggccagcaggccaatctcgtcgccgcgcagg		CDS	BAW_10726	BAB1_0753-0754-0755		735484	736887			Pseudogene. Double premature stop codon; similar to BS1330_I0730 (Brucella suis 1330); conserved predicted protein	Pseudogenes and partial genes (remnants)
	736754	736789	cactcggccagcaggccaatctcgtcgccgcgcagg		CDS	BAW_10727	BAB1_0756	btpB	737021	737854			VirB type IV secreted effector	Pathogenesis
77	736806	736837	ctttcacatgctaatctcccgccttgagggat		CDS	BAW_10726	BAB1_0753-0754-0755		735484	736887				Pseudogenes and partial genes (remnants)
	736806	736837	ctttcacatgctaatctcccgccttgagggat		CDS	BAW_10727	BAB1_0756	btpB	737021	737854				Pathogenesis
78	752067	752094	tcgcggtcggcgacggcgcgattgagga		CDS	BAW_10742	BAB1_0773		750569	752107		137*	Exopolyphosphatase	Intermediate metabolism
79	755554	755570	tctggcgaggcgctgat		CDS	BAW_10745	BAB1_0776		755457	756653	c		Predicted protein	Unknown
80	847042	847136	tgatggaacggtttacgaggtggagccgaacttccttggccgccacaatctgcatggcggcagcaaggggctcggacaccatgtctggaagatca		CDS	BAW_10840	BAB1_0875	sagB	845817	846578	c		Lysozyme-like protein involved in peptidoglycan degradation for protein secretion. Integral component of membrane. Involved in early stages of intracellular replication	Cell wall/membrane/envelope biogenesis and motility
	847042	847136	tgatggaacggtttacgaggtggagccgaacttccttggccgccacaatctgcatggcggcagcaaggggctcggacaccatgtctggaagatca		CDS	BAW_10841	BAB1_0876	galM	846794	847816		28*	Aldose 1-epimerase	Carbohydrate transport and metabolism
81	891570	891842	tggccgcttttgggttttttcctgaaaagccttgaggatagagcggatgctttgggcctgctgccgctttgtggcttgcagcagggcaacgaatcgtcacatttcatgcttaggaattattccggctttatttaacacctttgatgcggatctccgttttgacgaagcattcttccggcgtagctggcagcggaaaagacaggatcaagagggcagcgcagattgccctgatcacggtattggcgggcatgggcagcctgcacgccgccaggg		IR/CDS	BAW_10886	BAB1_0921		891579	891704			Predicted protein	Unknown
	891570	891842	tggccgcttttgggttttttcctgaaaagccttgaggatagagcggatgctttgggcctgctgccgctttgtggcttgcagcagggcaacgaatcgtcacatttcatgcttaggaattattccggctttatttaacacctttgatgcggatctccgttttgacgaagcattcttccggcgtagctggcagcggaaaagacaggatcaagagggcagcgcagattgccctgatcacggtattggcgggcatgggcagcctgcacgccgccaggg		IR/CDS	BAW_10887	BAB1_0922		891713	892183			Predicted protein	Unknown
82	903170	903182	agccctgccgggg		CDS	BAW_10895	BAB1_0930		899178	901946	c		Ribonuclease E and G	nucleic acid metabolism
	903170	903182	agccctgccgggg		CDS	BAW_10896	BAB1_0931		902625	903893			N-acetylmuramoyl-L-alanine amidase	Cell wall/membrane/envelope biogenesis and motility
	903170	903182	agccctgccgggg		CDS	BAW_10897	BAB1_0932		904173	906632			Penicillin-binding protein. Integral component of membrane.	Cell wall/membrane/envelope biogenesis and motility
83	923612	923641	cagggcgcgaaactggttttcacaccagtc		CDS	BAW_10912	BAB1_0951		923180	924424			Class V aminotransferase. Cysteine desulfurase.	Amino acid transport and metabolism
	923612	923641	cagggcgcgaaactggttttcacaccagtc		CDS	BAW_10913	BAB1_0952		924421	924840			Predicted protein	Unknown
84	1035480	1035498	cacacaattgtgaccgtgc		CDS	BAW_11024	BAB1_1073	cysK	1034595	1035623			Cysteine synthase A	Amino acid transport and metabolism
	1035480	1035498	cacacaattgtgaccgtgc		CDS	BAW_11025	BAB1_1074		1035626	1036369			Alanyl-transfer RNA synthetase	nucleic acid metabolism
85	1136763	1136888	tggctttgccatttttacaagcacgccgccgcgacgcgaaatgcgccctgccgtgcgcaactcgcgtacacgctcgatcatcaggtccgtgccttccgcgccctcaagtgcgacgacgcgcccgcc		CDS	BAW_11115	BAB1_1171	lpxB	1135381	1136568	c		Lipid-A-disaccharide synthase	Lipid transport and metabolism
	1136763	1136888	tggctttgccatttttacaagcacgccgccgcgacgcgaaatgcgccctgccgtgcgcaactcgcgtacacgctcgatcatcaggtccgtgccttccgcgccctcaagtgcgacgacgcgcccgcc		CDS	BAW_11116	BAB1_1172		1136565	1137467	c		phosphatidate cytidylyltransferase	Lipid transport and metabolism
86	1161182	1161215	ctatcgaagcagcgccgctcacggcactgttaaa		IR	BAW_11141	BAB1_1198		1161055	1161180	c		Predicted protein	Unknown
87	1226176	1226188	atcgtgccgatgt		CDS	BAW_11212	BAB1_1257	tuf-2	1225053	1226228	c		Elongation factor Tu	nucleic acid metabolism
	1226176	1226188	atcgtgccgatgt		CDS	BAW_11213	BAB1_1271		1226179	1226379			Predicted protein	Lipid transport and metabolism
88	1234203	1234275	gatggatcgccctgtcgccaacttttatgcctgtgcgtttgaccgtaccggccaggagttcaacggcatacgc		CDS	BAW_11223	BAB1_1282		1233370	1234140	c		Alpha/beta hydrolase fold:Esterase/lipase/thioesterase, active site:Prolyl aminopeptidase S33:Alpha/beta hydrolase	Lipid transport and metabolism
	1234203	1234275	gatggatcgccctgtcgccaacttttatgcctgtgcgtttgaccgtaccggccaggagttcaacggcatacgc		CDS	BAW_11224	BAB1_1283		1234174	1234653	c		Protein with unknown function	Unknown
89	1292137	1292167	gttcaccgatgtgacgctggtgcgcatgatc		CDS	BAW_11280	BAB1_1344		1290629	1293166			Bifunctional preprotein translocase subunit SecD/SecF	Transporter membrane associated
	1292137	1292167	gttcaccgatgtgacgctggtgcgcatgatc		CDS	BAW_11281	BAB1_1345		1293244	1295103			Binding-protein-dependent transport systems inner membrane component:ATP/GTP-binding site motif A (P-loop):TrkA-N:Potassium e	Transporter membrane associated
90	1292325	1292376	tcaagccgggcctcaattatggcatcgacttcaagggcggtatccaggcaga		CDS	BAW_11280	BAB1_1344		1290629	1293166				Transporter membrane associated
	1292325	1292376	tcaagccgggcctcaattatggcatcgacttcaagggcggtatccaggcaga		CDS	BAW_11281	BAB1_1345		1293244	1295103				Transporter membrane associated
91	1292388	1292428	cacagccagccgatcttgcgcagcttcgcgccaagcttggc		CDS	BAW_11280	BAB1_1344		1290629	1293166				Transporter membrane associated
	1292388	1292428	cacagccagccgatcttgcgcagcttcgcgccaagcttggc		CDS	BAW_11281	BAB1_1345		1293244	1295103				Transporter membrane associated
92	1324243	1324268	ggtcattacaaatgtgactgtcatcg		CDS	BAW_11312	BAB1_1378	ureC	1324031	1325752			Urease subunit alpha	Intermediate metabolism
	1324243	1324268	ggtcattacaaatgtgactgtcatcg		CDS	BAW_11313	BAB1_1379		1325800	1326403			Pseudogene. Double frame shift, similar to BMEI0646 and BS1330_I1354, urease accesory protein UreE	Pseudogenes and partial genes (remnants)
93	1390169	1390176	cacccacg		CDS	BAW_11379	BAB1_1445	ftsA	1388506	1389828	c		Cell division protein FtsA. Is involved in the assembly of the Z ring. May serve as a membrane anchor for the Z ring	Cell cycle control, cell division, chromosome partitioning
	1390169	1390176	cacccacg		CDS	BAW_11380	BAB1_1446		1389825	1390691	c		Cell division protein FtsQ	Cell cycle control, cell division, chromosome partitioning
94	1398521	1398644	gcccatgaagattgcggcgggcggcgcattgaaccagagaaagccgagaccggcgccgatgaccgccccaagcaccaccgcaagctcacccgtgcccggcacgaaatggatttgcagataatcg		CDS	BAW_11386	BAB1_1452	murD	1396820	1398223	c		UDP-N-acetylmuramoyl-L-alanyl-D-glutamate synthetase	Cell wall/membrane/envelope biogenesis and motility
	1398521	1398644	gcccatgaagattgcggcgggcggcgcattgaaccagagaaagccgagaccggcgccgatgaccgccccaagcaccaccgcaagctcacccgtgcccggcacgaaatggatttgcagataatcg		CDS	BAW_11387	BAB1_1453	mraY	1398236	1399318	c		Phospho-N-acetylmuramoyl-pentapeptide-transferase	Cell wall/membrane/envelope biogenesis and motility
95	1407036	1407252	gccaccatggcggggcagatcgtgatggaaggcttcatcgatatccggttgaagccctggatacgccgcgccattacgcgcttcgtcgccatcgtgcccgccgcaattgtgacgatcctctatggttcgcagggaacgaccgaacttctgatcctctcgcaagtggtgctgagccttcagctcccctttgcagtcatcccgctggtgattttcacgg		CDS	BAW_11394	BAB1_1460	mntH	1406013	1407383			Manganese transport protein MntH	Pathogenesis
	1407036	1407252	gccaccatggcggggcagatcgtgatggaaggcttcatcgatatccggttgaagccctggatacgccgcgccattacgcgcttcgtcgccatcgtgcccgccgcaattgtgacgatcctctatggttcgcagggaacgaccgaacttctgatcctctcgcaagtggtgctgagccttcagctcccctttgcagtcatcccgctggtgattttcacgg		CDS	BAW_11395	BAB1_2215	rpnB	1407576	1408088			Protein with unknown function	Unknown
96	1441818	1441917	gacttgccgggttgcaagacaggcaggccaagatcggcagcacgataggccgcacgaaggccagcgccgtcaccgtcaaaacagaggatcggctcggggc		CDS	BAW_11431	BAB1_1498	rpoD	1438389	1440407	c	29*	RNA polymerase sigma factor RpoD	Replication, recombination and repair
	1441818	1441917	gacttgccgggttgcaagacaggcaggccaagatcggcagcacgataggccgcacgaaggccagcgccgtcaccgtcaaaacagaggatcggctcggggc		CDS	BAW_11432	BAB1_1499	dnaG	1440875	1442842	c		DNA primase	Replication, recombination and repair
	1441818	1441917	gacttgccgggttgcaagacaggcaggccaagatcggcagcacgataggccgcacgaaggccagcgccgtcaccgtcaaaacagaggatcggctcggggc		CDS	BAW_11433	BAB1_1500		1443212	1444888			Na+/Pi-cotransporter	Transporter membrane associated
97	1442890	1443032	ctatataggcgtccccgccttgacagtccatcgcgcgcgcatgcacctccccgctaatcacatgccaatgccaaacagacgctttgtcacaaaactgtcacatattcgtcatgatgcatcggagatgaattgcattttgacgc		IR	BAW_11432	BAB1_1499	dnaG	1440875	1442842	c			Replication, recombination and repair
	1442890	1443032	ctatataggcgtccccgccttgacagtccatcgcgcgcgcatgcacctccccgctaatcacatgccaatgccaaacagacgctttgtcacaaaactgtcacatattcgtcatgatgcatcggagatgaattgcattttgacgc		IR	BAW_11433	BAB1_1500		1443212	1444888				Transporter membrane associated
98	1456461	1456928	tgaaatgtcgccctgtgatggcggcgcgccaatcctttttcgcctcttctggctcgaccggcaggcggcacaggcgcggctgggttttgaaatggcgaaaagtctggataaaatcagtttctagctggcaaagtagctgtcttgtgttggtcaaaattgtcgcatatagtccgcgcatcgatttttcggtcgagtgactttgcgacccgtacggccagccgtgcttcctgacgatctcctgtccataaattcgattcacagggacgtgtgcgaagcatgcggacttaatagctactacgttacaaaggacattcccatggctacgggaacagtgaagtggttcaacaccaccaagggcttcggcttcattcagcctgatcagggcggcgcggacgtttt…		CDS/IR/CDS	BAW_11443	BAB1_1511		1456123	1456584			NUDIX hydrolase	Intermediate metabolism
	1456461	1456928	tgaaatgtcgccctgtgatggcggcgcgccaatcctttttcgcctcttctggctcgaccggcaggcggcacaggcgcggctgggttttgaaatggcgaaaagtctggataaaatcagtttctagctggcaaagtagctgtcttgtgttggtcaaaattgtcgcatatagtccgcgcatcgatttttcggtcgagtgactttgcgacccgtacggccagccgtgcttcctgacgatctcctgtccataaattcgattcacagggacgtgtgcgaagcatgcggacttaatagctactacgttacaaaggacattcccatggctacgggaacagtgaagtggttcaacaccaccaagggcttcggcttcattcagcctgatcagggcggcgcggacgtttt…		CDS/IR/CDS	BAW_11444	BAB1_1512		1456681	1456986		43*	Cold shock DNA-binding domain-containing protein	Regulator/ transcription
99	1473413	1473423	tgcgattgcgg		CDS	BAW_11462	BAB1_1530		1470984	1473806			uvrB excinuclease ABC subunit B	Replication, recombination and repair
	1473413	1473423	tgcgattgcgg		CDS	BAW_11463	BAB1_1531		1473938	1474741			SLT domain-containing protein	Intermediate metabolism
100	1473460	1473514	ccgttacggggcggaccaaaggtcgccacaatgcgggccgcaagatgcatcgcgt		CDS	BAW_11462	BAB1_1530		1470984	1473806				Replication, recombination and repair
	1473460	1473514	ccgttacggggcggaccaaaggtcgccacaatgcgggccgcaagatgcatcgcgt		CDS	BAW_11463	BAB1_1531		1473938	1474741				Intermediate metabolism
101	1475142	1475164	tgaccctctgtcgggtgtgtggt		IR	BAW_11464	BAB1_1532		1475236	1475451			Cold shock DNA-binding domain-containing protein	Regulator/ transcription
102	1501125	1501139	ggcgggcatagtgcc		CDS	BAW_11491	BAB1_1559		1498553	1499116	c		Rieske iron-sulfur domain-containing protein. Component of the ubiquinol-cytochrome c reductase complex (complex III or cytochrome b-c1 complex), which is a respiratory chain that generates an electrochemical potential coupled to ATP synthesis	Energy metabolism
	1501125	1501139	ggcgggcatagtgcc		CDS	BAW_11492	BAB1_1560		1499368	1501233	c		Uridine kinase	nucleic acid metabolism
103	1504715	1504729	gtattgactgatggc		CDS	BAW_11495	BAB1_1563		1503935	1505017			Purine nucleoside permease	nucleic acid metabolism
104	1508379	1508417	tcgcctcatcgctgcccacggcctcctgacgcgccgccg		CDS	BAW_11501	BAB1_1569		1507443	1507964	c	23*	Lipid A-myristate beta-hydroxylase	Lipid transport and metabolism
	1508379	1508417	tcgcctcatcgctgcccacggcctcctgacgcgccgccg		CDS	BAW_11502	BAB1_1570		1508155	1509426	c		Polynucleotide adenylyltransferase	nucleic acid metabolism
105	1509048	1509234	tgaaatcgcgccgttcggcatctgctttccagtcggttccgaaggcgactttcgcatggcgaccattcgtttcgatatcccgcctcagtgtcgtcacttcaaaggggtatccttgcacgacgacggtgatcgtaccgtgttccatgcctgtcggcaccggcttgaaaccggcttcacttgccagccgc		CDS	BAW_11501	BAB1_1569		1507443	1507964	c			Lipid transport and metabolism
	1509048	1509234	tgaaatcgcgccgttcggcatctgctttccagtcggttccgaaggcgactttcgcatggcgaccattcgtttcgatatcccgcctcagtgtcgtcacttcaaaggggtatccttgcacgacgacggtgatcgtaccgtgttccatgcctgtcggcaccggcttgaaaccggcttcacttgccagccgc		CDS	BAW_11502	BAB1_1570		1508155	1509426	c			nucleic acid metabolism
106	1534151	1534234	tgggcggcgccaaagttgagaccaatgtgcgcaccggctacacgcaggaatgccccaatgttggcaagttcctcaccaatctc		CDS	BAW_11524	BAB1_1593	choX	1533451	1534419			High affinity choline uptake periplasmic component	Transporter membrane associated
	1534151	1534234	tgggcggcgccaaagttgagaccaatgtgcgcaccggctacacgcaggaatgccccaatgttggcaagttcctcaccaatctc		CDS	BAW_11525	BAB1_1594		1534508	1535344			Binding-protein dependent transport system inner membrane protein	Transporter membrane associated
107	1561317	1561328	gcagcggcggtt		CDS	BAW_11552	BAB1_1622		1559551	1559658	c		Predicted protein	Unknown
	1561317	1561328	gcagcggcggtt		CDS	BAW_11553	BAB1_1623		1560072	1562009			AsmA protein	Cell wall/membrane/envelope biogenesis and motility
108	1564700	1564829	aagcccgccagcatacgcatcagcgtggtcttgccgcaacccgacgcaccaagcagcgcaattttcgtcaaagaattcccgattgaaaacattgagcgacagattatcgacggcagtgaaatcaccgaaa		CDS	BAW_11555	BAB1_1625-1626		1562840	1563750	c		Pseudogene. Frame shift; similar to BMEI0413; binding-protein-dependent transport systems inner membrane component	Pseudogenes and partial genes (remnants)
	1564700	1564829	aagcccgccagcatacgcatcagcgtggtcttgccgcaacccgacgcaccaagcagcgcaattttcgtcaaagaattcccgattgaaaacattgagcgacagattatcgacggcagtgaaatcaccgaaa		CDS	BAW_11556	BAB1_1627		1563766	1564911	c		Spermidine/putrescine ABC transporter ATP-binding subunit	Transporter membrane associated
109	1565495	1565519	cttttcggcgcggtcgcgggcctgg		CDS	BAW_11556	BAB1_1627		1563766	1564911	c			Transporter membrane associated
	1565495	1565519	cttttcggcgcggtcgcgggcctgg		CDS	BAW_11557	BAB1_1628		1565153	1566256	c		Solute-binding family 1 protein	Transporter membrane associated
110	1566115	1566277	agtccttgaggatggaatcgtcgatataatccgaccagttatagatattgaccacccgctcctgcgcgcctgcggaaaatgtggcagccgcgacaaaacccgtcgcaacggtcgttgccagaaggaaggatttgatccccatcatttgctccaatctgcacat		IR/CDS	BAW_11556	BAB1_1627		1563766	1564911	c			Transporter membrane associated
	1566115	1566277	agtccttgaggatggaatcgtcgatataatccgaccagttatagatattgaccacccgctcctgcgcgcctgcggaaaatgtggcagccgcgacaaaacccgtcgcaacggtcgttgccagaaggaaggatttgatccccatcatttgctccaatctgcacat		IR/CDS	BAW_11557	BAB1_1628		1565153	1566256	c			Transporter membrane associated
111	1576893	1576942	caccaccggaaaaagccagaccaacgacggttgacccatcatctcctgga		CDS	BAW_11567	BAB1_1640		1575637	1577187	c		Patatin	Intermediate metabolism
	1576893	1576942	caccaccggaaaaagccagaccaacgacggttgacccatcatctcctgga		CDS	BAW_11568	BAB1_1641		1577740	1578021			Predicted protein	Unknown
112	1579470	1579481	cttgcgtgtcac		CDS	BAW_11569	BAB1_1642		1578298	1578945	c		Dihydroxyacetona kinase	Intermediate metabolism
	1579470	1579481	cttgcgtgtcac		CDS	BAW_11570	BAB1_1643-1644		1579011	1581094	c		Pseudogene. Frame shift; similar to BMEI0398; dihydroxyacetone kinase	Pseudogenes and partial genes (remnants)
113	1588118	1588138	ccaaggacaagggccacgcgc		CDS	BAW_11576	BAB1_1650	rbsA-2	1586058	1587536	c		Ribose import ATP-binding protein rbsA-2	Carbohydrate transport and metabolism
	1588118	1588138	ccaaggacaagggccacgcgc		CDS	BAW_11577	BAB1_1652	vceA	1587832	1588149			VirB type IV secreted effector vceA	Pathogenesis
	1588118	1588138	ccaaggacaagggccacgcgc		CDS	BAW_11578	BAB1_1653		1588551	1590167			Glucose-methanol-choline oxidoreductase	Carbohydrate transport and metabolism
114	1592278	1592294	cgcactggcgcttggtg		CDS	BAW_11579	BAB1_1654	iclR3	1590773	1591594	c		IclR family regulatory protein	Regulator/ transcription
	1592278	1592294	cgcactggcgcttggtg		CDS	BAW_11580	BAB1_1655	gabD	1591712	1593163			Aldehyde dehydrogenase. Gamma-aminobutyric acid catabolic process	Intermediate metabolism
	1592278	1592294	cgcactggcgcttggtg		CDS	BAW_11581	BAB1_1656		1593280	1593870			Putative membrane-associated alkaline phosphatase	Cell wall/membrane/envelope biogenesis and motility
115	1600407	1600433	ttcgatcagaacctgttcctggctgtt		CDS	BAW_11590	BAB1_1665		1600146	1601057	c		RNA polymerase factor sigma-32	Replication, recombination and repair
116	1600483	1600490	gcgcgcag		CDS	BAW_11590	BAB1_1665		1600146	1601057	c			Replication, recombination and repair
117	1625930	1625953	cggccgcaatgtttccggctcggt		CDS	BAW_11617	BAB1_1694		1625002	1625112	c		Predicted protein	Unknown
	1625930	1625953	cggccgcaatgtttccggctcggt		CDS	BAW_11618	BAB1_1695	purA	1625117	1626406	c		Adenylosuccinate synthetase, catalyzes the formation of N6-(1;2;-dicarboxyethyl)-AMP from L-aspartate; inosine monophosphateandGTP in AMP biosynthesis	Amino acid transport and metabolism
118	1625966	1625983	gcggatggcgcggcggcc		CDS	BAW_11617	BAB1_1694		1625002	1625112	c			Unknown
	1625966	1625983	gcggatggcgcggcggcc		CDS	BAW_11618	BAB1_1695	purA	1625117	1626406	c	83*		Amino acid transport and metabolism
119	1634385	1634397	cggcgcacttcgg		CDS	BAW_11625	BAB1_1702	glmM	1632454	1633809	c		Phosphoglucosamine mutase, catalyzes the conversion of glucosamine-6-phosphate to glucosamine-1-phosphate	Carbohydrate transport and metabolism
	1634385	1634397	cggcgcacttcgg		CDS	BAW_11626	BAB1_1703	ftsH	1634114	1636048	c		ATP-dependent zinc metalloprotease	Intermediate metabolism
120	1640042	1640290	catctgcaagccggggcgtccgaccgcaattctcccgtagggcttgctgtcaaaatgcggcagaaacacggctttgcccccctgattgtggcaatcagccataaataaaggcgcgaaaccgaagcttcacgccttcaaccctgtcattttttcgatgatcgctattcgagcagcggcgaccaggccgggtcggaagcaaaattcggcgtctggatctggcgttcgttacggccggtcaggtcgatggtg		CDS/IR/CDS	BAW_11630	BAB1_1707	omp16	1639409	1639915	c		Pal= peptidoglycan-associated lipoprotein; also called omp16	Cell cycle control, cell division, chromosome partitioning
	1640042	1640290	catctgcaagccggggcgtccgaccgcaattctcccgtagggcttgctgtcaaaatgcggcagaaacacggctttgcccccctgattgtggcaatcagccataaataaaggcgcgaaaccgaagcttcacgccttcaaccctgtcattttttcgatgatcgctattcgagcagcggcgaccaggccgggtcggaagcaaaattcggcgtctggatctggcgttcgttacggccggtcaggtcgatggtg		CDS/IR/CDS	BAW_11631	BAB1_1708		1639964	1640143	c		Predicted protein	Unknown
	1640042	1640290	catctgcaagccggggcgtccgaccgcaattctcccgtagggcttgctgtcaaaatgcggcagaaacacggctttgcccccctgattgtggcaatcagccataaataaaggcgcgaaaccgaagcttcacgccttcaaccctgtcattttttcgatgatcgctattcgagcagcggcgaccaggccgggtcggaagcaaaattcggcgtctggatctggcgttcgttacggccggtcaggtcgatggtg		CDS/IR/CDS	BAW_11632	BAB1_1709	tolB	1640203	1641534	c		Translocation protein TolB, forms dimers; may be involved in cell envelope integrity; interacts with outer membrane proteins and with the C-terminal domain of inner membrane protein TolA	Cell wall/membrane/envelope biogenesis and motility
121	1640313	1640426	cggctgccttgcggaaaaacatcagcacgcggccattcggggcccatgtcgggccttcattgtgaaagcccgatgtcagcagacgctcacccgaaccatcggtcttcatcacac		CDS	BAW_11632	BAB1_1709	tolB	1640203	1641534	c			Cell wall/membrane/envelope biogenesis and motility
122	1640691	1640746	agatattggcgctgccgtcatcctgcagcaggctcatcacgaccttctggccgtcg		CDS	BAW_11632	BAB1_1709	tolB	1640203	1641534	c			Cell wall/membrane/envelope biogenesis and motility
123	1642852	1642864	tctgtttcctgaa		CDS	BAW_11633	BAB1_1710	tolA	1641590	1642660	c		Proline-rich region:Proline-rich extensin:Histamine H3 receptor	Transporter membrane associated
	1642852	1642864	tctgtttcctgaa		CDS	BAW_11634	BAB1_1711		1642668	1643120	c		Biopolymer transport protein ExbD/TolR	Transporter membrane associated
124	1642871	1642949	tcttgccttcgctattgactgatacggtaatgggctgcgtgtcggcattcatggccttggcctgcgtgtcgggcagatc		CDS	BAW_11633	BAB1_1710	tolA	1641590	1642660	c			Transporter membrane associated
	1642871	1642949	tcttgccttcgctattgactgatacggtaatgggctgcgtgtcggcattcatggccttggcctgcgtgtcgggcagatc		CDS	BAW_11634	BAB1_1711		1642668	1643120	c			Transporter membrane associated
125	1643187	1643200	tctcatcaatttgg		CDS	BAW_11634	BAB1_1711		1642668	1643120	c			Transporter membrane associated
	1643187	1643200	tctcatcaatttgg		CDS	BAW_11635	BAB1_1712	tolQ	1643167	1643877	c	184*	MotA/TolQ/ExbB proton channel	Cell cycle control, cell division, chromosome partitioning
126	1643222	1643239	tcgtctgcaaagccttcg		CDS	BAW_11634	BAB1_1711		1642668	1643120	c			Transporter membrane associated
	1643222	1643239	tcgtctgcaaagccttcg		CDS	BAW_11635	BAB1_1712	tolQ	1643167	1643877	c	184*		Cell cycle control, cell division, chromosome partitioning
127	1653753	1653787	ttgaaaccgtcggctccatcggccgcacgatccag		CDS	BAW_11648	BAB1_1725		1653254	1654303			Flagellar motor protein MotA	Cell wall/membrane/envelope biogenesis and motility
	1653753	1653787	ttgaaaccgtcggctccatcggccgcacgatccag		CDS	BAW_11649	BAB1_1726		1654310	1655341			COG1360 Flagellar Motor Protein	Cell wall/membrane/envelope biogenesis and motility
128	1666869	1666894	gcaatcaacggttttggccgcattgg		CDS	BAW_11664	BAB1_1741	gap	1666854	1667861			Glyceraldehyde 3-phosphate dehydrogenase:TrkA potassium uptake protein:Glyceraldehyde-3-phosphate dehydrogenase; type I	Energy metabolism
	1666869	1666894	gcaatcaacggttttggccgcattgg		CDS	BAW_11665	BAB1_1742	pgk	1667932	1669119			Phosphoglycerate kinase:G-protein beta WD-40 repeat	Energy metabolism
129	1666900	1666921	acatccttcgcgccatcgtgga		CDS	BAW_11664	BAB1_1741	gap	1666854	1667861				Energy metabolism
	1666900	1666921	acatccttcgcgccatcgtgga		CDS	BAW_11665	BAB1_1742	pgk	1667932	1669119				Energy metabolism
130	1685145	1685225	taggaaagcttgcgcttttcatcgcgctttggctgcgccacttccccgcctttatcgtcaccagcacgcgtggcggcagtc		CDS	BAW_11688	BAB1_1766		1684922	1686739	c		Elongation factor 3	nucleic acid metabolism
131	1691567	1691598	tcgcgcgctggaccggaagcactccggcacta		CDS	BAW_11694	BAB1_1772		1690898	1691623			Thiamine ABC transporter ATP-binding protein	Transporter membrane associated
	1691567	1691598	tcgcgcgctggaccggaagcactccggcacta		CDS	BAW_11695	BAB1_1773		1691890	1693371			Peptidase family M48:Neutral zincmetallopeptidases; zinc-binding region	Intermediate metabolism
132	1697058	1697126	cccttgcccttgatatgacatgcgtgaggtagcgattttatgcgccgctgacaagggttgaaacgccgc		CDS	BAW_11700	BAB1_1778	fdxA	1696583	1696921	c	155*	7Fe ferredoxin:4Fe-4S ferredoxin;iron-sulfur binding domain	Intermediate metabolism
	1697058	1697126	cccttgcccttgatatgacatgcgtgaggtagcgattttatgcgccgctgacaagggttgaaacgccgc		CDS	BAW_11701	BAB1_1779		1697054	1697287	c		Predicted protein	Unknown
133	1703933	1703946	gcctcaatgccata		CDS	BAW_11707	BAB1_1785	rpmF	1703403	1703582	c	81*	50S ribosomal protein L32	nucleic acid metabolism
	1703933	1703946	gcctcaatgccata		CDS	BAW_11708	BAB1_1786	mtgA	1703743	1704477	c		Monofunctional biosynthetic peptidoglycan transglycosylase	Cell wall/membrane/envelope biogenesis and motility
	1703933	1703946	gcctcaatgccata		CDS	BAW_11709	BAB1_1787		1704664	1705578		1*	Farnesyl-diphosphate synthase	Lipid transport and metabolism
134	1704941	1704950	atgacgatct		CDS	BAW_11708	BAB1_1786	mtgA	1703743	1704477	c			Cell wall/membrane/envelope biogenesis and motility
	1704941	1704950	atgacgatct		CDS	BAW_11709	BAB1_1787		1704664	1705578		1*		Cell wall/membrane/envelope biogenesis and motility
135	1717033	1717134	cgccggcttcaacgcgctgcgcaaactcagttgcctggcctgccgcaagctgtctggcctggccgacccagtcttcgcgggcaatgcgcccgtcgaattcca		CDS	BAW_11718	BAB1_1796	gasC	1716177	1716923	c		ATPase of GABA transporter	Transporter membrane associated
	1717033	1717134	cgccggcttcaacgcgctgcgcaaactcagttgcctggcctgccgcaagctgtctggcctggccgacccagtcttcgcgggcaatgcgcccgtcgaattcca		CDS	BAW_11719	BAB1_1797		1716923	1718262	c		Pseudogene. Frame shift and deletion. Similart to BS1330_I1783. ATPase of GABA transporter branched chain-amino acid transporter ATP-binding protein	Pseudogenes and partial genes (remnants)
136	1720108	1720130	gcgagatcgtgacgccgctgccg		CDS	BAW_11720	BAB1_1798	gasB	1718262	1719641	c		GABA transporter permease	Transporter membrane associated
	1720108	1720130	gcgagatcgtgacgccgctgccg		CDS	BAW_11721	BAB1_1799	gasA	1719644	1720552	c	77*	GABA ABC transporter permease	Transporter membrane associated
137	1720209	1720217	aaggcaatc		CDS	BAW_11720	BAB1_1798	gasB	1718262	1719641	c			Transporter membrane associated
	1720209	1720217	aaggcaatc		CDS	BAW_11721	BAB1_1799	gasA	1719644	1720552	c	77*		Transporter membrane associated
138	1722482	1722493	tcgccttgccga		CDS	BAW_11722	BAB1_1800		1720846	1721847	c		prpA B-cell mitogen with immune modulatory function. Directly involved in the immune regulation of host. Elicits B-lymphocyte polyclonal activation, resulting in early and transient nonresponsive immune condition of the host.	Pathogenesis
	1722482	1722493	tcgccttgccga		CDS	BAW_11723	BAB1_1801		1721853	1723115	c		TrkA potassium uptake protein D-amino acid dehydrogenase	Amino acid transport and metabolism
	1722482	1722493	tcgccttgccga		CDS	BAW_11724	BAB1_1802		1723139	1723339			Predicted protein	Unknown
139	1743921	1743939	tccaattgctcgctgcatc		CDS	BAW_11744	BAB1_1822		1742760	1744157			MFS transporter	Transporter membrane associated
	1743921	1743939	tccaattgctcgctgcatc		CDS	BAW_11745	BAB1_1823		1744389	1746020			Heparinase II/III family protein. Aldehyde dehydrogenase. Lyase activity.	Intermediate metabolism
140	1754163	1754205	cgatcctgctttgcagtcacgccggatactccctgtcattatg		IR	BAW_11748	BAB1_1827	gdhZ	1749380	1754182	c		NAD-glutamate dehydrogenase	Energy metabolism	Binding to FtsZ in Caulobacter, there is a gdhZ mutant in Brucella abortus that is growth deficient. Might control cell division in alpha proteobacteria and links to nitrogen metabolisms and TCA. It is described as GdhB in Ronneau et al. 2015. Together with GdhB they constitute the Gdh system facilitating to assimilate glutamate and ammonium. Decreases during the infectious cycle according to Lam…
141	1757394	1757401	agcaaaat		CDS	BAW_11753	BAB1_1832	rpsP	1756842	1757246	c		30S ribosomal protein S16	nucleic acid metabolism
	1757394	1757401	agcaaaat		CDS	BAW_11754	BAB1_1833		1757313	1757627	c		Chorismate mutase, catalyzes the interconversion of chorismate to prephenate	Amino acid transport and metabolism
142	1757417	1757497	catctgcggccagcgcgcgcagccgcgccacctggcgcttctcgcgggccggatcagccggtgccagacctcgctcggcct		CDS	BAW_11753	BAB1_1832	rpsP	1756842	1757246	c			nucleic acid metabolism
	1757417	1757497	catctgcggccagcgcgcgcagccgcgccacctggcgcttctcgcgggccggatcagccggtgccagacctcgctcggcct		CDS	BAW_11754	BAB1_1833		1757313	1757627	c			Amino acid transport and metabolism
143	1787622	1787707	cgcaaaatggacggtgcggttttccttcgtgcaaaacggccggaagatggcagcgcagaccttcaaactgcgccccttcagatagc		IR	BAW_11785	BAB1_1865		1786636	1787310	c		Predicted protein	Unknown
144	1788064	1788095	tcacggccgagttcggaatgggatcgggtgca		CDS	BAW_1tRNA32	BAB1_2228		1787821	1787897	c		tRNA-Met	nucleic acid metabolism
	1788064	1788095	tcacggccgagttcggaatgggatcgggtgca		CDS	BAW_1rRNA01	BAB1_2229		1788002	1788120	c		5S ribosomal RNA	nucleic acid metabolism
145	1801529	1801536	cgctgccg		CDS	BAW_11788	BAB1_1868		1798455	1801079	c	82*	Chaperone protein ClpB. Chap.eronin clpA/B:ATP/GTP-binding site motif A (P-loop):AAA ATPase:AAA ATPase; central region:Clp;Nterminal	Intermediate metabolism
	1801529	1801536	cgctgccg		CDS	BAW_11789	BAB1_1869		1801278	1802036	c		Uncharacterized protein	Unknown
146	1809595	1809615	cgccgccgcgacatagccgat		CDS	BAW_11796	BAB1_1876		1809480	1810359	c		Pseudogene. Frame shift; similar to BS1330_I1867. Transporter protein	Pseudogenes and partial genes (remnants)
147	1810466	1810481	acgtcatcgcgcgagg		CDS	BAW_11796	BAB1_1876		1809480	1810359	c			Pseudogenes and partial genes (remnants)
	1810466	1810481	acgtcatcgcgcgagg		CDS	BAW_11797	BAB1_1877		1810399	1810857	c		Uncharacterized protein	Unknown
148	1813374	1813402	acgccaccaatgacacaccgggagccatg		CDS	BAW_11800	BAB1_1880		1812045	1812833	c		Amidophosphoribosyltransferase	Amino acid transport and metabolism
	1813374	1813402	acgccaccaatgacacaccgggagccatg		CDS	BAW_11801	BAB1_1881		1813016	1813909			SAM-dependent methyltransferase	nucleic acid metabolism
	1813374	1813402	acgccaccaatgacacaccgggagccatg		CDS	BAW_11802	BAB1_1882		1814048	1815286			MFS transporter	Transporter membrane associated
149	1813738	1813911	tgccgaaatctatgccgaacgtttttccgatcctgacgggcgcatccgcgccacattctcgatcatctggctttcgggctgggctccgcacgaatcgcagcaaaagcccctgaagccaggttcagccaaggcctcactggccgaggcgctcaaaaaagccgaagacggctagag		CDS	BAW_11800	BAB1_1880		1812045	1812833	c			Amino acid transport and metabolism
	1813738	1813911	tgccgaaatctatgccgaacgtttttccgatcctgacgggcgcatccgcgccacattctcgatcatctggctttcgggctgggctccgcacgaatcgcagcaaaagcccctgaagccaggttcagccaaggcctcactggccgaggcgctcaaaaaagccgaagacggctagag		CDS	BAW_11801	BAB1_1881		1813016	1813909				nucleic acid metabolism
	1813738	1813911	tgccgaaatctatgccgaacgtttttccgatcctgacgggcgcatccgcgccacattctcgatcatctggctttcgggctgggctccgcacgaatcgcagcaaaagcccctgaagccaggttcagccaaggcctcactggccgaggcgctcaaaaaagccgaagacggctagag		CDS	BAW_11802	BAB1_1882		1814048	1815286				Transporter membrane associated
150	1814571	1814628	cagttgcagcctacagtatcgccaccctgttcctgattgccggttcgctcctgatctt		CDS	BAW_11802	BAB1_1882		1814048	1815286				Transporter membrane associated
151	1828116	1828124	aaccagaac		CDS	BAW_11815	BAB1_1895		1827063	1828658	c		Cell division protein FtsK DNA pump involved in cell division and final steps of chromosomes segregation putative	Cell cycle control, cell division, chromosome partitioning
152	1828136	1828164	tggcaatatcggcaatgaccggctcgcca		CDS	BAW_11815	BAB1_1895		1827063	1828658	c			Cell cycle control, cell division, chromosome partitioning
153	1843369	1843394	ttgcgatgatctgaatactgcacgag		CDS	BAW_11828	BAB1_1909		1843027	1843278	c		Predicted protein	Unknown
	1843369	1843394	ttgcgatgatctgaatactgcacgag		CDS	BAW_11829	BAB1_1910		1843275	1843685	c		Putative protein with ACT domain commonly involved in specifically binding an amino acid or other small ligand leading to regulation of the enzyme	Amino acid transport and metabolism
154	1846409	1846424	aagcaggccgtaatcg		CDS	BAW_11834	BAB1_1915	rimM	1845962	1846531	c		16S rRNA-processing protein RimM	nucleic acid metabolism
	1846409	1846424	aagcaggccgtaatcg		CDS	BAW_11835	BAB1_1916	xerC	1846755	1847702			Site-specific tyrosine recombinase	Replication, recombination and repair
155	1846436	1846443	cggatcgc		CDS	BAW_11834	BAB1_1915	rimM	1845962	1846531	c			nucleic acid metabolism
	1846436	1846443	cggatcgc		CDS	BAW_11835	BAB1_1916	xerC	1846755	1847702				Replication, recombination and repair
156	1864710	1864912	tgttgcccgcacggagggcttcacgctggccgctgtggatcagggcaatgctggcgaaattatcgaacgaattgtgacgggacatgacggtgaaaaactcctcacacgtcaggcagagccgcaagcggcttaaagcttaagggcatcagatttcatggcaatgggtttcatcaagaaaatgttctccttcggcaagaaggagg		CDS	BAW_11852	BAB1_1933		1863559	1864842			tRNA (N(6)-L-threonylcarbamoyladenosine(37)-C(2))-methylthiotransferase MtaB	nucleic acid metabolism
	1864710	1864912	tgttgcccgcacggagggcttcacgctggccgctgtggatcagggcaatgctggcgaaattatcgaacgaattgtgacgggacatgacggtgaaaaactcctcacacgtcaggcagagccgcaagcggcttaaagcttaagggcatcagatttcatggcaatgggtttcatcaagaaaatgttctccttcggcaagaaggagg		CDS	BAW_11853	BAB1_1934	ftsY	1864870	1866261			Cell division protein	Cell cycle control, cell division, chromosome partitioning
157	1872513	1872666	tcgtccttttccgcagacgctgccgccgttgtggcagcggccttttcagtgcctggagcggcatcttgcgcaaagacagccgatgcagaaaaaggagcggaaaaacttgccagcgcaaccgacgctgcaagaacggccagagcgttgcggcaag		CDS	BAW_11861	BAB1_1943		1871489	1871632	c		Predicted protein	Unknown
	1872513	1872666	tcgtccttttccgcagacgctgccgccgttgtggcagcggccttttcagtgcctggagcggcatcttgcgcaaagacagccgatgcagaaaaaggagcggaaaaacttgccagcgcaaccgacgctgcaagaacggccagagcgttgcggcaag		CDS	BAW_11862	BAB1_1944		1871693	1872688	c		PpiC-type peptidyl-prolyl cis-trans isomerase (chaperone)	Intermediate metabolism
158	1874827	1874897	ggcatgttgcagaaactcggcctcaaggaagacgaagccatcgtccacccctggatcaacaaggcgcttga		CDS	BAW_11864	BAB1_1946	secA; azi; div	1873027	1875747			Preprotein translocase subunit SecA	Transporter membrane associated
	1874827	1874897	ggcatgttgcagaaactcggcctcaaggaagacgaagccatcgtccacccctggatcaacaaggcgcttga		CDS	BAW_11865	BAB1_1947		1875775	1875915			Predicted protein	Unknown
159	1883523	1883530	ccccatcg		CDS	BAW_11873	BAB1_1956		1883410	1884132			ABC transporter permease binding-protein dependent transport system inner membrane protein	Transporter membrane associated
	1883523	1883530	ccccatcg		CDS	BAW_11874	BAB1_1957		1884129	1884944			Arginine ABC transporter ATP-binding protein	Amino acid transport and metabolism
160	1883551	1883567	cgcaggccgttgcgctg		CDS	BAW_11873	BAB1_1956		1883410	1884132				Transporter membrane associated
	1883551	1883567	cgcaggccgttgcgctg		CDS	BAW_11874	BAB1_1957		1884129	1884944				Amino acid transport and metabolism
161	1883887	1883900	acctccgtgctcag		CDS	BAW_11873	BAB1_1956		1883410	1884132				Transporter membrane associated
	1883887	1883900	acctccgtgctcag		CDS	BAW_11874	BAB1_1957		1884129	1884944				Amino acid transport and metabolism
162	1883914	1883936	gcggagctgacctatcaggggct		CDS	BAW_11873	BAB1_1956		1883410	1884132				Transporter membrane associated
	1883914	1883936	gcggagctgacctatcaggggct		CDS	BAW_11874	BAB1_1957		1884129	1884944				Amino acid transport and metabolism
163	1883955	1883964	tttcgcgccg		CDS	BAW_11873	BAB1_1956		1883410	1884132				Transporter membrane associated
	1883955	1883964	tttcgcgccg		CDS	BAW_11874	BAB1_1957		1884129	1884944				Amino acid transport and metabolism
164	1887746	1887810	acgctcgcccccatgtcggtgcgcggcatgagccgcaaggccgcgaccgagatcgccatgaatta		CDS	BAW_11877	BAB1_1960		1887422	1888177			Arginine ABC transporter ATP-binding protein	Amino acid transport and metabolism
	1887746	1887810	acgctcgcccccatgtcggtgcgcggcatgagccgcaaggccgcgaccgagatcgccatgaatta		CDS	BAW_11878	BAB1_1961		1888186	1889184			Asparaginase/glutaminase	Amino acid transport and metabolism
165	1893887	1893995	tggtggcctcgtgaacaccatccgcaaaagcgacagcctccacgccaaaattgaagaaggtcttcgccagaagcgtttccgtgccgccataaagtggctgcgaatgcag		CDS	BAW_11882	BAB1_1965		1892888	1893040	c		Predicted protein	Unknown
	1893887	1893995	tggtggcctcgtgaacaccatccgcaaaagcgacagcctccacgccaaaattgaagaaggtcttcgccagaagcgtttccgtgccgccataaagtggctgcgaatgcag		CDS	BAW_11883	BAB1_1966		1893087	1894370	c		Methionine gamma-lyase catalyzes the formation of methanethiol and 2-ocobutanoate from L-methionine	Amino acid transport and metabolism
166	1894256	1894295	gcggcttgaccgcgccctcggaaagctccgagtcgtagcc		CDS	BAW_11882	BAB1_1965		1892888	1893040	c			Unknown
	1894256	1894295	gcggcttgaccgcgccctcggaaagctccgagtcgtagcc		CDS	BAW_11883	BAB1_1966		1893087	1894370	c			Amino acid transport and metabolism
167	1898854	1898863	atcggcggca		CDS	BAW_11887	BAB1_1970		1896714	1897589	c		3-hydroxybutyryl-CoA dehydrogenase	Intermediate metabolism
	1898854	1898863	atcggcggca		CDS	BAW_11888	BAB1_1971	etfA	1898062	1898991	c		Antifreeze protein; type I:Electron transfer flavoprotein; alpha subunit	Energy metabolism
168	1898875	1898895	cttgcctgcaaccagaacgtc		CDS	BAW_11887	BAB1_1970		1896714	1897589	c			Intermediate metabolism
	1898875	1898895	cttgcctgcaaccagaacgtc		CDS	BAW_11888	BAB1_1971	etfA	1898062	1898991	c			Energy metabolism
169	1898912	1898920	tgggcagcc		CDS	BAW_11887	BAB1_1970		1896714	1897589	c			Energy metabolism
	1898912	1898920	tgggcagcc		CDS	BAW_11888	BAB1_1971	etfA	1898062	1898991	c			Energy metabolism
170	1901995	1902081	ttctgccgcaactgcatgtgctgatctggggcaacagacgcggcgtctaaagcggttccggctagagcgcaccccgaaaagtgtgaa		CDS	BAW_11892	BAB1_1975		1901289	1902044			7-carboxy-7-deazaguanine synthase folate biosynthesis; purine biosynthesis. Regulated by MucR. Sinorhizobium meliloti SMb20938 orthologis related to succinoglycan biosynthesis	nucleic acid metabolism
171	1911074	1911195	gccacgcaacttctgtcgcaattgcagaacctgatgaacaacctgcaaatggggcaggcccagcagggacaaggcaacgggcaaggcaagggtcaaggtcaacagggccagatgcaggaaca		CDS	BAW_11902	BAB1_1985		1909229	1911889	c		Unnamed protein product; TIGR02302family protein	Cell wall/membrane/envelope biogenesis and motility
172	1912590	1912598	gagatttga		IR	BAW_11903	BAB1_1986	hpt	1911929	1912465	c		Hypoxanthine phosphoribosyltransferase	nucleic acid metabolism
	1912590	1912598	gagatttga		IR	BAW_11904	BAB1_1987		1912614	1913393			SAM-dependent methyltransferase	nucleic acid metabolism
173	1912661	1912674	cggccatctggccg		CDS	BAW_11903	BAB1_1986	hpt	1911929	1912465	c			nucleic acid metabolism
	1912661	1912674	cggccatctggccg		CDS	BAW_11904	BAB1_1987		1912614	1913393				nucleic acid metabolism
	1912661	1912674	cggccatctggccg		CDS	BAW_11905	BAB1_1988	hisC	1913547	1914644			Histidinol-phosphate aminotransferase	Amino acid transport and metabolism
174	1912795	1913163	tcgccttcatgccggcagggcaaggcgccgttgcctggccatcggcggaaaaatcgacgacagcacttgttttcgatgaggaactgcccttgccggattcctccatcgaccgtgtgctgatggtgcacgcgctcgaatatgccgaaaatgcgcaggaaaccctgaaggaaatgtggcgcgttctggcgccgaacggccgccttgtcatcgtggtgcccaaccggcgcggtgtctgggcgcgtttcgagcatacacctttcggcagcgggcggccctatagccgcacacagcttgccacgcttctgcgcgaggcaaatttcaccgtcagcacggtgagcaatgcgcttcattttccgcccgccagccgc		CDS	BAW_11903	BAB1_1986	hpt	1911929	1912465	c			nucleic acid metabolism
	1912795	1913163	tcgccttcatgccggcagggcaaggcgccgttgcctggccatcggcggaaaaatcgacgacagcacttgttttcgatgaggaactgcccttgccggattcctccatcgaccgtgtgctgatggtgcacgcgctcgaatatgccgaaaatgcgcaggaaaccctgaaggaaatgtggcgcgttctggcgccgaacggccgccttgtcatcgtggtgcccaaccggcgcggtgtctgggcgcgtttcgagcatacacctttcggcagcgggcggccctatagccgcacacagcttgccacgcttctgcgcgaggcaaatttcaccgtcagcacggtgagcaatgcgcttcattttccgcccgccagccgc		CDS	BAW_11904	BAB1_1987		1912614	1913393				nucleic acid metabolism
	1912795	1913163	tcgccttcatgccggcagggcaaggcgccgttgcctggccatcggcggaaaaatcgacgacagcacttgttttcgatgaggaactgcccttgccggattcctccatcgaccgtgtgctgatggtgcacgcgctcgaatatgccgaaaatgcgcaggaaaccctgaaggaaatgtggcgcgttctggcgccgaacggccgccttgtcatcgtggtgcccaaccggcgcggtgtctgggcgcgtttcgagcatacacctttcggcagcgggcggccctatagccgcacacagcttgccacgcttctgcgcgaggcaaatttcaccgtcagcacggtgagcaatgcgcttcattttccgcccgccagccgc		CDS	BAW_11905	BAB1_1988	hisC	1913547	1914644				Amino acid transport and metabolism
175	1919454	1919494	acaatcggtaccggcaatatgtttctgaagccacagattga		CDS	BAW_11910	BAB1_1993	ppa	1918168	1918698	c		Inorganic pyrophosphatase	Intermediate metabolism
	1919454	1919494	acaatcggtaccggcaatatgtttctgaagccacagattga		CDS	BAW_11911	BAB1_1994		1918851	1919633	c		1-acyl-sn-glycerol-3-phosphate acyltransferase	Lipid transport and metabolism
176	1919502	1919550	ccaaagctccgggacgatccaggccttcttgcgcggcaggatgaaataa		CDS	BAW_11910	BAB1_1993	ppa	1918168	1918698	c			Intermediate metabolism
	1919502	1919550	ccaaagctccgggacgatccaggccttcttgcgcggcaggatgaaataa		CDS	BAW_11911	BAB1_1994		1918851	1919633	c			Lipid transport and metabolism
177	1920363	1920370	tgaacacc		CDS	BAW_11911	BAB1_1994		1918851	1919633	c			Lipid transport and metabolism
	1920363	1920370	tgaacacc		CDS	BAW_11912	BAB1_1995		1919812	1920450	c		Putative membrane protein YdcF-like domain	Cell wall/membrane/envelope biogenesis and motility
178	1921455	1921481	gcgaatctggatcgtggcttcccgcgc		CDS	BAW_11912	BAB1_1995		1919812	1920450	c			Cell wall/membrane/envelope biogenesis and motility
	1921455	1921481	gcgaatctggatcgtggcttcccgcgc		CDS	BAW_11913	BAB1_1996	ftsX	1920711	1921712	c		Cell division protein FtsX	Cell cycle control, cell division, chromosome partitioning
179	1921492	1921499	tgccaggc		CDS	BAW_11912	BAB1_1995		1919812	1920450	c			Cell wall/membrane/envelope biogenesis and motility
	1921492	1921499	tgccaggc		CDS	BAW_11913	BAB1_1996	ftsX	1920711	1921712	c			Cell cycle control, cell division, chromosome partitioning
180	1923928	1923995	ccctcatccatctggtctccattccggttaccaatacgtcggtaaacccggcgcgctcgaccggcgtt		CDS	BAW_11917	BAB1_2000		1923076	1923177	c		Predicted protein	Unknown
	1923928	1923995	ccctcatccatctggtctccattccggttaccaatacgtcggtaaacccggcgcgctcgaccggcgtt		CDS	BAW_11918	BAB1_2001		1923423	1924109			Aquaporin Z porin involved in osmoregulation allowing water to move into and out of the cell in response to osmotic pressure	Cell wall/membrane/envelope biogenesis and motility
181	1925787	1925828	acaagcagcttttgaagatcgtcagccatacgccgatcgaga		CDS	BAW_11921	BAB1_2004		1925288	1926094			Exodeoxyribonuclease III	nucleic acid metabolism
182	1937070	1937094	ggcgtgggtatgcagacagccaacg		CDS	BAW_11929	BAB1_2012		1931816	1933372	c		Predicted protein	Unknown
	1937070	1937094	ggcgtgggtatgcagacagccaacg		CDS	BAW_11930	BAB1_2013 - BAB1_2014		1933557	1938332			Pseudogene. Premature stop codon; similar to BS1330_I2007 and BruAb1_1988; outer membrane autotransporter	Pseudogenes and partial genes (remnants)
183	1939616	1939655	acaggcggcctattgggaaagtcgcgtttctatagtgaca		IR	BAW_11932	BAB1_2016		1939224	1939517	c	120*	RpmB 50S ribosomal protein L28	nucleic acid metabolism
	1939616	1939655	acaggcggcctattgggaaagtcgcgtttctatagtgaca		IR	BAW_11933	BAB1_2017		1939879	1940694			Putative protein of bacterial family of putative lipoproteins (DUF3108)	Cell wall/membrane/envelope biogenesis and motility
184	1943094	1943103	tccccgatgc		CDS	BAW_11934	BAB1_2018	zntR	1940806	1941228	c		Zn responsive regulator of zntA, important for virulence https://www.ncbi.nlm.nih.gov/pmc/articles/PMC4403653/#!po=6.81818	Regulator/ transcription
	1943094	1943103	tccccgatgc		CDS	BAW_11935	BAB1_2019	zntA	1941317	1943731			Zn exporter, important for virulence https://www.ncbi.nlm.nih.gov/pmc/articles/PMC4403653/#!po=6.81818	Transporter membrane associated
	1943094	1943103	tccccgatgc		CDS	BAW_11936	BAB1_2020		1944138	1944887			Predicted protein	Unknown
185	1943265	1943278	tgttgaccggcgac		CDS	BAW_11934	BAB1_2018	zntR	1940806	1941228	c			Regulator/ transcription
	1943265	1943278	tgttgaccggcgac		CDS	BAW_11935	BAB1_2019	zntA	1941317	1943731				Transporter membrane associated
	1943265	1943278	tgttgaccggcgac		CDS	BAW_11936	BAB1_2020		1944138	1944887				Unknown
186	1943298	1943351	ccatcgggcgtgatcttggcatcgaagtgcgcgccgagcttctgccggaggaca		CDS	BAW_11934	BAB1_2018	zntR	1940806	1941228	c			Regulator/ transcription
	1943298	1943351	ccatcgggcgtgatcttggcatcgaagtgcgcgccgagcttctgccggaggaca		CDS	BAW_11935	BAB1_2019	zntA	1941317	1943731				Transporter membrane associated
	1943298	1943351	ccatcgggcgtgatcttggcatcgaagtgcgcgccgagcttctgccggaggaca		CDS	BAW_11936	BAB1_2020		1944138	1944887				Unknown
187	1943361	1943419	ttgtcggcgaattgcgcaaggaaggacggatcgttgccaaagtgggcgatggcatcaat		CDS	BAW_11934	BAB1_2018	zntR	1940806	1941228	c			Regulator/ transcription
	1943361	1943419	ttgtcggcgaattgcgcaaggaaggacggatcgttgccaaagtgggcgatggcatcaat		CDS	BAW_11935	BAB1_2019	zntA	1941317	1943731				Transporter membrane associated
	1943361	1943419	ttgtcggcgaattgcgcaaggaaggacggatcgttgccaaagtgggcgatggcatcaat		CDS	BAW_11936	BAB1_2020		1944138	1944887				Unknown
188	1943431	1943439	ccttgccgc		CDS	BAW_11934	BAB1_2018	zntR	1940806	1941228	c			Regulator/ transcription
	1943431	1943439	ccttgccgc		CDS	BAW_11935	BAB1_2019	zntA	1941317	1943731				Transporter membrane associated
	1943431	1943439	ccttgccgc		CDS	BAW_11936	BAB1_2020		1944138	1944887				Unknown
189	1947761	1947775	cgaaaatcgcccgcg		CDS	BAW_11938	BAB1_2022		1946172	1948073	c		Cobalt chelatase subunit CobT	Intermediate metabolism
190	1951699	1951711	tcagccggtcacg		CDS	BAW_11944	BAB1_2028		1950575	1951882	c		Putative membrane protein with domain CorB relate to Mg2+ and Co2+ transporter CorB	Transporter membrane associated
191	1951741	1951748	cccgcgca		CDS	BAW_11944	BAB1_2028		1950575	1951882	c			Transporter membrane associated
192	1970224	1970258	acaaagccgccagcgcccgccgtcacatgcggacg		CDS	BAW_11962	BAB1_2046		1969046	1969822	c		Enoyl-CoA hydratase/isomerase	Intermediate metabolism
	1970224	1970258	acaaagccgccagcgcccgccgtcacatgcggacg		CDS	BAW_11963	BAB1_2047 - BAB1_2048		1969824	1971426	c		Pseudogene. Frame shift similar to BS1330_I2041 and BruAb1_2022; acetyl-CoA-transferase subunit	Pseudogenes and partial genes (remnants)
193	1971737	1971744	tgaaagc		CDS	BAW_11963	BAB1_2047 - BAB1_2048		1969824	1971426	c			Pseudogenes and partial genes (remnants)
	1971737	1971744	tgaaagc		CDS	BAW_11964	BAB1_2049		1971432	1972433	c		1;5-anhydro-D-fructose reductase	Carbohydrate transport and metabolism
194	2011083	2011141	actgattcgcttgaggacgatttcaacgttccggtgcgcttgccacattttgtacctaa		IR	BAW_12005	BAB1_2090 - BAB1_2091	pckA	2009267	2010877	c		Pseudogene. Premature stop codon. Similar to BS1330_I2083 and BruAb1_2064; phosphoenolpyruvate carboxykinase (ATP). A pckA mutation in B. abortus 2308 has no effect in Raw 264.7 macrophage intracellular replication and is not attenuated in the mice model	Pseudogenes and partial genes (remnants)
	2011083	2011141	actgattcgcttgaggacgatttcaacgttccggtgcgcttgccacattttgtacctaa		IR	BAW_12006	BAB1_2092	bvrR	2011280	2011999		-158**	Two-component transcriptional regulator BvrR	Regulator/ transcription
195	2011385	2011475	acctataccgacggcgcttctgcgctggatgggttgatggcgcgtccgcccaatcttgcgatcttcgatatcaagatgccgcgcatggacg		CDS	BAW_12005	BAB1_2090 - BAB1_2091	pckA	2009267	2010877	c			Pseudogenes and partial genes (remnants)
	2011385	2011475	acctataccgacggcgcttctgcgctggatgggttgatggcgcgtccgcccaatcttgcgatcttcgatatcaagatgccgcgcatggacg		CDS	BAW_12006	BAB1_2092	bvrR	2011280	2011999				Regulator/ transcription
	2011385	2011475	acctataccgacggcgcttctgcgctggatgggttgatggcgcgtccgcccaatcttgcgatcttcgatatcaagatgccgcgcatggacg		CDS	BAW_12007	BAB1_2093	bvrS	2012110	2013915			Two-component histidine kinase BvrS	Regulator/ transcription
196	2011634	2011649	aaggctgttctgcgcc		CDS	BAW_12005	BAB1_2090 - BAB1_2091	pckA	2009267	2010877	c			Pseudogenes and partial genes (remnants)
	2011634	2011649	aaggctgttctgcgcc		CDS	BAW_12006	BAB1_2092	bvrR	2011280	2011999				Regulator/ transcription
	2011634	2011649	aaggctgttctgcgcc		CDS	BAW_12007	BAB1_2093	bvrS	2012110	2013915				Regulator/ transcription
197	2011653	2011682	tggcggcgcgcgacggcacggcaaagcccg		CDS	BAW_12005	BAB1_2090 - BAB1_2091	pckA	2009267	2010877	c			Pseudogenes and partial genes (remnants)
198	2011653	2011682	tggcggcgcgcgacggcacggcaaagcccg		CDS	BAW_12006	BAB1_2092	bvrR	2011280	2011999				Regulator/ transcription
	2011653	2011682	tggcggcgcgcgacggcacggcaaagcccg		CDS	BAW_12007	BAB1_2093	bvrS	2012110	2013915				Regulator/ transcription
199	2014693	2014721	acgcacggaaggctggccgaagagttttt		CDS	BAW_12010	BAB1_2096		2014672	2015073			PTS system fructose subfamily transporter subunit IIA	Regulator/ transcription
	2014693	2014721	acgcacggaaggctggccgaagagttttt		CDS	BAW_12011	BAB1_2097	ptsH	2015077	2015391			Phosphocarrier HPr protein:histidine phosphorylation site in HPr protein	Regulator/ transcription
200	2030798	2030809	gtttcagatgcggattgccgagcttttccagaaggccgcgaatgcggtccagcg		CDS	BAW_12022	BAB1_2108	folC	2029590	2030918			Folylpolyglutamate synthetase	Intermediate metabolism
201	2030937	2030982	tcagcatccggcttctggggggcgggtgcatcgctgttggcaggct		CDS	BAW_12022	BAB1_2108	folC	2029590	2030918				Intermediate metabolism
	2030937	2030982	tcagcatccggcttctggggggcgggtgcatcgctgttggcaggct		CDS	BAW_12023	BAB1_2109	accD	2030921	2031826			Acetyl-coenzyme A carboxylase carboxyl transferase subunit beta	Intermediate metabolism
202	2036441	2036458	cccggcgaccgcgtgaat		CDS	BAW_12028	BAB1_2114		2035140	2035775	c		Putative YcdF like protein, SAM-binding protein	Energy metabolism
	2036441	2036458	cccggcgaccgcgtgaat		CDS	BAW_12029	BAB1_2115		2035772	2036533	c		Putative YgjP protein Predicted metal-dependent hydrolase	Intermediate metabolism
203	2036641	2036939	atcaggcatcgcctttgctgccggtcttgccgcgtgcggcaggtgtctttttcgcattgctgtggcgttcggccatgaaacggtcaaactcctccttgtcgcgagcgcggcgaagctcggccgcataggcttcaaattcggcgcgtgcttcctcaagcttgcggcgctcttccgccagacgctccagctcctcgcggcgccagtcgtcgaatgcggcattgccggttgtgccgaagttgaagctttcgctcttgcagcaattacgcatggagccgaacagcgaatcggtcttctcgttc		IR/CDS	BAW_12029	BAB1_2115		2035772	2036533	c			Intermediate metabolism
	2036641	2036939	atcaggcatcgcctttgctgccggtcttgccgcgtgcggcaggtgtctttttcgcattgctgtggcgttcggccatgaaacggtcaaactcctccttgtcgcgagcgcggcgaagctcggccgcataggcttcaaattcggcgcgtgcttcctcaagcttgcggcgctcttccgccagacgctccagctcctcgcggcgccagtcgtcgaatgcggcattgccggttgtgccgaagttgaagctttcgctcttgcagcaattacgcatggagccgaacagcgaatcggtcttctcgttc		IR/CDS	BAW_12030	BAB1_2116 - BAB1_2117		2036642	2037088	c	21*	Pseudogene; premature stop codon; similar to BS1330_I2108 and BruAb1_2089	Pseudogenes and partial genes (remnants)
204	2057510	2057529	gaaacataaggaggagagag		IR	BAW_12049	BAB1_2137		2056661	2057281	c		Putative bacterial transglutaminase-like cysteine proteinase	Intermediate metabolism
205	2058323	2058413	cgttaggaattgacggcgggctttggttgtggtcgcttggcacaagaaaagctgcttgcgatccgggcagtggcgacgccgaagattacaa		CDS	BAW_12050	BAB1_2138		2057729	2058085	c		Rare lipoprotein A	Cell wall/membrane/envelope biogenesis and motility
	2058323	2058413	cgttaggaattgacggcgggctttggttgtggtcgcttggcacaagaaaagctgcttgcgatccgggcagtggcgacgccgaagattacaa		CDS	BAW_12051	BAB1_2139		2058241	2058462		132*	Predicted protein	Unknown
	2058323	2058413	cgttaggaattgacggcgggctttggttgtggtcgcttggcacaagaaaagctgcttgcgatccgggcagtggcgacgccgaagattacaa		CDS	BAW_12052	BAB1_2140		2058695	2059045			Predicted protein	Unknown
206	2061606	2061633	ggcgcgctcctgatgactgcttcccgcg		CDS	BAW_12054	BAB1_2142	pstC	2060388	2061878		14*	Phosphate ABC transporter permease	Transporter membrane associated
	2061606	2061633	ggcgcgctcctgatgactgcttcccgcg		CDS	BAW_12055	BAB1_2143	pstA	2061878	2063188			Phosphate ABC transporter permease	Transporter membrane associated
207	2066163	2066170	tggctgga		IR	BAW_12059	BAB1_2147		2066204	2067184			Cell wall hydrolase SleB	Cell wall/membrane/envelope biogenesis and motility
208	2085233	2085266	tggcgtcgcggcaaagccggaagtgcgcgcaccg		CDS	BAW_12077	BAB1_2165	infB	2084298	2087177			Translation initiation factor IF-2	nucleic acid metabolism
	2085233	2085266	tggcgtcgcggcaaagccggaagtgcgcgcaccg		CDS	BAW_12078	BAB1_2166	rbfA	2087443	2087895			Ribosome binding factor A	nucleic acid metabolism
209	2091314	2091326	ccggcggcaaggt		CDS	BAW_12081	BAB1_2169		2089597	2091741			Polynucleotide phosphorylase	nucleic acid metabolism
	2091314	2091326	ccggcggcaaggt		CDS	BAW_12082	BAB1_2170		2091852	2092619			16S rRNA methyltransferase	nucleic acid metabolism
210	2106165	2106290	gaagttacgcttaccggcgagggcaatcttgtcgtgttcccgtccaacaagcagcttgctttgcgcgcacatggcatggcggatgcgaccttgcgacgtcatctggcagcccttgtggaagctgga		CDS	BAW_20001	BAB2_0001		2105892	2107151			RepC replication initiation protein RepC	Replication, recombination and repair
	2106165	2106290	gaagttacgcttaccggcgagggcaatcttgtcgtgttcccgtccaacaagcagcttgctttgcgcgcacatggcatggcggatgcgaccttgcgacgtcatctggcagcccttgtggaagctgga		CDS	BAW_20002	BAB2_0002		2107354	2107617			Predicted protein	Unknown
211	2114346	2114452	gtccttgatcattttcatgccgttggcggcactgtcgaagaaggatttgtcgccaagcgtgccattgacgatgagcatgatcttgtcttttgcttcggccgcgctgg		CDS	BAW_20008	BAB2_0008		2111851	2113422	c		ABC transporter ATP-binding protein	Transporter membrane associated
	2114346	2114452	gtccttgatcattttcatgccgttggcggcactgtcgaagaaggatttgtcgccaagcgtgccattgacgatgagcatgatcttgtcttttgcttcggccgcgctgg		CDS	BAW_20009	BAB2_0009	bmpA	2113425	2114531	c	81*	BmpA adenine nucleotide translocator 1:basic membrane lipoprotein	Transporter membrane associated
	2114346	2114452	gtccttgatcattttcatgccgttggcggcactgtcgaagaaggatttgtcgccaagcgtgccattgacgatgagcatgatcttgtcttttgcttcggccgcgctgg		CDS	BAW_20010	BAB2_0010		2114775	2115383		25*	Peptidase	Intermediate metabolism
212	2146470	2146492	atgccgggcggcacaagcgccgg		CDS	BAW_20042	BAB2_0042	cpdR	2145264	2145626	c		Response regulator receiver	Cell division
	2146470	2146492	atgccgggcggcacaagcgccgg		CDS	BAW_20043	BAB2_0043	nfgD	2145945	2146835		59*	N-formylglutamate amidohydrolase	Intermediate metabolism
	2146470	2146492	atgccgggcggcacaagcgccgg		CDS	BAW_20044	BAB2_0044		2146997	2147773			Inositol monophosphatase	Intermediate metabolism
213	2170313	2170329	cgtcgcgttcgcggtgc		CDS	BAW_20064	BAB2_0064	virB5	2167834	2168550	c		Type IV secretion system protein VirB5	Pathogenesis
	2170313	2170329	cgtcgcgttcgcggtgc		CDS	BAW_20065	BAB2_0065	virB4	2168555	2171050	c		Type IV secretion system protein VirB4	Pathogenesis
214	2172664	2172748	tgacttgagcaatacccaaagagaaattccagcctttggcttccagtgactgtgctgtcgtgattgcttcatcaagggaaacggg		CDS	BAW_20067	BAB2_0067	virB2	2171414	2171731	c		Type IV secretion system protein VirB2	Pathogenesis
	2172664	2172748	tgacttgagcaatacccaaagagaaattccagcctttggcttccagtgactgtgctgtcgtgattgcttcatcaagggaaacggg		CDS	BAW_20068	BAB2_0068	virB1	2172167	2172883	c	-27***	Type IV secretion system protein VirB1	Pathogenesis
215	2172755	2172801	gaccaaccgcccaccaacgacgcctattgcataaggattgaagcccg		CDS	BAW_20067	BAB2_0067	virB2	2171414	2171731	c			Pathogenesis
	2172755	2172801	gaccaaccgcccaccaacgacgcctattgcataaggattgaagcccg		CDS	BAW_20068	BAB2_0068	virB1	2172167	2172883	c			Pathogenesis
216	2173989	2174161	aggcctgatagctggtgggaatgaactgcgtatggccgagcgccccggcccaggagccggaaagatggccgcgctcgatatcgccggtctggagaatcttcattgcggcgatgagttgtgtgcggccatatttggcgcgccgggcatcggcataggcaagtgtggcaagcgaa		CDS	BAW_20068	BAB2_0068	virB1	2172167	2172883	c			Pathogenesis
	2173989	2174161	aggcctgatagctggtgggaatgaactgcgtatggccgagcgccccggcccaggagccggaaagatggccgcgctcgatatcgccggtctggagaatcttcattgcggcgatgagttgtgtgcggccatatttggcgcgccgggcatcggcataggcaagtgtggcaagcgaa		CDS	BAW_20069	BAB2_0069		2173387	2174625	c		Lytic transglycosylase	Intermediate metabolism
217	2174310	2174317	gacccacc		CDS	BAW_20068	BAB2_0068	virB1	2172167	2172883	c			Pathogenesis
	2174310	2174317	gacccacc		CDS	BAW_20069	BAB2_0069		2173387	2174625	c			Intermediate metabolism
218	2174389	2174507	cgccttctccaacaccaccgggtcgggttcgttgacgcccctgaaagcccggtcgaatgtggagggtgcaatgccgctcttgatcgcgacgggacggaaatttgcgatccactggcgaa		CDS	BAW_20068	BAB2_0068	virB1	2172167	2172883	c			Pathogenesis
	2174389	2174507	cgccttctccaacaccaccgggtcgggttcgttgacgcccctgaaagcccggtcgaatgtggagggtgcaatgccgctcttgatcgcgacgggacggaaatttgcgatccactggcgaa		CDS	BAW_20069	BAB2_0069		2173387	2174625	c			Intermediate metabolism
219	2174897	2174911	gtggtctaatttcgc		IR	BAW_20069	BAB2_0069		2173387	2174625	c			Intermediate metabolism
	2174897	2174911	gtggtctaatttcgc		IR	BAW_20070	BAB2_0070	galU	2175025	2175918		198*	UTP-glucose-1-phosphate uridylyltransferase	Carbohydrate transport and metabolism
220	2178097	2178111	gatgtggtgcttctc		CDS	BAW_20071	BAB2_0071		2175971	2177509	c	28*	Predicted protein	Unknown
	2178097	2178111	gatgtggtgcttctc		CDS	BAW_20072	BAB2_0072		2177650	2178651			Sugar isomerase KpsF/GutQ family protein	Carbohydrate transport and metabolism
221	2178948	2178955	gggttcgc		CDS	BAW_20073	BAB2_0073		2178750	2179217	c		Nodulation protein NfeD	Cell wall/membrane/envelope biogenesis and motility
222	2183716	2183756	gctcaccacctcttcactggccacgcccttgtccagaagtt		CDS	BAW_20077	BAB2_0077		2182075	2183520			Homospermidine synthase	Intermediate metabolism
	2183716	2183756	gctcaccacctcttcactggccacgcccttgtccagaagtt		CDS	BAW_20078	BAB2_0078		2183632	2184312	c		Putative aminodeoxychorismate lyase; Members of this protein family are aminodeoxychorismate lyase (ADC lyase)	Intermediate metabolism
223	2200439	2200565	acactattcccgctccttgaaccattgggtcataaaatccacgagtgcgcggattttcgcgggcagatagcgccgatggggatagaccgcatagatgccgccatcccggacgatgaattcgtccagg		IR/CDS	BAW_20095	BAB2_0095		2199698	2200402	c		Putative ABC-type uncharacterized transport system; periplasmic component	Transporter membrane associated
	2200439	2200565	acactattcccgctccttgaaccattgggtcataaaatccacgagtgcgcggattttcgcgggcagatagcgccgatggggatagaccgcatagatgccgccatcccggacgatgaattcgtccagg		IR/CDS	BAW_20096	BAB2_0096		2200442	2201335	c		Transcriptional regulator LysR	Regulator/ transcription
224	2202677	2202702	ccacgcagcatttgtcattgaacggt		IR	BAW_20097	BAB2_0097		2200442	2201335	c		Amidase catalyzes the hydrolysis of a monocarboxylic acid amid to form a monocarboxylate and ammonia	Intermediate metabolism
	2202677	2202702	ccacgcagcatttgtcattgaacggt		IR	BAW_20098	BAB2_0098		2203129	2204262			Ornithine decarboxylase Orn/DAP/Arg	Amino acid transport and metabolism
225	2212983	2213027	gcgcgctggcaatgtccatcaaccttttctggcaggcccagaaaa		CDS	BAW_20107	BAB2_0108		2212562	2213611	c		Molybdopterin oxidoreductase	Energy metabolism
	2212983	2213027	gcgcgctggcaatgtccatcaaccttttctggcaggcccagaaaa		CDS	BAW_20108	BAB2_0109	gnd	2213928	2215337			6-phosphogluconate dehydrogenase, catalyzes the formation of D-ribulose 5-phosphate form 6-phospho-D-gluconate	Carbohydrate transport and metabolism
226	2223425	2223456	ggtttttccaacctcgtcatattttgacctgt		IR	BAW_20116	BAB2_0118	vjbR	2223627	2224406		157*	LuxR family regulatory protein VjbR	Regulator/ transcription
227	2223900	2223910	taccgcaatga		CDS	BAW_20116	BAB2_0118	vjbR	2223627	2224406		157*		Regulator/ transcription
228	2242249	2242257	tgatggcag		CDS	BAW_20137	BAB2_0140		2240593	2241894	c		Major facilitator superfamily transporter	Transporter membrane associated
	2242249	2242257	tgatggcag		CDS	BAW_20138	BAB2_0141		2241920	2242552	c		Class II aldolase/adducin N-terminal	Intermediate metabolism
229	2250740	2250768	tgccggttcgcgcatcgatgtaacggtgt		CDS	BAW_20150	BAB2_0153	flgI	2250471	2251544			Pseudogene. Premature stop codon; similar to BS1330_II0155 and BruAb2_0152, flagellar P-ring protein FlgI	Pseudogenes and partial genes (remnants)
	2250740	2250768	tgccggttcgcgcatcgatgtaacggtgt		CDS	BAW_20151	BAB2_0155		2251541	2252101			Motility protein motE (chaperone)	Cell wall/membrane/envelope biogenesis and motility
230	2251619	2251644	gatccgcccgcgctcggcaatctcga		CDS	BAW_20151	BAB2_0155		2251541	2252101				Cell wall/membrane/envelope biogenesis and motility
	2251619	2251644	gatccgcccgcgctcggcaatctcga		CDS	BAW_20152	BAB2_0156	flgH	2252098	2252826			Flagellar basal body L-ring protein	Cell wall/membrane/envelope biogenesis and motility
231	2251700	2251713	gccttgcaggccaa		CDS	BAW_20151	BAB2_0155		2251541	2252101				Cell wall/membrane/envelope biogenesis and motility
	2251700	2251713	gccttgcaggccaa		CDS	BAW_20152	BAB2_0156	flgH	2252098	2252826				Cell wall/membrane/envelope biogenesis and motility
232	2256394	2256425	tcgacgggataacggtcgtctctctggaacac		CDS	BAW_20157	BAB2_0161	lysR16	2255281	2256165	c		Transcriptional regulator LysR	Regulator/ transcription
	2256394	2256425	tcgacgggataacggtcgtctctctggaacac		CDS	BAW_20158	BAB2_0162		2256345	2257562			CoA transferase	Intermediate metabolism
	2256394	2256425	tcgacgggataacggtcgtctctctggaacac		CDS	BAW_20159	BAB2_0163		2257630	2258466			Metal-binding domain containing of MaoC dehydratase	Intermediate metabolism
233	2264966	2265040	gtggcgatgagcggcgtgatctctggcgctggcggtctgatgaagagcggcacaggcacggttacgctttctggt		CDS	BAW_20164	BAB2_0167		2261722	2268025			Pseudogene. Several frame shifts; similar to BS1330_II0170; outer membrane autotransporter	Pseudogenes and partial genes (remnants)
	2264966	2265040	gtggcgatgagcggcgtgatctctggcgctggcggtctgatgaagagcggcacaggcacggttacgctttctggt		CDS	BAW_20165	BAB2_0169	cycA	2268261	2268656			Cytochrome c heme-binding domain-containing protein	Energy metabolism
234	2298823	2298894	agatcaaggggcgcacattgcgcgaccagcttggcgacaagctgattgaggaatccggtgcggattttgatg		CDS	BAW_20193	BAB2_0197		2297326	2297799	c		Cytidine/deoxycytidylate deaminase	Intermediate metabolism
	2298823	2298894	agatcaaggggcgcacattgcgcgaccagcttggcgacaagctgattgaggaatccggtgcggattttgatg		CDS	BAW_20194	BAB2_0198	rsuA	2297940	2299685		68*	RNA pseudouridylate synthase	nucleic acid metabolism
	2298823	2298894	agatcaaggggcgcacattgcgcgaccagcttggcgacaagctgattgaggaatccggtgcggattttgatg		CDS	BAW_20195	BAB2_0199		2299666	2300229			N-6 adenine-specific DNA methyltransferase	nucleic acid metabolism
235	2298900	2298916	gttctcaatgagttttc		CDS	BAW_20193	BAB2_0197		2297326	2297799	c			Intermediate metabolism
	2298900	2298916	gttctcaatgagttttc		CDS	BAW_20194	BAB2_0198	rsuA	2297940	2299685				nucleic acid metabolism
	2298900	2298916	gttctcaatgagttttc		CDS	BAW_20195	BAB2_0199		2299666	2300229				nucleic acid metabolism
236	2298924	2298948	gccgtgcaggggcgcacgcgccgtg		CDS	BAW_20193	BAB2_0197		2297326	2297799	c			Intermediate metabolism
	2298924	2298948	gccgtgcaggggcgcacgcgccgtg		CDS	BAW_20194	BAB2_0198	rsuA	2297940	2299685				nucleic acid metabolism
	2298924	2298948	gccgtgcaggggcgcacgcgccgtg		CDS	BAW_20195	BAB2_0199		2299666	2300229				nucleic acid metabolism
237	2304543	2304561	tcgatttcttgtgcgtgca		CDS	BAW_20199	BAB2_0204		2304127	2306034	c		TrkA-N:potassium efflux system protein	Transporter membrane associated
238	2308180	2308192	ggcaatcctcaca		CDS	BAW_20201	BAB2_0206		2307548	2308312			Inositol monophosphatase	Intermediate metabolism
	2308180	2308192	ggcaatcctcaca		CDS	BAW_20202	BAB2_0207		2308351	2308602			Predicted protein	Unknown
239	2308214	2308230	tatggcgggccgacgag		CDS	BAW_20201	BAB2_0206		2307548	2308312				Intermediate metabolism
	2308214	2308230	tatggcgggccgacgag		CDS	BAW_20202	BAB2_0207		2308351	2308602				Unknown
240	2308902	2308923	gcggccaaaggggctggagctg		CDS	BAW_20203	BAB2_0208		2308666	2309409			Predicted protein	Unknown
	2308902	2308923	gcggccaaaggggctggagctg		CDS	BAW_20204	BAB2_0209	kdtA	2309406	2310746			3-deoxy-D-manno-octulosonic acid transferase	Cell wall/membrane/envelope biogenesis and motility
241	2308957	2308970	ctcaatgcccgtgt		CDS	BAW_20203	BAB2_0208		2308666	2309409				Unknown
	2308957	2308970	ctcaatgcccgtgt		CDS	BAW_20204	BAB2_0209	kdtA	2309406	2310746				Cell wall/membrane/envelope biogenesis and motility
242	2328060	2328097	tgcaaaggcgatagccgatggagcgcgggcaaagggct		CDS	BAW_20220	BAB2_0225		2326770	2328975			Pseudogene. Frame shift; similar to BS1330_II0230 and BruAb2_0228, oxidoreductase, FAD-binding predicted	Pseudogenes and partial genes (remnants)
	2328060	2328097	tgcaaaggcgatagccgatggagcgcgggcaaagggct		CDS	BAW_20221	BAB2_0227	apbE	2328956	2329933			Thiamine biosynthesis lipoprotein ApbE	Cell wall/membrane/envelope biogenesis and motility
243	2333802	2333882	ggataatggcgaccgcacatcgaagcagccgcaaagcagccggagcgactgcgatgcatgccgcatcagctgttcggtcat		CDS	BAW_20226	BAB2_0232		2333623	2334030			Predicted protein	Unknown
	2333802	2333882	ggataatggcgaccgcacatcgaagcagccgcaaagcagccggagcgactgcgatgcatgccgcatcagctgttcggtcat		CDS	BAW_20227	BAB2_0233		2334127	2336157			TonB-dependent receptor protein	Cell wall/membrane/envelope biogenesis and motility
244	2334559	2334574	atcaaggggccgcaga		CDS	BAW_20227	BAB2_0233		2334127	2336157				Cell wall/membrane/envelope biogenesis and motility
	2334559	2334574	atcaaggggccgcaga		CDS	BAW_20228	BAB2_0234		2336325	2337506			Putative protein of glycosyl hydrolase family 36	Carbohydrate transport and metabolism
245	2334870	2334888	tgaaatctccggcgggctt		CDS	BAW_20227	BAB2_0233		2334127	2336157				Cell wall/membrane/envelope biogenesis and motility
	2334870	2334888	tgaaatctccggcgggctt		CDS	BAW_20228	BAB2_0234		2336325	2337506				Carbohydrate transport and metabolism
246	2360483	2360494	catggcattgct		IR	BAW_20253	BAB2_0261	pntA	2360679	2361956			NAD(P) transhydrogenase subunit alpha	Energy metabolism
247	2367761	2367801	ggcggcagtctggtcctggcgttccacagacggtcgaaatc		CDS	BAW_20259	BAB2_0267		2366699	2367894	c		Pseudogene. Frame shift; similar to BS1330_II0959 and BruAb2_0268, predicted protein	Pseudogenes and partial genes (remnants)
	2367761	2367801	ggcggcagtctggtcctggcgttccacagacggtcgaaatc		CDS	BAW_20260	BAB2_0269	rpsU	2368247	2368474			30S ribosomal protein S21	nucleic acid metabolism
248	2400355	2400364	cgcctatgcg		CDS	BAW_20290	BAB2_0300		2399585	2400775			ABC transporter permease	Transporter membrane associated
249	2405168	2405175	tctgcgct		CDS	BAW_20295	BAB2_0305	hutH	2405011	2406546	c		Histidine ammonia-lyase. Catalyzes the degradation of histidine to urocanate and ammmonia.	Amino acid transport and metabolism
250	2417908	2417948	ttggctcccgccccggcacaatttgctggcaggtcatggcg		IR	BAW_20305	BAB2_0315	lldD	2416628	2417773	c		FMN-dependent alpha-hydroxy acid dehydrogenase	Intermediate metabolism
	2417908	2417948	ttggctcccgccccggcacaatttgctggcaggtcatggcg		IR	BAW_20306	BAB2_0316	mbpS	2417978	2420290			Molybdopterin oxidoreductase	Energy metabolism
251	2417963	2417978	ttacaggatgaagaga		IR/CDS	BAW_20305	BAB2_0315	lldD	2416628	2417773	c			Intermediate metabolism
	2417963	2417978	ttacaggatgaagaga		IR/CDS	BAW_20306	BAB2_0316	mbpS	2417978	2420290				Energy metabolism
252	2418171	2418245	gctcgtcttttgaattttgtgaaaacggcgtcaaggccgttgcctgggaggcaacggaccggcgcactacgcctg		CDS	BAW_20305	BAB2_0315	lldD	2416628	2417773	c			Intermediate metabolism
	2418171	2418245	gctcgtcttttgaattttgtgaaaacggcgtcaaggccgttgcctgggaggcaacggaccggcgcactacgcctg		CDS	BAW_20306	BAB2_0316	mbpS	2417978	2420290				Energy metabolism
	2418171	2418245	gctcgtcttttgaattttgtgaaaacggcgtcaaggccgttgcctgggaggcaacggaccggcgcactacgcctg		CDS	BAW_20307	BAB2_0317		2420287	2420577			Predicted protein	Unknown
253	2429413	2429424	cggattgaaggt		CDS	BAW_20315	BAB2_0325		2429143	2429871			Predicted protein	Unknown
	2429413	2429424	cggattgaaggt		CDS	BAW_20316	BAB2_0326	purU	2430015	2430899			Formyltetrahydrofolate deformylase	Intermediate metabolism
254	2435999	2436091	accaatgcgccgtgggccgaggtacgcgccgagctggtgcatctgccttatttcaacatggcaaccaagccgctttccgacaatctgaagaag		CDS	BAW_20320	BAB2_0330		2435279	2436562			Oxidoreductase	Energy metabolism
255	2459396	2459403	cggcagac		CDS	BAW_20346	BAB2_0358	dcp	2457947	2459995	c		Peptidase family M3 dipeptidyl carboxypeptidase Dcp	Intermediate metabolism
	2459396	2459403	cggcagac		CDS	BAW_20347	BAB2_0359		2460090	2460254			Predicted protein	Unknown
256	2460852	2460859	ttgagccg		CDS	BAW_20348	BAB2_0360	mgtE	2460321	2461718			Divalent cation transporter/ magnesium transporterMtgE	Transporter membrane associated
	2460852	2460859	ttgagccg		CDS	BAW_20349	BAB2_0361	typA	2461961	2463787			GTP-binding protein TypA (translation elongation factor activity)	nucleic acid metabolism
257	2478959	2478998	tcggcaaggacgtcgccaactgggaccgcacgcagggcca		CDS	BAW_20365	BAB2_0377	eryG; rbsB-2	2478409	2479356			Erythritol periplasmic binding protein	Transporter membrane associated
	2478959	2478998	tcggcaaggacgtcgccaactgggaccgcacgcagggcca		CDS	BAW_20366	BAB2_0378	DeoR	2479564	2480385			DeoR family regulatory protein, erythritol regulator	Regulator/ transcription
258	2479015	2479025	ctgcttcaggc		CDS	BAW_20365	BAB2_0377	eryG; rbsB-2	2478409	2479356				Transporter membrane associated
	2479015	2479025	ctgcttcaggc		CDS	BAW_20366	BAB2_0378		2479564	2480385				Regulator/ transcription
259	2481145	2481162	ggtgtggctcctgtcggg		CDS	BAW_20367	BAB2_0379		2480677	2480772	c		Predicted protein	Unknown
	2481145	2481162	ggtgtggctcctgtcggg		CDS	BAW_20368	BAB2_0380-0381		2481008	2482449			Pseudogene. Frame shift; similar to BS1330_II0848; 4-hydroxybenzoate octaprenyltransferase	Pseudogenes and partial genes (remnants)
	2481145	2481162	ggtgtggctcctgtcggg		CDS	BAW_20369	BAB2_0382		2482449	2483783			FAD linked oxidase	Energy metabolism
260	2481200	2481210	acaatcaatgc		CDS	BAW_20367	BAB2_0379		2480677	2480772	c			Unknown
	2481200	2481210	acaatcaatgc		CDS	BAW_20368	BAB2_0380-0381		2481008	2482449				Pseudogenes and partial genes (remnants)
	2481200	2481210	acaatcaatgc		CDS	BAW_20369	BAB2_0382		2482449	2483783				Energy metabolism
261	2481214	2481259	cgtgctgccctacaggcaggattttctcgattatctgcgggccgaa		CDS	BAW_20367	BAB2_0379		2480677	2480772	c			Unknown
	2481214	2481259	cgtgctgccctacaggcaggattttctcgattatctgcgggccgaa		CDS	BAW_20368	BAB2_0380-0381		2481008	2482449				Pseudogenes and partial genes (remnants)
	2481214	2481259	cgtgctgccctacaggcaggattttctcgattatctgcgggccgaa		CDS	BAW_20369	BAB2_0382		2482449	2483783				Pseudogenes and partial genes (remnants)
262	2484093	2484137	gctgttgttcaaggaggaactgggggcatacaagatcgcgggcat		CDS	BAW_20370	BAB2_0383		2483815	2484234			Predicted protein	Unknown
	2484093	2484137	gctgttgttcaaggaggaactgggggcatacaagatcgcgggcat		CDS	BAW_20371	BAB2_0384		2484283	2485293			Epimerase/dehydratase family protein	Intermediate metabolism
263	2484148	2484165	tgcatcggcaccatcctg		CDS	BAW_20370	BAB2_0383		2483815	2484234				Unknown
	2484148	2484165	tgcatcggcaccatcctg		CDS	BAW_20371	BAB2_0384		2484283	2485293				Intermediate metabolism
264	2493456	2493581	gaacaagccattcgaaatcgcggcgatggtccatgagccaatcgagatagaacaatccttggttgatgacgttctcgttgctcgcccgcttgtactcgatgatgactggtgagccgttctcgtcga		CDS	BAW_20378	BAB2_0392		2490954	2492618	c		Predicted protein	Unknown
	2493456	2493581	gaacaagccattcgaaatcgcggcgatggtccatgagccaatcgagatagaacaatccttggttgatgacgttctcgttgctcgcccgcttgtactcgatgatgactggtgagccgttctcgtcga		CDS	BAW_20379	BAB2_0393		2492836	2493765	c		Transporter	Transporter membrane associated
265	2493829	2493864	ccggcatgatcgcctccagcgagcgccaaaatcgcc		CDS	BAW_20379	BAB2_0393		2492836	2493765	c			Transporter membrane associated
	2493829	2493864	ccggcatgatcgcctccagcgagcgccaaaatcgcc		CDS	BAW_20380	BAB2_0394		2493773	2494513	c		Predicted protein	Unknown
266	2506011	2506020	ccattcatca		CDS	BAW_20390	BAB2_0404		2505011	2505304	c		Predicted protein	Unknown
	2506011	2506020	ccattcatca		CDS	BAW_20391	BAB2_0405		2505207	2506175	c		FMN/related compound-binding core	Energy metabolism
	2506011	2506020	ccattcatca		CDS	BAW_20392	BAB2_0406		2506322	2506483			Predicted protein	Unknown
267	2535188	2535196	caccgcaga		CDS	BAW_20415	BAB2_0432	nikR	2533999	2534397	c		Nickel-responsive regulator of nikA, nikB, nikC, nickD and nikE	Regulator/ transcription
	2535188	2535196	caccgcaga		CDS	BAW_20416	BAB2_0433-0434	nikA	2534664	2536245			Pseudogene. Frame shift; similar to BS1330_II0797; Ni2+ ABC transporter substrate-binding protein	Pseudogenes and partial genes (remnants)
	2535188	2535196	caccgcaga		CDS	BAW_20417	BAB2_0435	nickB	2536247	2537191			Nickel transporter permease NikB	Transporter membrane associated
268	2535205	2535221	tggcgccgattggtacg		CDS	BAW_20415	BAB2_0432	nikR	2533999	2534397	c			Regulator/ transcription
	2535205	2535221	tggcgccgattggtacg		CDS	BAW_20416	BAB2_0433-0434	nikA	2534664	2536245				Pseudogenes and partial genes (remnants)
	2535205	2535221	tggcgccgattggtacg		CDS	BAW_20417	BAB2_0435	nickB	2536247	2537191				Transporter membrane associated
269	2539421	2539440	ctgaccaaactgcaacagga		CDS	BAW_20420	BAB2_0438	nikE	2538842	2539642			Nickel transporter ATP-binding protein NikE with NikABCD is involved with nickel transport into the cell	Transporter membrane associated
270	2541943	2542029	tgggcgagcatgcggatttcttccatctccgccataattcgctgcgcgtgacgcagaacgtcatgccccttctcggtggcgatcgaa		CDS/IR	BAW_20422	BAB2_0440		2541258	2541977	c		Transcriptional regulatory protein; LysR family	Regulator/ transcription
	2541943	2542029	tgggcgagcatgcggatttcttccatctccgccataattcgctgcgcgtgacgcagaacgtcatgccccttctcggtggcgatcgaa		CDS/IR	BAW_20423	BAB2_0441		2542425	2542703			Predicted protein	Unknown
271	2548024	2548047	gcgaagaaattcgtccagctcgcc		CDS	BAW_20426	BAB2_0444		2545960	2548176			Enoyl-coA hydratase/ 3-hydroxyacyl-coA dehydrogenase/ 3-hydroxybutyryl-coA epimerase	Intermediate metabolism
	2548024	2548047	gcgaagaaattcgtccagctcgcc		CDS	BAW_20427	BAB2_0445		2548414	2549070			S24 family peptidase/ DNA binding protein/ Repressor protein C	Regulator/ transcription
272	2548063	2548137	aaatatggcgcacagttcaaggcgccgaagcttctgctcgatatggccgagaacggcgaaaccttccaccagcgt		CDS	BAW_20426	BAB2_0444		2545960	2548176				Intermediate metabolism
	2548063	2548137	aaatatggcgcacagttcaaggcgccgaagcttctgctcgatatggccgagaacggcgaaaccttccaccagcgt		CDS	BAW_20427	BAB2_0445		2548414	2549070				Regulator/ transcription
273	2550212	2550224	tcctgaccgatca		CDS	BAW_20429	BAB2_0447		2550118	2551773	c		lysK lysyl-tRNA synthetase class I; LysRS1; catalyzes a two-step reaction; first charging a lysine molecule by linking its carboxyl group to the alpha-phosphate of ATP; followed by transfer of the aminoacyl-adenylate to its tRNA; in Methanosarcina barkeri this enzyme charges both tRNA molecules for lysine that exist in this organism (but the tRNALysUUU very poorly) and in the presence of LysRS2 c…	nucleic acid metabolism
	2550212	2550224	tcctgaccgatca		CDS	BAW_20430	BAB2_0448		2551968	2552378		49*	Lysyl t-RNA synthetase	nucleic acid metabolism
274	2603092	2603142	tgccactgccatttcggcgatcagctccttgcgggcattgtccatctgaag		CDS	BAW_20485	BAB2_0505		2602383	2602826	c		Immunoreactive 14 kDa protein BA14k	Pathogenesis
	2603092	2603142	tgccactgccatttcggcgatcagctccttgcgggcattgtccatctgaag	Cell wall/membrane/envelope biogenesis and motility	CDS	BAW_20486	BAB2_0506		2603008	2604177	c		Iron-containing alcohol dehydrogenase	Intermediate metabolism
275	2611266	2611315	atcgaatgaccgaatttcttccctttgtggcccgccatatcgggccgaga	Pathogenesis	CDS/IR/CDS	BAW_20495	BAB2_0515		2611271	2614069			gcvP glycine dehydrogenase acts in conjunction with GvcH to form H-protein-S-aminomethyldihydrolipoyllysine from glycine	Amino acid transport and metabolism
276	2631997	2632115	ccgggcgcgccgcctgcggactatatcaaggtttcaggcggcatcttccgcgatatgaccatccatgatttcgacatggcgcgttttcttctgggtgaggagattgaaagcgttgcggc	Intermediate metabolism	CDS	BAW_20507	BAB2_0527		2630537	2631307	c		RpiR family transcriptional regulator	Regulator/ transcription
	2631997	2632115	ccgggcgcgccgcctgcggactatatcaaggtttcaggcggcatcttccgcgatatgaccatccatgatttcgacatggcgcgttttcttctgggtgaggagattgaaagcgttgcggc	Lipid transport and metabolism	CDS	BAW_20508	BAB2_0528	idhA	2631541	2632545			Myo-inositol 2-dehydrogenase oxidoreductase	Intermediate metabolism
	2631997	2632115	ccgggcgcgccgcctgcggactatatcaaggtttcaggcggcatcttccgcgatatgaccatccatgatttcgacatggcgcgttttcttctgggtgaggagattgaaagcgttgcggc	nucleic acid metabolism	CDS	BAW_20509	BAB2_0529		2632643	2633710			Predicted protein	Unknown
277	2656951	2656970	tcagaatgccttcgcgcaaa	Amino acid transport and metabolism	CDS	BAW_20532	BAB2_0554		2656159	2656806	c		23S ribosomal RNA methyltransferase. Cell division protein FtsJ	Cell cycle control, cell division, chromosome partitioning
	2656951	2656970	tcagaatgccttcgcgcaaa	Carbohydrate transport and metabolism	CDS	BAW_20533	BAB2_0555		2656883	2658379	c		Exopolyphostphatase: Ppx/GppA phosphatase	Intermediate metabolism
278	2677552	2677583	gctttatggcggcgcggcatggtttgcgaacc	Regulator/ transcription	CDS	BAW_20553	BAB2_0576		2677295	2677783			Predicted protein	Unknown
	2677552	2677583	gctttatggcggcgcggcatggtttgcgaacc	Transporter membrane associated	CDS	BAW_20554	BAB2_0577		2677788	2677952			Predicted protein	Unknown
279	2677587	2677601	tcttccttcccgcat	Replication, recombination and repair	CDS	BAW_20553	BAB2_0576		2677295	2677783				Unknown
	2677587	2677601	tcttccttcccgcat	Energy metabolism	CDS	BAW_20554	BAB2_0577		2677788	2677952				Unknown
280	2687291	2687298	ccggtccg	Pseudogenes and partial genes (remnants)	CDS	BAW_20561	BAB2_0585	ugpB	2685148	2686449	c		Glycerol-3-phosphate ABC transporter substrate-binding protein	Transporter membrane associated
	2687291	2687298	ccggtccg	Cell cycle control, cell division, chromosome partitioning	CDS	BAW_20562	BAB2_0586		2686782	2687822	c		Dipeptidase	Intermediate metabolism
	2687291	2687298	ccggtccg	Unknown	CDS	BAW_20563	BAB2_0587	ade	2687981	2689726			Adenine deaminase	nucleic acid metabolism
281	2708397	2708404	acccgtcc		CDS	BAW_20582	BAB2_0608		2707383	2707831	c		Pseudogene. Frame shift; similar to BS1330_II0628; transcriptional regulator, AsnC family	Pseudogenes and partial genes (remnants)
	2708397	2708404	acccgtcc		CDS	BAW_20583	BAB2_0610		2707934	2709037			Saccharopine dehydrogenase	Intermediate metabolism
	2708397	2708404	acccgtcc		CDS	BAW_20584	BAB2_0611		2709222	2709995			Amino acid ABC transporter substrate-binding protein	Amino acid transport and metabolism
282	2712124	2712136	tcaatttcggcca		CDS	BAW_20586	BAB2_0613		2711001	2712251			Amino acid dehydrogenase	Amino acid transport and metabolism
	2712124	2712136	tcaatttcggcca		CDS	BAW_20587	BAB2_0614		2712277	2712438			Predicted protein	Unknown
283	2733576	2733665	tatttgttgatggttttggccttggcaggcgattcgacgacgacgacgttcatgtaaagcagcctaaattcgcgtcccacggaggcccta		IR/CDS	BAW_20608	BAB2_0636	topA	2730995	2733628	c		DNA topoisomerase I TopA	Replication, recombination and repair
	2733576	2733665	tatttgttgatggttttggccttggcaggcgattcgacgacgacgacgttcatgtaaagcagcctaaattcgcgtcccacggaggcccta		IR/CDS	BAW_20609	BAB2_0637		2733884	2734051			Predicted protein	Unknown
284	2763780	2763797	gaaggggctggccgccac		CDS	BAW_20633	BAB2_0661	mfd	2761783	2765151			Transcription repair coupling factor	Replication, recombination and repair
	2763780	2763797	gaaggggctggccgccac		CDS	BAW_20634	BAB2_0662		2765244	2765642			Fosfomycin resistance family protein. Glyoxalase/bleomycin resistance protein/dioxygenase	Intermediate metabolism
285	2769379	2769400	gaacgccagaaggaacttcagg		CDS	BAW_20636	BAB2_0664		2766671	2768518	c		Peptide ABC transporter periplasmic peptide-binding protein. Solute-binding family 5 protein	Transporter membrane associated
	2769379	2769400	gaacgccagaaggaacttcagg		CDS	BAW_20637	BAB2_0665		2768863	2769480			Predicted protein	Unknown
286	2775883	2775904	ttcacggcgatcatcgttgcct		CDS	BAW_20643	BAB2_0671		2775037	2776119			Sugar ABC transporter permease, inner-membrane translocator. Putative simple sugar transporter; related to BAB2_0007 (pseudogene in B ceti P1 and MR) and BAB2_0672 (pseudogene in B ceti A2B)	Transporter membrane associated
	2775883	2775904	ttcacggcgatcatcgttgcct		CDS	BAW_20644	BAB2_0672		2776124	2777029			ABC transporter permease inner-membrane translocator	Transporter membrane associated
287	2776908	2776930	ttttgtctgcgctgccttatctt		CDS	BAW_20644	BAB2_0672		2776124	2777029				Transporter membrane associated
	2776908	2776930	ttttgtctgcgctgccttatctt		CDS	BAW_20645	BAB2_0673		2777127	2778179			bmp family protein. Basic membrane lipoprotein. Simple sugar transport system substrate-binding protein, related to BAB1_1362 (pseudogene in B ovis)	Carbohydrate transport and metabolism
288	2832475	2832503	ttcgccaatcaacctattgcccgctacgc		CDS	BAW_20697	BAB2_0729	cydC	2830517	2832199	c		ABC transporter ATP-binding protein/permease, ABC exporter subunit CydC	Transporter membrane associated
	2832475	2832503	ttcgccaatcaacctattgcccgctacgc		CDS	BAW_20698	BAB2_0730	cydD	2832196	2833821	c		ABC transporter ATPase	Transporter membrane associated
289	2884091	2884134	aatattcatggcggcgcctgtgcacttggccaccccatcggcgc		CDS	BAW_20756	BAB2_0790	phbA-2	2883071	2884270			Acetyl-CoA acetyltransferase phosphofructokinase:thiolase. Fatty acid degradation	Lipid transport and metabolism
	2884091	2884134	aatattcatggcggcgcctgtgcacttggccaccccatcggcgc		CDS	BAW_20757	BAB2_0791		2884261	2885388			Acetyl-CoA dehydrogenase	Intermediate metabolism
290	2902678	2902692	agtgcggcaggcctt		CDS	BAW_20774	BAB2_0812		2901803	2903386			Peptide ABC transporter substrate-binding protein solute-binding family 5 protein	Transporter membrane associated
	2902678	2902692	agtgcggcaggcctt		CDS	BAW_20775	BAB2_0813-0814		2903486	2904444			Pseudogene. Frame shift; similar to BS1330_II0405; peptide ABC transporter, permease protein KO: K02033 peptide transport system permease protein	Pseudogenes and partial genes (remnants)
291	2902732	2902748	ttatggcggcgcggcca		CDS	BAW_20774	BAB2_0812		2901803	2903386				Transporter membrane associated
	2902732	2902748	ttatggcggcgcggcca		CDS	BAW_20775	BAB2_0813-0814		2903486	2904444				Pseudogenes and partial genes (remnants)
292	2936836	2936879	tttggcatccggcctgcgccgccatgtgccggagcccgtacagg		CDS	BAW_20805	BAB2_0844		2935766	2936221	c		Phenylacetic acid degradation-like protein	Intermediate metabolism
	2936836	2936879	tttggcatccggcctgcgccgccatgtgccggagcccgtacagg		CDS	BAW_20806	BAB2_0845		2936512	2937801	c		SUN- family protein	Cell wall/membrane/envelope biogenesis and motility
293	2956151	2956167	tgataggccgcctgaac		CDS	BAW_20824	BAB2_0863		2954765	2955718	c		Glutaminase. Catalyses the formation of glutamate form glutamine	Amino acid transport and metabolism
	2956151	2956167	tgataggccgcctgaac		CDS	BAW_20825	BAB2_0864		2955754	2957286	c		Aromatic amino acid ABC transporter permease	Amino acid transport and metabolism
294	2956172	2956243	ggcagcaccacaaacatgatggccagaaatgtgacgatcaggccctgcacgatgagaatatggctcggcgcg		CDS	BAW_20824	BAB2_0863		2954765	2955718	c			Amino acid transport and metabolism
	2956172	2956243	ggcagcaccacaaacatgatggccagaaatgtgacgatcaggccctgcacgatgagaatatggctcggcgcg		CDS	BAW_20825	BAB2_0864		2955754	2957286	c			Amino acid transport and metabolism
295	2956253	2956264	ttcaccttctgg		CDS	BAW_20824	BAB2_0863		2954765	2955718	c			Amino acid transport and metabolism
	2956253	2956264	ttcaccttctgg		CDS	BAW_20825	BAB2_0864		2955754	2957286	c			Amino acid transport and metabolism
296	2958967	2959011	taaatgcagttgactgcccaaattgggtcttttttcacaactgtt		IR	BAW_20827	BAB2_0866		2958286	2958753	c	174*	Glutamate decarboxylase	Amino acid transport and metabolism
	2958967	2959011	taaatgcagttgactgcccaaattgggtcttttttcacaactgtt		IR	BAW_20828	BAB2_0867		2959202	2959375			Predicted protein	Unknown
297	2968391	2968454	tcttgctcatcaaggttctgaaacccgcctgggcgctgttgagcctgcgcaccatgtcaccaat		CDS	BAW_20836	BAB2_0876		2966749	2967525	c		Spermidine/putrescine ABC transporter permease. Binding-protein dependent transport system inner membrane protein.	Transporter membrane associated
	2968391	2968454	tcttgctcatcaaggttctgaaacccgcctgggcgctgttgagcctgcgcaccatgtcaccaat		CDS	BAW_20837	BAB2_0877		2967528	2968766	c		Spermidine/putrescine ABC transporter permease binding-protein dependent transport system inner membrane protein	Transporter membrane associated
298	2973536	2973603	tccgcacccgaagcaaccgaaccgacaattgtgacatccccttccgggaaatagaccgactggccgga		CDS	BAW_20843	BAB2_0883	minD	2972464	2973279	c		Septum site-determining protein MinD	Cell cycle control, cell division, chromosome partitioning
	2973536	2973603	tccgcacccgaagcaaccgaaccgacaattgtgacatccccttccgggaaatagaccgactggccgga		CDS	BAW_20844	BAB2_0884	minC	2973307	2974068	c		MinC septum formation inhibitor	Cell cycle control, cell division, chromosome partitioning
299	2973612	2973675	gctcggtgataaccatcgaaggcatggcgtgcacggcatggcctggcgcacgcacggcttgcga		CDS	BAW_20843	BAB2_0883	minD	2972464	2973279	c			Cell cycle control, cell division, chromosome partitioning
	2973612	2973675	gctcggtgataaccatcgaaggcatggcgtgcacggcatggcctggcgcacgcacggcttgcga		CDS	BAW_20844	BAB2_0884	minC	2973307	2974068				Cell cycle control, cell division, chromosome partitioning
300	2980044	2980066	accacccagcgcggcgtggaaag		CDS	BAW_20853	BAB2_0893		2979346	2979462	c		Predicted protein	Unknown
	2980044	2980066	accacccagcgcggcgtggaaag		CDS	BAW_20854	BAB2_0894-95		2979449	2981043	c	25*	Pseudogene. Frame shift and 33 bp deletion near 5' end; similar to BS1330_II0308. Beta and gamma crystallin:Tetracycline resistance protein:Major facilitator superfamily (MFS) transporter	Pseudogenes and partial genes (remnants)
301	2982851	2982886	gctttctcatagctttcagccagcggcttctcacag		CDS	BAW_20855	BAB2_0896		2981357	2981854	c		Predicted protein	Unknown
	2982851	2982886	gctttctcatagctttcagccagcggcttctcacag		CDS	BAW_20856	BAB2_0897		2982091	2983155	c		Oxidoreductase	Energy metabolism
302	2987799	2987808	ttcaccgtct		CDS	BAW_20860	BAB2_0901		2985020	2985846	c		Pseudogene. Frame shift; similar to BS1330_II0303; sugar ABC transporter permease	Pseudogenes and partial genes (remnants)
	2987799	2987808	ttcaccgtct		CDS	BAW_20861	BAB2_0903		2986904	2988169	c		Sugar ABC transporter periplasmic sugar-binding protein. Similar to BRA0304; sugar ABC transporter; periplasmic sugar-binding protein; absent in B. abortus 2308 NC_007624	Carbohydrate transport and metabolism
	2987799	2987808	ttcaccgtct		CDS	BAW_20862	BruAb2_0878		2988396	2988512			Predicted protein. Similar to BRA0303. Absent in B. abortus 2308 NC_007624	Unknown
303	3073568	3073578	ccctgccctat		CDS	BAW_20946	BAB2_0988	argB	3073519	3074409			Acetylglutamate kinase catalyzes the phosphorylation of N-acetyl-L-glutamate to form N-acetyl-L-glutamate 5-phosphate	Amino acid transport and metabolism
	3073568	3073578	ccctgccctat		CDS	BAW_20947	BAB2_0989		3074455	3075159			HAD family hydrolase	Intermediate metabolism
304	3073586	3073601	gctacgagaacaagca		CDS	BAW_20946	BAB2_0988	argB	3073519	3074409				Amino acid transport and metabolism
	3073586	3073601	gctacgagaacaagca		CDS	BAW_20947	BAB2_0989		3074455	3075159				Intermediate metabolism
305	3101573	3101580	tcggcggg		CDS	BAW_20974	BAB2_1016		3101419	3101865			Universal stress protein	Pathogenesis
306	3101585	3101620	gagacccggtttctctatatgaccagcgcattgatg		CDS	BAW_20974	BAB2_1016		3101419	3101865				Pathogenesis
307	3105110	3105153	ctgcccatcaaggcgcatctggacctgaaaacggccatgcaact		CDS	BAW_20978	BAB2_1020		3104342	3105199		89*	oligopeptide transport system permease protein OppB, oligopeptide import, need it for virulence and decreased transcription in a hfq mutant, https://www.sciencedirect.com/science/article/pii/S0378113512001290?via%3Dihubhttps://www.tandfonline.com/doi/abs/10.3109/1040841X.2014.962480, https://journals.plos.org/plosone/article?id=10.1371/journal.pone.0071933	Amino acid transport and metabolism
308	3105195	3105211	tatagcgcgatcgatca		CDS/IR/CDS	BAW_20978	BAB2_1020		3104342	3105199		89*		Amino acid transport and metabolism
	3105195	3105211	tatagcgcgatcgatca		CDS/IR/CDS	BAW_20979	BAB2_1021	cls	3105209	3106669	c		Cardiolipin synthetase phospholipase D/transphosphatidylase	Lipid transport and metabolism
309	3118344	3118375	tgaagcgtggcgaaatatggacggtcgggggc		CDS	BAW_20993	BAB2_1072		3118343	3118627			PemK family protein	Regulator/ transcription
310	3131987	3132010	gtgtagggatgagccggatgatcc		CDS	BAW_21005	BAB2_1059		3130760	3131737	c		ABC transporter ATPase. Peptides/nickel transport system.	Transporter membrane associated
	3131987	3132010	gtgtagggatgagccggatgatcc		CDS	BAW_21006	BAB2_1058		3131734	3132726	c		ABC transporter ATPase	Transporter membrane associated
311	3132031	3132043	acgttcagccatg		CDS	BAW_21005	BAB2_1059		3130760	3131737	c			Transporter membrane associated
	3132031	3132043	acgttcagccatg		CDS	BAW_21006	BAB2_1058		3131734	3132726	c			Transporter membrane associated
312	3142071	3142148	aacatagtcggcgaatttctccagatagaggtggctgtcacgcttccattcgccgagcttgaaagggcccgtgccgat		CDS	BAW_21014	BAB2_1050		3140046	3140990	c		Peptide ABC transporter permease	Transporter membrane associated
	3142071	3142148	aacatagtcggcgaatttctccagatagaggtggctgtcacgcttccattcgccgagcttgaaagggcccgtgccgat		CDS	BAW_21015	BAB2_1049		3141147	3142691	c		ABC transporter periplasmic peptide-binding protein solute-binding family 5 protein	Transporter membrane associated
313	3193037	3193050	gcaggcttttccgc		CDS	BAW_21057	BAB2_1103	motB	3191399	3192499	c		Flagellar motor protein MotB	Cell wall/membrane/envelope biogenesis and motility
	3193037	3193050	gcaggcttttccgc		CDS	BAW_21058	BAB2_1104		3192496	3193176	c		Predicted protein	Unknown
314	3193054	3193085	ctcgcccgctacgggtgtcagcggttttggcg		CDS	BAW_21057	BAB2_1103	motB	3191399	3192499	c			Cell wall/membrane/envelope biogenesis and motility
	3193054	3193085	ctcgcccgctacgggtgtcagcggttttggcg		CDS	BAW_21058	BAB2_1104		3192496	3193176	c			Unknown
315	3194014	3194021	tcgccgct		CDS	BAW_21058	BAB2_1104		3192496	3193176	c			Unknown
	3194014	3194021	tcgccgct		CDS	BAW_21059	BAB2_1105	fliF	3193179	3194921	c		Flagellar MS-ring protein, the MS-ring anchors the flagellum to the cytoplasmic membrane; part of the flagellar basal body which consists of four rings L; P; S; and M mounted on a central rod	Cell wall/membrane/envelope biogenesis and motility
316	3236735	3236745	cgcaggatatc		CDS	BAW_21087	BAB2_1134		3235909	3237621			Tetracycline resistance protein TetB:ATP/GTP-binding site motif A (P-loop):Bacterial inner-membrane translocator:ABC transpor	Transporter membrane associated
	3236735	3236745	cgcaggatatc		CDS	BAW_21088	BAB2_1135		3237618	3238322			Branched-chain amino acid ABC transporter ATP-binding protein	Amino acid transport and metabolism
317	3238524	3238626	taagggccacgcgcaaaacgggcagaacgatgaatatggcaacgccagcctgcacgaggttatgccccgccaggccaagcatggtcgaagtgaacaatgtatg		CDS	BAW_21089	BAB2_1136		3238417	3238740	c		Predicted protein	Unknown
318	3248968	3249143	cgctcctgccattgtgtcaggcggcggtcagccgcctgaagcagccggtccatgaacagcccgaggatgccaattgtgacaaggctcacgaaaatggtcggaagatcgtagtagagttgcgcctgctgcatgcgatatccaagtcccgactgggcggcgatcagttcggccgcaac		CDS	BAW_21099	BAB2_1147		3248182	3248964	c		Taurine ABC transporter; ATP-binding protein	Transporter membrane associated
	3248968	3249143	cgctcctgccattgtgtcaggcggcggtcagccgcctgaagcagccggtccatgaacagcccgaggatgccaattgtgacaaggctcacgaaaatggtcggaagatcgtagtagagttgcgcctgctgcatgcgatatccaagtcccgactgggcggcgatcagttcggccgcaac		CDS	BAW_21100	BAB2_1148		3248961	3249713	c		Taurine ABC transporter; permease protein	Transporter membrane associated
319	3251512	3251681	tccagatatagcgcgcattgagggtaaagcctcgcgaacgatattcttccggatcgttgccaagcttctggctgtcataattcggcagaccggcgatgcgcgtgtcgaaaagcgtaatgccggcactccagtctgcaccgccgaaattcacacccgctttataattgcgc		CDS	BAW_21101	BAB2_1149		3249710	3250834	c		ROK family transcriptional regulator	Regulator/ transcription
	3251512	3251681	tccagatatagcgcgcattgagggtaaagcctcgcgaacgatattcttccggatcgttgccaagcttctggctgtcataattcggcagaccggcgatgcgcgtgtcgaaaagcgtaatgccggcactccagtctgcaccgccgaaattcacacccgctttataattgcgc		CDS	BAW_21102	BAB2_1150	bhuA	3251090	3253075	c		TonB-dependent receptor protein, important for chronic infection in mice https://iai.asm.org/content/75/11/5248	Transporter membrane associated
320	3255964	3256020	cctcgctctggtctggggcgtgctgaacatcgtcaacctcgcccacggcacgatgat		CDS	BAW_21106	BAB2_1154-55		3255893	3256758			Pseudogene. Frame shift; similar to BS1330_II1185; branched-chain amino acid ABC transporter permease	Pseudogenes and partial genes (remnants)
	3255964	3256020	cctcgctctggtctggggcgtgctgaacatcgtcaacctcgcccacggcacgatgat		CDS	BAW_21107	BAB2_1156		3256755	3257702			Branched-chain amino acid ABC transporter permease. Inner membrane traslocator	Amino acid transport and metabolism
321	3265469	3265628	ttaccagaccttgtcgaagatgctgaccattcccaaggccataccggaggaaattctgctggctatcggcccggccaagggtattggccgcgatcgctggctggaactgcgcaagcttgtcgaaatgccgggcaagaaggcggcggcagccgaactgatt		CDS	BAW_21114	BAB2_1164		3264918	3265904			ParB-like nuclease	Cell cycle control, cell division, chromosome partitioning
												*: Súarez-Esquivel et al., 2016
												**: This study
												***: Sieira et al., 2000

## Sheet: rich
Number of significant signal	Start	End	Sequence	Location (IR = Intergenic Region / CDS = Coding Sequence)	Closest target gene	Locus tag 2308	Name	Start	End	Strand	TSS	Annotated function	General function	Comment
1	29741	29776	agatcggcgctctaatcctttgttttgacgcgcatc	IR	BAW_10025	BAB1_0025	rpsA	27871	29571			30S ribosomal protein	nucleic acid metabolism	not included in analysis count
2	76667	76675	tgtgattac	CDS	BAW_10068	BAB1_0068		73658	74521	c		Predicted protein	Unknown
	76667	76675	tgtgattac	CDS	BAW_10069	BAB1_0069	btaE	75744	77942			Hyaluronate-binding autotransporter adhesin required for virulence	Pathogenesis
	76667	76675	tgtgattac	CDS	BAW_10070	BAB1_0070		78151	78699			Predicted protein	Unknown		Gene category
3	109797	109838	ttcgggttgaaggttcgccccggtgggacgcgcccatccacg	CDS	BAW_10105	BAB1_0107		109509	110588			ABC transporter ATPase	Transporter membrane associated		Cell wall/membrane/envelope biogenesis and motility
	109797	109838	ttcgggttgaaggttcgccccggtgggacgcgcccatccacg	CDS	BAW_10106	BAB1_0108	cgs	110974	119577			Cyclic beta 1-2 glucan synthetase	Carbohydrate transport and metabolism		Pathogenesis
4	109841	109859	ggaaattcgccgccgtgcg	CDS	BAW_10105	BAB1_0107		109509	110588				Transporter membrane associated		Intermediate metabolism
	109841	109859	ggaaattcgccgccgtgcg	CDS	BAW_10106	BAB1_0108	cgs	110974	119577				Carbohydrate transport and metabolism		Lipid transport and metabolism
5	121682	121703	gctttcgccatctggcgctgca	CDS	BAW_10108	BAB1_0110		121013	121843	c		Phenazine biosynthesis PhzC/PhzF protein	Intermediate metabolism		nucleic acid metabolism
6	136093	136101	atccgatgc	CDS	BAW_10119	BAB1_0121		134792	136672		93*	ATP-dependent helicase	Replication, recombination and repair		Amino acid transport and metabolism
7	136121	136156	ggcaagaagccgcgttcggaccgttttgaaaagggt	CDS	BAW_10119	BAB1_0121		134792	136672		93*		Replication, recombination and repair		Carbohydrate transport and metabolism
8	381327	381336	tatcattcca	CDS	BAW_10366	BAB1_0382		380743	381993			Cystein desulfurase	Amino acid transport and metabolism		Regulator/ transcription
	381327	381336	tatcattcca	CDS	BAW_10367	BAB1_0383		381990	383294			Guanine deaminase	nucleic acid metabolism		Transporter membrane associated
9	381407	381432	agcagcgttccacgcataacaactat	CDS	BAW_10366	BAB1_0382		380743	381993				Amino acid transport and metabolism		Replication, recombination and repair
	381407	381432	agcagcgttccacgcataacaactat	CDS	BAW_10367	BAB1_0383		381990	383294				nucleic acid metabolism		Energy metabolism
10	464277	464290	ttgcagaggcaact	IR	BAW_10455	BAB1_0472	purF	462768	464225	c		Amidophosphoribosyltransferase, catalyzes first step of the de novo purine nucleotide biosynthetic pathway	nucleic acid metabolism		Pseudogenes and partial genes (remnants)
11	464304	464592	gaaaagcggaggcccgttttccggtcaacgacatgcataaagacttcacgcgcctctctatcacaagatggctttttgttaaaagcgaagagttcaccgctgcgtcgatataatctcatcgacggcagtatcgcatattgaaagcagataatatcgcacaatcctgcccacaatatgatcatggaattagaaaagccgccagcggggctgacggcttttcggtattcaaaaacagcttactcctgtgccggcgtatcgtcaggaaccggagcttcttccggttcgcctg	IR/CDS	BAW_10455	BAB1_0472	purF	462768	464225	c			nucleic acid metabolism		Cell cycle control, cell division, chromosome partitioning
	464304	464592	gaaaagcggaggcccgttttccggtcaacgacatgcataaagacttcacgcgcctctctatcacaagatggctttttgttaaaagcgaagagttcaccgctgcgtcgatataatctcatcgacggcagtatcgcatattgaaagcagataatatcgcacaatcctgcccacaatatgatcatggaattagaaaagccgccagcggggctgacggcttttcggtattcaaaaacagcttactcctgtgccggcgtatcgtcaggaaccggagcttcttccggttcgcctg	IR/CDS	BAW_10456	BAB1_0473		464540	465118	c		Colicin V production protein (colicin V =toxin)	Pathogenesis		Unknown
12	677283	677315	gattgattgagaccgaatgaaggctgtttggag	IR	BAW_10669	BAB1_0695		677077	677244	c		Predicted protein	Unknown
	677283	677315	gattgattgagaccgaatgaaggctgtttggag	IR	BAW_10670	BAB1_0696		677370	677492			Predicted protein	Unknown
13	703912	704098	caatggtttcggcttctcctgtctgttgccccttcaatatagggtgtgaaagccggcgttgcgataatgcaacatcgcatttttgccatcttctcgacagattatctccacacaatggggcatttcgtgccgcaattaccctcgatatgtcacccctgtcagcgcggcatgggcggtttactcccga	IR	BAW_10695	BAB1_0721		702997	703752	c		Short-chain dehydrogenase/reductase SDR:Glucose/ribitol dehydrogenase	Carbohydrate transport and metabolism
	703912	704098	caatggtttcggcttctcctgtctgttgccccttcaatatagggtgtgaaagccggcgttgcgataatgcaacatcgcatttttgccatcttctcgacagattatctccacacaatggggcatttcgtgccgcaattaccctcgatatgtcacccctgtcagcgcggcatgggcggtttactcccga	IR	BAW_10696	BAB1_0722	omp25	704154	704795		-81**	Outer membrane protein Omp25 precursor	Cell wall/membrane/envelope biogenesis and motility
14	908353	908474	acggctcagatcaaggtcaatccaacacgttccagtgccccaacaatcgactggaggctgtacaaggaacgccatcagattgaatgcttttttaacaagttgaaacgctatcgtcgcattgc	IR	BAW_10899	BAB1_0938		908604	908705	c		Predicted protein	Unknown
15	1072106	1072129	ggtttcagcggtaaaatcactgaa	CDS	BAW_11059	BAB1_0995		1072067	1073282	c		Pseudogene. Frame shift; similar to BS1330_I1087 and BMEI1003; queuine tRNA-ribosyltransferase	Pseudogenes and partial genes (remnants)
16	1442990	1443017	catattcgtcatgatgcatcggagatga	IR	BAW_11432	BAB1_1499	dnaG	1440875	1442842	c		DNA primase	Replication, recombination and repair
	1442990	1443017	catattcgtcatgatgcatcggagatga	IR	BAW_11433	BAB1_1500		1443212	1444888			Na+/Pi-cotransporter	Transporter membrane associated		total binding sites in Chr I	39	82.9787
17	1443020	1443028	tgcattttg	IR	BAW_11432	BAB1_1499	dnaG	1440875	1442842	c			Replication, recombination and repair		total binding sites in Chr II	8	17.0213
	1443020	1443028	tgcattttg	IR	BAW_11433	BAB1_1500		1443212	1444888				Transporter membrane associated		Total binding sites	47
18	1508994	1509363	cgcccacctgatcgatcaccataccgtccgcagtgacataaagcgcattaatggtgaaatcgcgccgttcggcatctgctttccagtcggttccgaaggcgactttcgcatggcgaccattcgtttcgatatcccgcctcagtgtcgtcacttcaaaggggtatccttgcacgacgacggtgatcgtaccgtgttccatgcctgtcggcaccggcttgaaaccggcttcacttgccagcccacggtttcttccggcagatgcgtcgtcgccagatcgacgtcgctcaccccggtgccgaggagtgtgttgcgcaccgcgccgccaaccgcgcgcgcctcgccgccatcgcggttcaatgccgtgaaaag	CDS	BAW_11501	BAB1_1569		1507443	1507964	c	23*	Lipid A-myristate beta-hydroxylase	Lipid transport and metabolism
	1508994	1509363	cgcccacctgatcgatcaccataccgtccgcagtgacataaagcgcattaatggtgaaatcgcgccgttcggcatctgctttccagtcggttccgaaggcgactttcgcatggcgaccattcgtttcgatatcccgcctcagtgtcgtcacttcaaaggggtatccttgcacgacgacggtgatcgtaccgtgttccatgcctgtcggcaccggcttgaaaccggcttcacttgccagcccacggtttcttccggcagatgcgtcgtcgccagatcgacgtcgctcaccccggtgccgaggagtgtgttgcgcaccgcgccgccaaccgcgcgcgcctcgccgccatcgcggttcaatgccgtgaaaag	CDS	BAW_11502	BAB1_1570		1508155	1509426	c		Polynucleotide adenylyltransferase	nucleic acid metabolism
19	1652632	1652640	tgcgcgtct	CDS	BAW_11646	BAB1_1723		1652208	1652999			Inositol phosphatase/fructose-1;6-bisphosphatase	Carbohydrate transport and metabolism
	1652632	1652640	tgcgcgtct	CDS	BAW_11647	BAB1_1724		1653004	1653114			Predicted protein	Unknown
20	1656983	1656997	gccggtaaaaccgtg	CDS	BAW_11650	BAB1_1727		1655375	1657174	c		Uridine kinase:ABC transporter, transmembrane region:ATP/GTP-binding site motif A (P-loop):ABC transporter:AAA ATPase:Phospho	Transporter membrane associated
	1656983	1656997	gccggtaaaaccgtg	CDS	BAW_11651	BAB1_1728	rpmE	1657490	167711		119*	50S ribosomal protein L31, RpmE; there appears to be two types of ribosomal proteins L31 in bacterial genomes; some contain aCxxC motif while others do not; Bacillus subtilis has both types; the proteins in this cluster do not have the CXXC motif; RpmE is found in exponentially growing Bacilli while YtiA was found after exponential growth; expression of ytiA is controlled by a zinc-specific trans…	nucleic acid metabolism	not included in analysis count
21	1657000	1657025	cgatcatgcgccgcagcgccaccgga	CDS	BAW_11650	BAB1_1727		1655375	1657174	c			Transporter membrane associated
	1657000	1657025	cgatcatgcgccgcagcgccaccgga	CDS	BAW_11651	BAB1_1728	rpmE	1657490	167711		119*		nucleic acid metabolism	not included in analysis count
22	1657029	1657054	gcaagggtcgtgaccgcagccagcac	CDS	BAW_11650	BAB1_1727		1655375	1657174	c			Transporter membrane associated
	1657029	1657054	gcaagggtcgtgaccgcagccagcac	CDS	BAW_11651	BAB1_1728	rpmE	1657490	167711		119*		nucleic acid metabolism	not included in analysis count
23	1787830	1787874	gggcaggatttgaacctgcggccttcaggttatgagcctgacgag	CDS	BAW_11785	BAB1_1865		1786636	1787310	c		Predicted protein	Unknown
	1787830	1787874	gggcaggatttgaacctgcggccttcaggttatgagcctgacgag	CDS	BAW_1tRNA32	BAB1_2228		1787821	1787897	c		tRNA-Met2	nucleic acid metabolism	not included in analysis count
24	1788221	1788344	ctttctgcgtggcgatggttgagggctttgggcaaacatattgccttattgccctacttccatattgccttcaacatcaagcttttgcttgatggatattgtaaatgggagtgatcaagtcgat	IR	BAW_1rRNA01	BAB1_2229		1788002	1788120	c		5S ribosomal RNA	nucleic acid metabolism	not included in analysis count
25	1788361	1788428	gtaagctgcatgcgttgccgcacttccacacccggcctatcaacgtggtggtcttccacggctctgat	CDS	BAW_1rRNA01	BAB1_2229		1788002	1788120	c			nucleic acid metabolism	not included in analysis count
	1788361	1788428	gtaagctgcatgcgttgccgcacttccacacccggcctatcaacgtggtggtcttccacggctctgat	CDS	BAW_1rRNA02	BAB1_2230		1788335	1791238	c		23S ribosomal RNA	nucleic acid metabolism	not included in analysis count
26	1789064	1789075	acaaaggctggc	CDS	BAW_1rRNA01	BAB1_2229		1788002	1788120	c			nucleic acid metabolism	not included in analysis count
	1789064	1789075	acaaaggctggc	CDS	BAW_1rRNA02	BAB1_2230		1788335	1791238	c			nucleic acid metabolism	not included in analysis count
27	1789493	1789508	tcttccgaagttacgc	CDS	BAW_1rRNA01	BAB1_2229		1788002	1788120	c			nucleic acid metabolism	not included in analysis count
	1789493	1789508	tcttccgaagttacgc	CDS	BAW_1rRNA02	BAB1_2230		1788335	1791238	c			nucleic acid metabolism	not included in analysis count
28	1789606	1789613	gagctatt	CDS	BAW_1rRNA01	BAB1_2229		1788002	1788120	c			nucleic acid metabolism	not included in analysis count
	1789606	1789613	gagctatt	CDS	BAW_1rRNA02	BAB1_2230		1788335	1791238	c			nucleic acid metabolism	not included in analysis count
29	1790218	1790247	atccagtgctctacccccgggggtattcgg	CDS	BAW_1rRNA01	BAB1_2229		1788002	1788120	c			nucleic acid metabolism	not included in analysis count
	1790218	1790247	atccagtgctctacccccgggggtattcgg	CDS	BAW_1rRNA02	BAB1_2230		1788335	1791238	c			nucleic acid metabolism	not included in analysis count
30	1790286	1790336	tatctccaagtttgattggcctttcacccctagccacaagtcatcccgatc	CDS	BAW_1rRNA01	BAB1_2229		1788002	1788120	c			nucleic acid metabolism	not included in analysis count
	1790286	1790336	tatctccaagtttgattggcctttcacccctagccacaagtcatcccgatc	CDS	BAW_1rRNA02	BAB1_2230		1788335	1791238	c			nucleic acid metabolism	not included in analysis count
31	1790520	1790610	acaaaaggtacgctgtcacccaggacaaaccttgggctccaactgtttgtaggcatccggtttcaggtactgtttcactcccctcgtcggg	CDS	BAW_1rRNA01	BAB1_2229		1788002	1788120	c			nucleic acid metabolism	not included in analysis count
	1790520	1790610	acaaaaggtacgctgtcacccaggacaaaccttgggctccaactgtttgtaggcatccggtttcaggtactgtttcactcccctcgtcggg	CDS	BAW_1rRNA02	BAB1_2230		1788335	1791238	c			nucleic acid metabolism	not included in analysis count
32	1790666	1790684	ttaggcttggatcgtggtc	CDS	BAW_1rRNA01	BAB1_2229		1788002	1788120	c			nucleic acid metabolism	not included in analysis count
	1790666	1790684	ttaggcttggatcgtggtc	CDS	BAW_1rRNA02	BAB1_2230		1788335	1791238	c			nucleic acid metabolism	not included in analysis count
33	1792080	1792195	cgtggtcgcctgcctccttgcggttagcacagcgccttcgggtaaaaccaactcccatggtgtgacgggcggtgtgtacaaggcccgggaacgtattcaccgcggcatgctgatcc	CDS	BAW_1rRNA02	BAB1_2230		1788335	1791238	c			nucleic acid metabolism	not included in analysis count
	1792080	1792195	cgtggtcgcctgcctccttgcggttagcacagcgccttcgggtaaaaccaactcccatggtgtgacgggcggtgtgtacaaggcccgggaacgtattcaccgcggcatgctgatcc	CDS	BAW_1rRNA03	BAB1_2233		1792030	1793483	c		16S ribosomal RNA	nucleic acid metabolism	not included in analysis count
34	1792322	1792332	tgtagcccagc	CDS	BAW_1rRNA02	BAB1_2230		1788335	1791238	c			nucleic acid metabolism	not included in analysis count
	1792322	1792332	tgtagcccagc	CDS	BAW_1rRNA03	BAB1_2233		1792030	1793483	c			nucleic acid metabolism	not included in analysis count
35	1792355	1792373	acgtcatccccaccttcct	CDS	BAW_1rRNA02	BAB1_2230		1788335	1791238	c			nucleic acid metabolism	not included in analysis count
	1792355	1792373	acgtcatccccaccttcct	CDS	BAW_1rRNA03	BAB1_2233		1792030	1793483	c			nucleic acid metabolism	not included in analysis count
36	1792693	1792701	tgcgccacc	CDS	BAW_1rRNA02	BAB1_2230		1788335	1791238	c			nucleic acid metabolism	not included in analysis count
	1792693	1792701	tgcgccacc	CDS	BAW_1rRNA03	BAB1_2233		1792030	1793483	c			nucleic acid metabolism	not included in analysis count
37	1792746	1792782	ggactaccagggtatctaatcctgtttgctccccacg	CDS	BAW_1rRNA02	BAB1_2230		1788335	1791238	c			nucleic acid metabolism	not included in analysis count
	1792746	1792782	ggactaccagggtatctaatcctgtttgctccccacg	CDS	BAW_1rRNA03	BAB1_2233		1792030	1793483	c			nucleic acid metabolism	not included in analysis count
38	1792790	1792799	acctcagcgt	CDS	BAW_1rRNA02	BAB1_2230		1788335	1791238	c			nucleic acid metabolism	not included in analysis count
	1792790	1792799	acctcagcgt	CDS	BAW_1rRNA03	BAB1_2233		1792030	1793483	c			nucleic acid metabolism	not included in analysis count
39	1793115	1793150	atcactcacgcggcatggctggatcaggcttgcgcc	CDS	BAW_1rRNA02	BAB1_2230		1788335	1791238	c			nucleic acid metabolism	not included in analysis count
	1793115	1793150	atcactcacgcggcatggctggatcaggcttgcgcc	CDS	BAW_1rRNA03	BAB1_2233		1792030	1793483	c			nucleic acid metabolism	not included in analysis count
40	1793153	1793169	ttgtccaatattcccca	CDS	BAW_1rRNA02	BAB1_2230		1788335	1791238	c			nucleic acid metabolism	not included in analysis count
	1793153	1793169	ttgtccaatattcccca	CDS	BAW_1rRNA03	BAB1_2233		1792030	1793483	c			nucleic acid metabolism	not included in analysis count
41	1793219	1793228	gatcatcctc	CDS	BAW_1rRNA02	BAB1_2230		1788335	1791238	c			nucleic acid metabolism	not included in analysis count
	1793219	1793228	gatcatcctc	CDS	BAW_1rRNA03	BAB1_2233		1792030	1793483	c			nucleic acid metabolism	not included in analysis count
42	1793979	1793996	agtcaatccattttcatc	IR	BAW_1rRNA03	BAB1_2233		1792030	1793483	c			nucleic acid metabolism	not included in analysis count
	1793979	1793996	agtcaatccattttcatc	IR	BAW_11786	BAB1_1866		1794532	1796487		121*	Peptidase M24	Intermediate metabolism
43	1973532	1973755	agaaaaaccgcctaccgctttggattcaacccgaatccgagctggttttcggcgtatatctttgccggaaatgcgcattgaatgctgaaatgcgcttaaatcacaatttcgccacaatttttaaccgaattgccatttggaacgttctaaactaataagcggacattcaggcggaggaacgacacaggcatgagcgaccatcaactgacattgccggatgacaa	IR/CDS	BAW_11965	BAB1_2050		1972412	1973470	c	161*	LacI family transcriptional regulator	Regulator/ transcription
	1973532	1973755	agaaaaaccgcctaccgctttggattcaacccgaatccgagctggttttcggcgtatatctttgccggaaatgcgcattgaatgctgaaatgcgcttaaatcacaatttcgccacaatttttaaccgaattgccatttggaacgttctaaactaataagcggacattcaggcggaggaacgacacaggcatgagcgaccatcaactgacattgccggatgacaa	IR/CDS	BAW_11966	BAB1_2051		1973721	1974890			Predicted protein	Unknown
44	2057246	2057268	cattattttcttggtcgagcgaa	IR	BAW_12049	BAB1_2137		2056661	2057281	c		Putative bacterial transglutaminase-like cysteine proteinase	Amino acid transport and metabolism
45	2262886	2262897	tggcgctaacag	CDS	BAW_20164	BAB2_0167		2261722	2268025			Pseudogene. Several frame shifts; similar to BS1330_II0170; outer membrane autotransporter	Pseudogenes and partial genes (remnants)
46	2493633	2493643	gaaacctcacc	CDS	BAW_20378	BAB2_0392		2490954	2492618	c		Predicted protein	Unknown
	2493633	2493643	gaaacctcacc	CDS	BAW_20379	BAB2_0393		2492836	2493765	c		Transporter	Transporter membrane associated
47	2609178	2609389	catatagacttggagcttcagaaagtggagagccagatttgcatagctgcaatgcgttaaagcgcgcctgttgcacggcttttgcatcagtttgtcatcgtaatatcacaattatctgtctaagtggggaaatcgccgcaatttatcatacttatgcatgtaagggcgtcacgcgtgagaaagtgtgtactttcgcctgtgatgtaatgtgc	IR	BAW_20492	BAB2_0512		2608989	2609147	c		Predicted protein	Unknown
	2609178	2609389	catatagacttggagcttcagaaagtggagagccagatttgcatagctgcaatgcgttaaagcgcgcctgttgcacggcttttgcatcagtttgtcatcgtaatatcacaattatctgtctaagtggggaaatcgccgcaatttatcatacttatgcatgtaagggcgtcacgcgtgagaaagtgtgtactttcgcctgtgatgtaatgtgc	IR	BAW_20493	BAB2_0513	gcvT	2609789	2610892			Glycine cleavage system aminomethyltransferase T), catalyzes the transfer of a methylene carbon from the methylamine-loaded GcvH protein to tetrahydrofolate; causing the release of ammonia and the generation of reduced GcvH protein	Intermediate metabolism
48	2784496	2784503	aacggtgc	IR	BAW_20652	BAB2_0680		2783083	2783556	c		Predicted protein	Unknown
	2784496	2784503	aacggtgc	IR	BAW_20653	BAB2_0681		2784736	2785203			Transposase	Replication, recombination and repair
49	2787966	2787973	acgaatga	IR	BAW_20657	BAB2_0686		2788098	2788259			ISBm1; transposase orfB	Replication, recombination and repair
50	3163336	3163457	aaacatattgccttattgccctacttccatattgccttcaacatcaagcttttgcttgatggatattgtaaatgggagtgatcaagtcgatcgagctattagtaccggtaagctgcatgcgt	IR/CDS	BAW_2rRNA01	BAB2_1178		3163083	3163202	c		5S ribosomal RNA	nucleic acid metabolism	not included in analysis count
	3163336	3163457	aaacatattgccttattgccctacttccatattgccttcaacatcaagcttttgcttgatggatattgtaaatgggagtgatcaagtcgatcgagctattagtaccggtaagctgcatgcgt	IR/CDS	BAW_2rRNA02	BAB2_1179		3163417	3166320	c		23S ribosomal RNA	nucleic acid metabolism	not included in analysis count
51	3163578	3163586	gctaccctg	IR/CDS	BAW_2rRNA01	BAB2_1178		3163083	3163202	c			nucleic acid metabolism	not included in analysis count
	3163578	3163586	gctaccctg	IR/CDS	BAW_2rRNA02	BAB2_1179		3163417	3166320	c			nucleic acid metabolism	not included in analysis count
52	3163730	3163745	accgctttaaatggcg	IR/CDS	BAW_2rRNA01	BAB2_1178		3163083	3163202	c			nucleic acid metabolism	not included in analysis count
	3163730	3163745	accgctttaaatggcg	IR/CDS	BAW_2rRNA02	BAB2_1179		3163417	3166320	c			nucleic acid metabolism	not included in analysis count
53	3163763	3163886	gacctgctccagccccaggatgcgatgagtcgacatcgaggtgccaaacaaccccgtcgatatggactcttgggggtcatcagcctgttatccccggcgtaccttttatccgttgagcgatggc	IR/CDS	BAW_2rRNA01	BAB2_1178		3163083	3163202	c			nucleic acid metabolism	not included in analysis count
	3163763	3163886	gacctgctccagccccaggatgcgatgagtcgacatcgaggtgccaaacaaccccgtcgatatggactcttgggggtcatcagcctgttatccccggcgtaccttttatccgttgagcgatggc	IR/CDS	BAW_2rRNA02	BAB2_1179		3163417	3166320	c			nucleic acid metabolism	not included in analysis count
54	3163895	3163904	gcgggaccac	IR/CDS	BAW_2rRNA01	BAB2_1178		3163083	3163202	c			nucleic acid metabolism	not included in analysis count
	3163895	3163904	gcgggaccac	IR/CDS	BAW_2rRNA02	BAB2_1179		3163417	3166320	c			nucleic acid metabolism	not included in analysis count
55	3163925	3164155	tcgtctctgctcgacttgtcagtcttgcagtcaggcaggcttatgccattgcactcgacgaacgatttccgaccgttctgagcctaccatcgcgcgcctccgttactctttaggaggcgaccgccccagtcaaactacccaccatacacggtcctggacccggataacgggccgcagttagacatccataaaaacaagggtggtatttcaagggtgactccacaaaggctg	IR/CDS	BAW_2rRNA01	BAB2_1178		3163083	3163202	c			nucleic acid metabolism	not included in analysis count
	3163925	3164155	tcgtctctgctcgacttgtcagtcttgcagtcaggcaggcttatgccattgcactcgacgaacgatttccgaccgttctgagcctaccatcgcgcgcctccgttactctttaggaggcgaccgccccagtcaaactacccaccatacacggtcctggacccggataacgggccgcagttagacatccataaaaacaagggtggtatttcaagggtgactccacaaaggctg	IR/CDS	BAW_2rRNA02	BAB2_1179		3163417	3166320	c			nucleic acid metabolism	not included in analysis count
56	3164326	3164399	cgccattcgtgcaggtcggaacttacccgacaaggaatttcgctaccttaggaccgttatagttacggccgccg	IR/CDS	BAW_2rRNA01	BAB2_1178		3163083	3163202	c			nucleic acid metabolism	not included in analysis count
	3164326	3164399	cgccattcgtgcaggtcggaacttacccgacaaggaatttcgctaccttaggaccgttatagttacggccgccg	IR/CDS	BAW_2rRNA02	BAB2_1179		3163417	3166320	c			nucleic acid metabolism	not included in analysis count
57	3164419	3164847	aaggcttgcacctctcctcttaaccttccagcaccgggcaggcgtcagaccctatacgtcgtcttgcgacttcgcagagccctgtgtttttggtaaacagtcgctaccccctggtctgtgccacccccctatggttgcccatagtgaggtcacgcttcttccgaagttacgcgtgcattttgccgagttccttcaacgcagttctctcaagcgccttggtattctctaccagtccaccagtgtcggtttagggtacggtctatatgcaggagctatttcctggaaccgcttcgctgcaagatcaatccaataagacctcacaacacacgcgatccgtcaccacctgcaggcccacgaatattaacgtggttcccatcgactacgcctttcggcctcgcc…	IR/CDS	BAW_2rRNA01	BAB2_1178		3163083	3163202	c			nucleic acid metabolism	not included in analysis count
	3164419	3164847	aaggcttgcacctctcctcttaaccttccagcaccgggcaggcgtcagaccctatacgtcgtcttgcgacttcgcagagccctgtgtttttggtaaacagtcgctaccccctggtctgtgccacccccctatggttgcccatagtgaggtcacgcttcttccgaagttacgcgtgcattttgccgagttccttcaacgcagttctctcaagcgccttggtattctctaccagtccaccagtgtcggtttagggtacggtctatatgcaggagctatttcctggaaccgcttcgctgcaagatcaatccaataagacctcacaacacacgcgatccgtcaccacctgcaggcccacgaatattaacgtggttcccatcgactacgcctttcggcctcgcc…	IR/CDS	BAW_2rRNA02	BAB2_1179		3163417	3166320	c			nucleic acid metabolism	not included in analysis count
58	3165291	3165413	ccatagcccatccagtgctctacccccgggggtattcggtcgacgctctacctaaatagatttcgcggagaaccagctatctccaagtttgattggcctttcacccctagccacaagtcatcc	IR/CDS	BAW_2rRNA01	BAB2_1178		3163083	3163202	c			nucleic acid metabolism	not included in analysis count
	3165291	3165413	ccatagcccatccagtgctctacccccgggggtattcggtcgacgctctacctaaatagatttcgcggagaaccagctatctccaagtttgattggcctttcacccctagccacaagtcatcc	IR/CDS	BAW_2rRNA02	BAB2_1179		3163417	3166320	c			nucleic acid metabolism	not included in analysis count
59	3165857	3165918	agttttccaactcgttccactttattcacaaaagccactggcctggtccgcgttcgctcgcc	IR/CDS	BAW_2rRNA01	BAB2_1178		3163083	3163202	c			nucleic acid metabolism	not included in analysis count
	3165857	3165918	agttttccaactcgttccactttattcacaaaagccactggcctggtccgcgttcgctcgcc	IR/CDS	BAW_2rRNA02	BAB2_1179		3163417	3166320	c			nucleic acid metabolism	not included in analysis count
60	3166195	3166220	ggttgccccattcggaaatcgtcgga	IR/CDS	BAW_2rRNA01	BAB2_1178		3163083	3163202	c			nucleic acid metabolism	not included in analysis count
	3166195	3166220	ggttgccccattcggaaatcgtcgga	IR/CDS	BAW_2rRNA02	BAB2_1179		3163417	3166320	c			nucleic acid metabolism	not included in analysis count
61	3167431	3167445	gacttgacgtcatcc	CDS	BAW_2tRNA15	BAB2_1181	tRNA-Ile	3166733	3166809	c		Anticodon GAT, Cove Score=99	nucleic acid metabolism	not included in analysis count
	3167431	3167445	gacttgacgtcatcc	CDS	BAW_2rRNA03	BAB2_1182		3167112	3168565	c		16S ribosomal RNA	nucleic acid metabolism	not included in analysis count
62	3167490	3167512	caactgaatgctggcaactaagg	CDS	BAW_2tRNA15	BAB2_1181	tRNA-Ile	3166733	3166809	c			nucleic acid metabolism	not included in analysis count
	3167490	3167512	caactgaatgctggcaactaagg	CDS	BAW_2rRNA03	BAB2_1182		3167112	3168565	c			nucleic acid metabolism	not included in analysis count
63	3168122	3168397	agttagccggggcttcttctccggttaccgtcattatcttcaccggtgaaagagctttacaaccctagggccttcatcactcacgcggcatggctggatcaggcttgcgcccattgtccaatattccccactgctgcctcccgtaggagtctgggccgtgtctcagtcccagtgtggctgatcatcctctcagaccagctatggatcgtcgccttggtgagcctttaccccaccaactagctaatccaacgcgggccgatcatttgccgataaatc	CDS	BAW_2tRNA15	BAB2_1181	tRNA-Ile	3166733	3166809	c			nucleic acid metabolism	not included in analysis count
	3168122	3168397	agttagccggggcttcttctccggttaccgtcattatcttcaccggtgaaagagctttacaaccctagggccttcatcactcacgcggcatggctggatcaggcttgcgcccattgtccaatattccccactgctgcctcccgtaggagtctgggccgtgtctcagtcccagtgtggctgatcatcctctcagaccagctatggatcgtcgccttggtgagcctttaccccaccaactagctaatccaacgcgggccgatcatttgccgataaatc	CDS	BAW_2rRNA03	BAB2_1182		3167112	3168565	c			nucleic acid metabolism	not included in analysis count
											*: Súarez-Esquivel et al., 2016
											**: This study

## Sheet: both
	Common targets in stress and rich conditions
#	Locus_tag			Name	Product/Function	Reference
	2308W	2308
1	BAW_10069		BAB1_0069	btaE	Hyaluronate-binding autotransporter adhesin	Ruiz-Ranwez et al., 2013
2	BAW_10070		BAB1_0070		Predicted protein	Chain et al., 2005
3	BAW_10105		BAB1_0107		ABC transporter ATPase	Chain et al., 2005
4	BAW_10106		BAB1_0108	cgs	Cyclic beta 1-2 glucan synthetase	Ciocchini et al., 2006
5	BAW_10108		BAB1_0110		phenazine biosynthesis PhzC/PhzF protein	Chain et al., 2005
6	BAW_10366		BAB1_0382		Cystein desulfurase	Paulsen et al., 2002
7	BAW_10367		BAB1_0383		Guanine deaminase	Chain et al., 2005
8	BAW_10695		BAB1_0721		Short chain dehydrogenase	Chain et al., 2005
9	BAW_10696		BAB1_0722	omp25	Outer membrane protein Omp25 precursor	Sahli et al., 2003
10	BAW_11432		BAB1_1499	dnaG	DNA primase	Chain et al., 2005
11	BAW_11433		BAB1_1500		Na+/Pi-cotransporter	Chain et al., 2005
12	BAW_11501		BAB1_1569		Lipid A-myristate beta-hydroxylase	Chain et al., 2005
13	BAW_11502		BAB1_1570		Polynucleotide adenylyltransferase	Chain et al., 2005
14	BAW_11785		BAB1_1865		Predicted protein	Chain et al., 2005
15	BAW_12049		BAB1_2137		Putative bacterial transglutaminase-like cysteine proteinase	Chain et al., 2005
16	BAW_20164		BAB2_0167		Pseudogene. Several frame shifts; similar to BS1330_II0170; outer membrane autotransporter	Paulsen et al., 2002
17	BAW_20378		BAB2_0392		Predicted protein	Chain et al., 2005
18	BAW_20379		BAB2_0393		Transporter	Chain et al., 2005
19
20

## Sheet: of notice
	Manual curated analysis of genes of interested
Gene category	Closest target gene	Locus tag 2308	Name of the closest target gene	Annotated function	General function	Number of ChIPSeq signals close to a gene of interested under stress conditions
	BAW_11618	BAB1_1695	purA	Adenylosuccinate synthetase, catalyzes the formation of N6-(1;2;-dicarboxyethyl)-AMP from L-aspartate; inosine monophosphateandGTP in AMP biosynthesis	Amino acid transport and metabolism	5
	BAW_20068	BAB2_0068	virB1	Type IV secretion system protein VirB1	Pathogenesis	5
	BAW_11934	BAB1_2018	zntR	Zn responsive regulator of zntA, important for virulence https://www.ncbi.nlm.nih.gov/pmc/articles/PMC4403653/#!po=6.81818	Regulator/ transcription	5
	BAW_11873	BAB1_1956		ABC transporter permease binding-protein dependent transport system inner membrane protein	Transporter membrane associated	5
	BAW_11874	BAB1_1957		Arginine ABC transporter ATP-binding protein	Amino acid transport and metabolism	5
	BAW_11935	BAB1_2019	zntA	Zn exporter, important for virulence https://www.ncbi.nlm.nih.gov/pmc/articles/PMC4403653/#!po=6.81818	Transporter membrane associated	5
	BAW_12005	BAB1_2090 - BAB1_2091	pckA	Pseudogene. Premature stop codon. Similar to BS1330_I2083 and BruAb1_2064; phosphoenolpyruvate carboxykinase (ATP). A pckA mutation in B. abortus 2308 has no effect in Raw 264.7 macrophage intracellular replication and is not attenuated in the mice model	Pseudogenes and partial genes (remnants)	4			71 genes of interested, according to number of significant ChIPSeq signals near them, from 1 up to 5
	BAW_12006	BAB1_2092	bvrR	Two-component transcriptional regulator BvrR	Regulator/ transcription	4			11 in kegg significant metabolic pathways
	BAW_11853	BAB1_1934	ftsY	Cell division protein	Cell cycle control, cell division, chromosome partitioning	3			12 related to pathogenesis
	BAW_12007	BAB1_2093	bvrS	Two-component histidine kinase BvrS	Regulator/ transcription	3
	BAW_20366	BAB2_0378	DeoR	DeoR family regulatory protein, erythritol regulator	Regulator/ transcription	2
	BAW_20946	BAB2_0988	argB	Acetylglutamate kinase catalyzes the phosphorylation of N-acetyl-L-glutamate to form N-acetyl-L-glutamate 5-phosphate	Amino acid transport and metabolism	2
	BAW_20978	BAB2_1020		oligopeptide transport system permease protein OppB, oligopeptide import, need it for virulence and decreased transcription in a hfq mutant, https://www.sciencedirect.com/science/article/pii/S0378113512001290?via%3Dihubhttps://www.tandfonline.com/doi/abs/10.3109/1040841X.2014.962480, https://journals.plos.org/plosone/article?id=10.1371/journal.pone.0071933	Amino acid transport and metabolism	2
Energy metabolism	BAW_10445	BAB1_0462	dxs	1-deoxy-D-xylulose-5-phosphate synthase	Carbohydrate transport and metabolism	2
Pseudogenes and partial genes (remnants)	BAW_10446	BAB1_0463	tlyA	Cell division protein FtsJ:RNA-binding S4:Hemolysin A TlyA	Cell cycle control, cell division, chromosome partitioning	2
	BAW_10577	BAB1_0601	divJ	Histidine kinase	Cell cycle control, cell division, chromosome partitioning	2
	BAW_11815	BAB1_1895		Cell division protein FtsK DNA pump involved in cell division and final steps of chromosomes segregation putative	Cell cycle control, cell division, chromosome partitioning	2
	BAW_20204	BAB2_0209	kdtA	3-deoxy-D-manno-octulosonic acid transferase	Cell wall/membrane/envelope biogenesis and motility	2
	BAW_20152	BAB2_0156	flgH	Flagellar basal body L-ring protein	Cell wall/membrane/envelope biogenesis and motility	2
	BAW_21057	BAB2_1103	motB	Flagellar motor protein MotB	Cell wall/membrane/envelope biogenesis and motility	2
	BAW_11664	BAB1_1741	gap	Glyceraldehyde 3-phosphate dehydrogenase:TrkA potassium uptake protein:Glyceraldehyde-3-phosphate dehydrogenase; type I	Energy metabolism	2
	BAW_11665	BAB1_1742	pgk	Phosphoglycerate kinase:G-protein beta WD-40 repeat	Energy metabolism	2
	BAW_11501	BAB1_1569		Lipid A-myristate beta-hydroxylase	Lipid transport and metabolism	2
nucleic acid metabolism	BAW_10069	BAB1_0069	btaE	Hyaluronate-binding autotransporter adhesin required for virulence	Pathogenesis	2
	BAW_10727	BAB1_0756	btpB	VirB type IV secreted effector	Pathogenesis	2
	BAW_20067	BAB2_0067	virB2	Type IV secretion system protein VirB2	Pathogenesis	2
	BAW_20416	BAB2_0433-0434	nikA	Pseudogene. Frame shift; similar to BS1330_II0797; Ni2+ ABC transporter substrate-binding protein	Pseudogenes and partial genes (remnants)	2
	BAW_20116	BAB2_0118	vjbR	LuxR family regulatory protein VjbR	Regulator/ transcription	2
	BAW_20415	BAB2_0432	nikR	Nickel-responsive regulator of nikA, nikB, nikC, nickD and nikE	Regulator/ transcription	2
	BAW_20365	BAB2_0377	eryG; rbsB-2	Erythritol periplasmic binding protein	Transporter membrane associated	2
	BAW_20417	BAB2_0435	nickB	Nickel transporter permease NikB	Transporter membrane associated	2
	BAW_20295	BAB2_0305	hutH	Histidine ammonia-lyase. Catalyzes the degradation of histidine to urocanate and ammmonia.	Amino acid transport and metabolism	1
Cell wall/membrane/envelope biogenesis and motility	BAW_10036	BAB1_0035	kdsB	CMP-2-keto-3-deoxyoctulosonic acid synthetase, LPS biosynthesis (KDO)	Carbohydrate transport and metabolism	1
Lipid transport and metabolism	BAW_10055	BAB1_0055	pgm	Phosphoglucomutase catalyzes the interconversion of alpha-D-glucose 1-phosphate to alpha-D-glucose 6-phosphate	Carbohydrate transport and metabolism	1
Carbohydrate transport and metabolism	BAW_10106	BAB1_0108	cgs	Cyclic beta 1-2 glucan synthetase	Carbohydrate transport and metabolism	1
Regulator/ transcription	BAW_10217	BAB1_0228	gdhA	Glutamate dehydrogenase	Carbohydrate transport and metabolism	1
	BAW_10506	BAB1_0525	ppdK	Pyruvate phosphate dikinase	Carbohydrate transport and metabolism	1
	BAW_11625	BAB1_1702	glmM	Hosphoglucosamine mutase, catalyzes the conversion of glucosamine-6-phosphate to glucosamine-1-phosphate	Carbohydrate transport and metabolism	1
	BAW_20070	BAB2_0070	galU	UTP-glucose-1-phosphate uridylyltransferase	Carbohydrate transport and metabolism	1
	BAW_20108	BAB2_0109	gnd	6-phosphogluconate dehydrogenase, catalyzes the formation of D-ribulose 5-phosphate form 6-phospho-D-gluconate	Carbohydrate transport and metabolism	1
	BAW_11379	BAB1_1445	ftsA	Cell division protein FtsA. Is involved in the assembly of the Z ring. May serve as a membrane anchor for the Z ring	Cell cycle control, cell division, chromosome partitioning	1
	BAW_11380	BAB1_1446		Cell division protein FtsQ	Cell cycle control, cell division, chromosome partitioning	1
	BAW_11630	BAB1_1707	omp16	Pal= peptidoglycan-associated lipoprotein; also called omp16	Cell cycle control, cell division, chromosome partitioning	1
Pathogenesis	BAW_10045	BAB1_0045	tamA	Bacterial surface antigen (D15)	Cell wall/membrane/envelope biogenesis and motility	1
	BAW_10696	BAB1_0722	omp25	Outer membrane protein Omp25 precursor	Cell wall/membrane/envelope biogenesis and motility	1
	BAW_10840	BAB1_0875	sagB	Lysozyme-like protein involved in peptidoglycan degradation for protein secretion. Integral component of membrane. Involved in early stages of intracellular replication	Cell wall/membrane/envelope biogenesis and motility	1
	BAW_11386	BAB1_1452	murD	UDP-N-acetylmuramoyl-L-alanyl-D-glutamate synthetase	Cell wall/membrane/envelope biogenesis and motility	1
	BAW_11387	BAB1_1453	mraY	Phospho-N-acetylmuramoyl-pentapeptide-transferase	Cell wall/membrane/envelope biogenesis and motility	1
	BAW_11648	BAB1_1725		Flagellar motor protein MotA	Cell wall/membrane/envelope biogenesis and motility	1
	BAW_11649	BAB1_1726		COG1360 Flagellar Motor Protein	Cell wall/membrane/envelope biogenesis and motility	1
	BAW_21059	BAB2_1105	fliF	Flagellar MS-ring protein, the MS-ring anchors the flagellum to the cytoplasmic membrane; part of the flagellar basal body which consists of four rings L; P; S; and M mounted on a central rod	Cell wall/membrane/envelope biogenesis and motility	1
	BAW_11748	BAB1_1827	gdhZ	NAD-glutamate dehydrogenase	Energy metabolism	1
Transporter membrane associated	BAW_10371	BAB1_0387		Nitrogen fixation protein FixH	Intermediate metabolism	1
Replication, recombination and repair	BAW_10372	BAB1_0388		Nitrogen fixation protein FixG redox protein in R. meliloti	Intermediate metabolism	1
	BAW_11312	BAB1_1378	ureC	Urease subunit alpha	Intermediate metabolism	1
	BAW_11626	BAB1_1703	ftsH	ATP-dependent zinc metalloprotease	Intermediate metabolism	1
	BAW_11115	BAB1_1171	lpxB	Lipid-A-disaccharide synthase	Lipid transport and metabolism	1
Intermediate metabolism	BAW_10046	BAB1_0046	tamB	Autotransporter translocation and assembly factor TamB This protein translocates adhesins and is essential for full virulence and intracelullar trafficking	Pathogenesis	1
	BAW_10686	BAB1_0712	bspB	Type IV secretion effector. This protein mediates inhibition of host secretion	Pathogenesis	1
	BAW_11394	BAB1_1460	mntH	Manganese transport protein MntH	Pathogenesis	1
	BAW_11577	BAB1_1652	vceA	VirB type IV secreted effector vceA	Pathogenesis	1
	BAW_20064	BAB2_0064	virB5	Type IV secretion system protein VirB5	Pathogenesis	1
	BAW_20065	BAB2_0065	virB4	Type IV secretion system protein VirB4	Pathogenesis	1
	BAW_20150	BAB2_0153	flgI	Pseudogene. Premature stop codon; similar to BS1330_II0155 and BruAb2_0152, flagellar P-ring protein FlgI	Pseudogenes and partial genes (remnants)	1
	BAW_12010	BAB1_2096		PTS system fructose subfamily transporter subunit IIA	Regulator/ transcription	1
	BAW_12011	BAB1_2097	ptsH	Phosphocarrier HPr protein:histidine phosphorylation site in HPr protein	Regulator/ transcription	1
	BAW_11431	BAB1_1498	rpoD	RNA polymerase sigma factor RpoD	Replication, recombination and repair	1
	BAW_11462	BAB1_1530		uvrB excinuclease ABC subunit B	Replication, recombination and repair	1
	BAW_20348	BAB2_0360	mgtE	Divalent cation transporter/ magnesium transporterMtgE	Transporter membrane associated	1
	BAW_20420	BAB2_0438	nikE	Nickel transporter ATP-binding protein NikE with NikABCD is involved with nickel transport into the cell	Transporter membrane associated	1
	BAW_21102	BAB2_1150	bhuA	TonB-dependent receptor protein, important for chronic infection in mice https://iai.asm.org/content/75/11/5248	Transporter membrane associated	1
	BAW_11874	BAB1_1957			Amino acid transport and metabolism
	BAW_11874	BAB1_1957			Amino acid transport and metabolism
	BAW_11874	BAB1_1957			Amino acid transport and metabolism
	BAW_11874	BAB1_1957			Amino acid transport and metabolism
	BAW_20946	BAB2_0988	argB		Amino acid transport and metabolism
	BAW_20978	BAB2_1020			Amino acid transport and metabolism
Cell cycle control, cell division, chromosome partitioning	BAW_10445	BAB1_0462	dxs		Carbohydrate transport and metabolism
Unknown	BAW_10446	BAB1_0463	tlyA		Cell cycle control, cell division, chromosome partitioning
	BAW_10577	BAB1_0601	divJ		Cell cycle control, cell division, chromosome partitioning
	BAW_11815	BAB1_1895			Cell cycle control, cell division, chromosome partitioning
	BAW_11913	BAB1_1996	ftsX	Cell division protein FtsX	Cell cycle control, cell division, chromosome partitioning
	BAW_11913	BAB1_1996	ftsX		Cell cycle control, cell division, chromosome partitioning
	BAW_20152	BAB2_0156	flgH		Cell wall/membrane/envelope biogenesis and motility
	BAW_21057	BAB2_1103	motB		Cell wall/membrane/envelope biogenesis and motility
	BAW_11664	BAB1_1741	gap		Energy metabolism
	BAW_11665	BAB1_1742	pgk		Energy metabolism
	BAW_11501	BAB1_1569			Lipid transport and metabolism
Amino acid transport and metabolism	BAW_10069	BAB1_0069	btaE		Pathogenesis
	BAW_10727	BAB1_0756	btpB		Pathogenesis
	BAW_20067	BAB2_0067	virB2		Pathogenesis
	BAW_20068	BAB2_0068	virB1		Pathogenesis
	BAW_20068	BAB2_0068	virB1		Pathogenesis
	BAW_20068	BAB2_0068	virB1		Pathogenesis
	BAW_20068	BAB2_0068	virB1		Pathogenesis
	BAW_12005	BAB1_2090 - BAB1_2091	pckA		Pseudogenes and partial genes (remnants)
	BAW_12005	BAB1_2090 - BAB1_2091	pckA		Pseudogenes and partial genes (remnants)
	BAW_12005	BAB1_2090 - BAB1_2091	pckA		Pseudogenes and partial genes (remnants)
	BAW_20416	BAB2_0433-0434	nikA		Pseudogenes and partial genes (remnants)
	BAW_11934	BAB1_2018	zntR		Regulator/ transcription
	BAW_11934	BAB1_2018	zntR		Regulator/ transcription
	BAW_11934	BAB1_2018	zntR		Regulator/ transcription
	BAW_11934	BAB1_2018	zntR		Regulator/ transcription
	BAW_12006	BAB1_2092	bvrR		Regulator/ transcription
	BAW_12006	BAB1_2092	bvrR		Regulator/ transcription
	BAW_12007	BAB1_2093	bvrS		Regulator/ transcription
	BAW_12006	BAB1_2092	bvrR		Regulator/ transcription
	BAW_12007	BAB1_2093	bvrS		Regulator/ transcription
	BAW_20116	BAB2_0118	vjbR		Regulator/ transcription
	BAW_20415	BAB2_0432	nikR		Regulator/ transcription
	BAW_11873	BAB1_1956			Transporter membrane associated
	BAW_11873	BAB1_1956			Transporter membrane associated
	BAW_11873	BAB1_1956			Transporter membrane associated
	BAW_11873	BAB1_1956			Transporter membrane associated
	BAW_11935	BAB1_2019	zntA		Transporter membrane associated
	BAW_11935	BAB1_2019	zntA		Transporter membrane associated
	BAW_11935	BAB1_2019	zntA		Transporter membrane associated
	BAW_11935	BAB1_2019	zntA		Transporter membrane associated
	BAW_20365	BAB2_0377	eryG; rbsB-2		Transporter membrane associated
	BAW_20417	BAB2_0435	nickB		Transporter membrane associated

## Sheet: proteomics-transcriptomics
Common BvrR/BvrS targets previously identified in proteomics (Lamontagne et al., 2017) and transcriptomics (Viadas et al., 2010) studies using B. abortus 2308 bvrR::Tn5 strain
Common targets between	Locus tag 2308W	Locus tag 2308	Gene name	Function
Proteomics, Stress & Transcriptomics (n=4)	BAW_10565	BAB1_0589		Predicted protein
	BAW_10696	BAB1_0722	omp25	Outer membrane protein Omp25 precursor
	BAW_11753	BAB1_1832	rpsP	30S ribosomal protein S16
	BAW_11788	BAB1_1868	clpB	Chaperone protein ClpB. Chaperonin clpA/B:ATP/GTP-binding site motif A (P-loop):AAA ATPase:AAA ATPase; central region:Clp;Nterminal
Proteomics & Stress (n=20)	BAW_10025	BAB1_0025	rpsA	30S ribosomal protein S1
	BAW_10046	BAB1_0046	tamB	Autotransporter translocation and assembly factor TamB This protein translocates adhesins and is essential for full virulence and intracelullar trafficking
	BAW_10132	BAB1_0138		Predicted protein
	BAW_10452	BAB1_0469	psd	Phosphatidylserine decarboxylase
	BAW_10567	BAB1_0591		Manganese and iron superoxide dismutase
	BAW_10680	BAB1_0706		Peptidyl-prolyl cis-trans isomerase
	BAW_11024	BAB1_1073	cysK	Cysteine synthase A
	BAW_11212	BAB1_1257	tuf-2	Elongation factor Tu
	BAW_11524	BAB1_1593	choX	High affinity choline uptake periplasmic component
	BAW_11557	BAB1_1628		Solute-binding family 1 protein
	BAW_11630	BAB1_1707	omp16	Pal= peptidoglycan-associated lipoprotein; also called omp16
	BAW_11632	BAB1_1709	tolB	Translocation protein TolB, forms dimers; may be involved in cell envelope integrity; interacts with outer membrane proteins and with the C-terminal domain of inner membrane protein TolA
	BAW_11664	BAB1_1741	gap	Glyceraldehyde 3-phosphate dehydrogenase:TrkA potassium uptake protein:Glyceraldehyde-3-phosphate dehydrogenase; type I
	BAW_11695	BAB1_1773		Peptidase family M48:Neutral zincmetallopeptidases; zinc-binding region
	BAW_11862	BAB1_1944		PpiC-type peptidyl-prolyl cis-trans isomerase (chaperone)
	BAW_12006	BAB1_2092	bvrR	Two-component transcriptional regulator BvrR
	BAW_20365	BAB2_0377	eryG; rbsB-2	Erythritol periplasmic binding protein
	BAW_20485	BAB2_0505		Immunoreactive 14 kDa protein BA14k
	BAW_20637	BAB2_0665		Predicted protein
	BAW_21102	BAB2_1150	bhuA	TonB-dependent receptor protein, important for chronic infection in mice https://iai.asm.org/content/75/11/5248
Stress & Transcriptomics (n=15)	BAW_10067	BAB1_0067		Predicted protein
	BAW_10325	BAB1_0340		XRE family transcriptional regulator
	BAW_10357	BAB1_0372		C4-dicarboxylate ABC transporter
	BAW_10358	BAB1_0373		ABC transporter susbstrate-binding protein
	BAW_10367	BAB1_0383		Guanine deaminase, catalyses the deamination of guanine
	BAW_10436	BAB1_0453		Predicted protein
	BAW_10507	BAB1_0526		Polysaccharide deacetylase
	BAW_11933	BAB1_2017		Putative protein of bacterial family of putative lipoproteins (DUF3108)
	BAW_12007	BAB1_2093	bvrS	Two-component histidine kinase BvrS
	BAW_12059	BAB1_2147		Cell wall hydrolase SleB
	BAW_20116	BAB2_0118	vjbR	LuxR family regulatory protein VjbR
	BAW_20423	BAB2_0441		Predicted protein
	BAB2_0863	BAB2_0863		Glutaminase. Catalyses the formation of glutamate form glutamine
	BAW_21057	BAB2_1103	motB	Flagellar motor protein MotB
	BAW_21089	BAB2_1136		Predicted protein
Proteomics & Transcriptomics (n=1)	BAW_10225	BAB1_0238		Solute-binding family 1 protein
