# Supplementary material for: The regulon of Brucella abortus two-component system BvrR/BvrS reveals the coordination of metabolic pathways required for intracellular life
Source: PLoS One. 2022 Sep 21;17(9):e0274397. doi: 10.1371/journal.pone.0274397 (PMC9491525; doi:10.1371/journal.pone.0274397)
Supplement: S1 File — The X-axis displays the number of reads per nucleotide, and the Y-axis shows the coordinates of the Brucella abortus 2308 W genome (3.26 Mb). Significant signals are colored in yellow and non-significant signals in blue. Significant signals have reads per nucleotide above the threshold (Z≥3), are absent in the BvrR-deficient strain (negative control), and have a minimum length of seven consecutive nucleotides. The graphic below displays all the signals in a condensed fixed version, while the graphic above zooms in the region delimited by the selection box. The selection box is represented in the graphic below by a blue rectangle surrounded by a dotted line. To zoom other regions, drag the selection box’s middle or edges in the graphic below. As shown in this visualization, having a negative control allowed us to confidently discriminate between significant and non-significant signals, regardless of their Z-score or size in nucleotides. We recommend visualization using Mozilla Firefox. (ZIP) [file pone.0274397.s006.zip]

Archive with 5 entries (5 files):
- filtro.xlsx
- plot_data.html
- plot_data.py
- secciones.csv
- WTstress.csv
