# Supplementary material for: The regulon of Brucella abortus two-component system BvrR/BvrS reveals the coordination of metabolic pathways required for intracellular life
Source: PLoS One. 2022 Sep 21;17(9):e0274397. doi: 10.1371/journal.pone.0274397 (PMC9491525; doi:10.1371/journal.pone.0274397)
Supplement: S1 File — The X-axis displays the number of reads per nucleotide, and the Y-axis shows the coordinates of the Brucella abortus 2308 W genome (3.26 Mb). Significant signals are colored in yellow and non-significant signals in blue. Significant signals have reads per nucleotide above the threshold (Z≥3), are absent in the BvrR-deficient strain (negative control), and have a minimum length of seven consecutive nucleotides. The graphic below displays all the signals in a condensed fixed version, while the graphic above zooms in the region delimited by the selection box. The selection box is represented in the graphic below by a blue rectangle surrounded by a dotted line. To zoom other regions, drag the selection box’s middle or edges in the graphic below. As shown in this visualization, having a negative control allowed us to confidently discriminate between significant and non-significant signals, regardless of their Z-score or size in nucleotides. We recommend visualization using Mozilla Firefox. (ZIP) [file pone.0274397.s006.zip › filtro.xlsx]

## Sheet: R Studio data
Nucleotide1	Nucleotide	Reads
11141	11140	29
11147	11146	29
11148	11147	29
11149	11148	29
11150	11149	29
11151	11150	29
27420	27419	29
27432	27431	29
27443	27442	29
27444	27443	29
27445	27444	29
27446	27445	29
27448	27447	29
27498	27497	29
27501	27500	29
27502	27501	29
28743	28742	30
28744	28743	30
28745	28744	30
28746	28745	30
28749	28748	30
28750	28749	30
28751	28750	30
28752	28751	29
28753	28752	30
28754	28753	30
28755	28754	30
28756	28755	30
28757	28756	30
28758	28757	30
28759	28758	31
28760	28759	31
28761	28760	31
28762	28761	31
28763	28762	32
28764	28763	32
28765	28764	32
28766	28765	32
28767	28766	32
28768	28767	32
28769	28768	32
28770	28769	33
28771	28770	33
28772	28771	33
28773	28772	33
28774	28773	32
28775	28774	32
28776	28775	32
28777	28776	31
28778	28777	31
28779	28778	31
28780	28779	31
28781	28780	30
28782	28781	29
28783	28782	29
28784	28783	30
28786	28785	29
28787	28786	29
28788	28787	29
28790	28789	29
28791	28790	29
28792	28791	29
28793	28792	29
28794	28793	29
28795	28794	30
28796	28795	30
28797	28796	30
28798	28797	30
28799	28798	30
28800	28799	30
28801	28800	31
28802	28801	31
28803	28802	31
28804	28803	31
28805	28804	31
28806	28805	31
28807	28806	32
28808	28807	31
28809	28808	31
28810	28809	31
28811	28810	30
28812	28811	29
28815	28814	29
28816	28815	29
28817	28816	29
28818	28817	29
35282	35281	29
35285	35284	29
35286	35285	29
35341	35340	29
35342	35341	29
35343	35342	29
35344	35343	29
35345	35344	29
35346	35345	29
35347	35346	29
35348	35347	29
35349	35348	29
35358	35357	29
35359	35358	29
35360	35359	29
35364	35363	29
35365	35364	29
35366	35365	29
35367	35366	29
35368	35367	29
40059	40058	29
40060	40059	29
40061	40060	29
40062	40061	29
40063	40062	29
40064	40063	29
40065	40064	29
40066	40065	29
40067	40066	29
40068	40067	30
40069	40068	30
40070	40069	30
40071	40070	30
40072	40071	31
40073	40072	31
40074	40073	31
40075	40074	32
40076	40075	32
40077	40076	32
40078	40077	32
40079	40078	32
40080	40079	32
40081	40080	33
40082	40081	33
40083	40082	33
40084	40083	33
40085	40084	33
40086	40085	33
40087	40086	33
40088	40087	33
40089	40088	34
40090	40089	34
40091	40090	34
40092	40091	34
40093	40092	34
40094	40093	33
40095	40094	33
40096	40095	33
40097	40096	33
40098	40097	32
40099	40098	32
40100	40099	33
40101	40100	33
40102	40101	35
40103	40102	35
40104	40103	35
40105	40104	34
40106	40105	34
40107	40106	34
40108	40107	34
40109	40108	34
40110	40109	33
40111	40110	33
40112	40111	33
40113	40112	33
40114	40113	33
40115	40114	33
40116	40115	32
40117	40116	32
40118	40117	33
40119	40118	33
40120	40119	33
40121	40120	32
40122	40121	32
40123	40122	31
40124	40123	31
40125	40124	32
40126	40125	32
40127	40126	32
40128	40127	32
40129	40128	32
40130	40129	32
40131	40130	32
40132	40131	31
40133	40132	31
40134	40133	31
40135	40134	31
40136	40135	30
41298	41297	29
41299	41298	29
41300	41299	29
41301	41300	29
41302	41301	29
41303	41302	29
41304	41303	29
41305	41304	29
41306	41305	29
41307	41306	29
41308	41307	30
41309	41308	30
41310	41309	31
41311	41310	31
41312	41311	30
41313	41312	30
41314	41313	30
41315	41314	30
41316	41315	30
41317	41316	31
41318	41317	31
41319	41318	31
41320	41319	31
41321	41320	30
41322	41321	31
41323	41322	31
41324	41323	31
41325	41324	31
41326	41325	31
41327	41326	31
41328	41327	31
41329	41328	31
41330	41329	31
41331	41330	31
41332	41331	31
41333	41332	30
41334	41333	29
41335	41334	29
41336	41335	29
48913	48912	29
48914	48913	29
48915	48914	29
48916	48915	30
48917	48916	31
48918	48917	31
48919	48918	31
48920	48919	31
48921	48920	31
48922	48921	31
48923	48922	31
48924	48923	31
48925	48924	31
48926	48925	31
48927	48926	31
48928	48927	31
48929	48928	31
48930	48929	31
48931	48930	30
48937	48936	29
48938	48937	29
48939	48938	29
48940	48939	29
48941	48940	29
48942	48941	29
48943	48942	29
48944	48943	29
48945	48944	29
48951	48950	29
48952	48951	29
48953	48952	29
48954	48953	29
48955	48954	29
48956	48955	29
48957	48956	29
48958	48957	29
48959	48958	29
48960	48959	29
48961	48960	29
48962	48961	29
48963	48962	30
48964	48963	30
48965	48964	29
48966	48965	29
48967	48966	29
48968	48967	29
48969	48968	29
48970	48969	29
48971	48970	29
51673	51672	29
51674	51673	29
51675	51674	29
51676	51675	29
51679	51678	29
51680	51679	29
51688	51687	29
51689	51688	29
51690	51689	30
51691	51690	30
51692	51691	29
51693	51692	29
51694	51693	29
51698	51697	29
51699	51698	29
51701	51700	29
51702	51701	30
51703	51702	30
51704	51703	30
51705	51704	30
51706	51705	29
51707	51706	29
51708	51707	29
51709	51708	29
51710	51709	29
51711	51710	29
51712	51711	29
51713	51712	30
51714	51713	31
51715	51714	31
51716	51715	31
51717	51716	31
51718	51717	31
51719	51718	31
51720	51719	31
51721	51720	31
51722	51721	33
51723	51722	32
51724	51723	32
51725	51724	33
51726	51725	32
51727	51726	32
51728	51727	32
51729	51728	33
51730	51729	33
51731	51730	34
51732	51731	34
51733	51732	34
51734	51733	34
51735	51734	33
51736	51735	33
51737	51736	32
51738	51737	32
51739	51738	32
51740	51739	32
51741	51740	32
51742	51741	31
51743	51742	30
51744	51743	29
51745	51744	29
51746	51745	29
51747	51746	29
51748	51747	30
51749	51748	30
51750	51749	30
51751	51750	31
51752	51751	31
51753	51752	31
51754	51753	31
51755	51754	30
51756	51755	29
51757	51756	29
51758	51757	29
51759	51758	29
51760	51759	29
51761	51760	30
51762	51761	31
51763	51762	31
51764	51763	31
51765	51764	30
51766	51765	31
51767	51766	31
51768	51767	30
51769	51768	30
51770	51769	30
51771	51770	30
51772	51771	30
51773	51772	29
51774	51773	29
51776	51775	29
51777	51776	29
59005	59004	29
59006	59005	29
59007	59006	29
59008	59007	30
59009	59008	30
59010	59009	30
59011	59010	30
59012	59011	29
59013	59012	29
59103	59102	29
59104	59103	29
59105	59104	29
59106	59105	29
59107	59106	29
61641	61640	30
61642	61641	30
61643	61642	30
61644	61643	29
61645	61644	29
61646	61645	29
61647	61646	29
61648	61647	29
61649	61648	29
61650	61649	29
61651	61650	29
68687	68686	30
68688	68687	30
68689	68688	30
68690	68689	30
68691	68690	31
68692	68691	30
68693	68692	31
68694	68693	31
68695	68694	31
68696	68695	30
68697	68696	30
68698	68697	29
68699	68698	29
68700	68699	29
68701	68700	29
68702	68701	29
68725	68724	30
68726	68725	30
68727	68726	30
68728	68727	30
68729	68728	30
68730	68729	30
68731	68730	30
68732	68731	30
68733	68732	31
68734	68733	31
68735	68734	31
68736	68735	31
68737	68736	31
68738	68737	31
68739	68738	31
68740	68739	30
68741	68740	30
68742	68741	29
68743	68742	29
68744	68743	29
68745	68744	29
68746	68745	30
68747	68746	30
68748	68747	30
68749	68748	30
68750	68749	30
68751	68750	30
68752	68751	30
68753	68752	30
68754	68753	30
68755	68754	30
68756	68755	30
68757	68756	29
68758	68757	29
68759	68758	29
68760	68759	29
68761	68760	29
72409	72408	29
72410	72409	29
72411	72410	29
72414	72413	30
72415	72414	30
72416	72415	30
72417	72416	30
72418	72417	30
72419	72418	30
72420	72419	30
72421	72420	30
72422	72421	30
72423	72422	30
72424	72423	30
72425	72424	31
72426	72425	30
72427	72426	30
72428	72427	30
72429	72428	30
72430	72429	30
72432	72431	29
72433	72432	29
72434	72433	29
72435	72434	29
72436	72435	29
72437	72436	29
72438	72437	30
72439	72438	30
72440	72439	30
72441	72440	30
72442	72441	30
72443	72442	30
72444	72443	30
72445	72444	30
72446	72445	30
72447	72446	29
72448	72447	29
75695	75694	29
77633	77632	30
77634	77633	30
77635	77634	30
77636	77635	30
77637	77636	29
77638	77637	29
77639	77638	29
77640	77639	29
77641	77640	29
77642	77641	30
77643	77642	30
77644	77643	30
77645	77644	30
77646	77645	30
77647	77646	30
77648	77647	30
77649	77648	29
77650	77649	29
77651	77650	29
77652	77651	29
77653	77652	29
77657	77656	29
77658	77657	29
77659	77658	29
77660	77659	29
77694	77693	30
77695	77694	30
77696	77695	30
77697	77696	30
77698	77697	30
77699	77698	30
77700	77699	29
77701	77700	29
77702	77701	29
77703	77702	30
77704	77703	30
77705	77704	30
77706	77705	30
77707	77706	29
77708	77707	29
77709	77708	29
77710	77709	29
83500	83499	29
83501	83500	29
83502	83501	29
91105	91104	30
91106	91105	30
91107	91106	30
91108	91107	30
91109	91108	30
91110	91109	30
91111	91110	30
91112	91111	30
91113	91112	30
91114	91113	30
91115	91114	30
91116	91115	30
91117	91116	31
91118	91117	31
91119	91118	31
91120	91119	31
91121	91120	30
91122	91121	30
91123	91122	30
91124	91123	29
92626	92625	29
92627	92626	30
92628	92627	31
92629	92628	32
92630	92629	32
92631	92630	33
92632	92631	33
92633	92632	34
92634	92633	34
92635	92634	35
92636	92635	35
92637	92636	35
92638	92637	35
92639	92638	35
92640	92639	35
92641	92640	35
92642	92641	35
92643	92642	35
92644	92643	36
92645	92644	37
92646	92645	34
92647	92646	34
92648	92647	36
92649	92648	35
92650	92649	35
92651	92650	34
92652	92651	34
92653	92652	34
92654	92653	34
92655	92654	34
92656	92655	34
92657	92656	34
92658	92657	33
92659	92658	33
92660	92659	33
92661	92660	33
92662	92661	33
92663	92662	32
92664	92663	32
92665	92664	34
92666	92665	34
92667	92666	32
92668	92667	32
92669	92668	33
92670	92669	33
92671	92670	34
92672	92671	34
92673	92672	34
92674	92673	34
92675	92674	34
92676	92675	33
92677	92676	33
92678	92677	34
92679	92678	34
92680	92679	35
92681	92680	35
92682	92681	36
92683	92682	37
92684	92683	38
92685	92684	38
92686	92685	38
92687	92686	38
92688	92687	38
92689	92688	39
92690	92689	39
92691	92690	40
92692	92691	40
92693	92692	40
92694	92693	40
92695	92694	40
92696	92695	40
92697	92696	40
92698	92697	41
92699	92698	41
92700	92699	41
92701	92700	41
92702	92701	41
92703	92702	41
92704	92703	41
92705	92704	41
92706	92705	41
92707	92706	41
92708	92707	41
92709	92708	41
92710	92709	41
92711	92710	40
92712	92711	40
92713	92712	40
92714	92713	40
92715	92714	39
92716	92715	38
92717	92716	38
92718	92717	38
92719	92718	38
92720	92719	38
92721	92720	37
92722	92721	38
92723	92722	38
92724	92723	39
92725	92724	39
92726	92725	39
92727	92726	39
92728	92727	38
92729	92728	38
92730	92729	38
92731	92730	38
92732	92731	38
92733	92732	37
92734	92733	37
92735	92734	37
92736	92735	35
92737	92736	35
92738	92737	34
92739	92738	33
92740	92739	34
92741	92740	34
92742	92741	35
92743	92742	35
92744	92743	35
92745	92744	34
92746	92745	34
92747	92746	34
92748	92747	34
92749	92748	35
92750	92749	35
92751	92750	35
92752	92751	34
92753	92752	33
92754	92753	32
92755	92754	31
92756	92755	31
92757	92756	30
92758	92757	30
92759	92758	29
92760	92759	30
92761	92760	29
92762	92761	29
92763	92762	29
92764	92763	29
92765	92764	29
92766	92765	29
92767	92766	30
92768	92767	30
92769	92768	30
92770	92769	29
97269	97268	29
97271	97270	29
97272	97271	29
97273	97272	29
97274	97273	29
97275	97274	29
97276	97275	29
97277	97276	29
110373	110372	29
110374	110373	30
110375	110374	30
110376	110375	30
110377	110376	30
110378	110377	30
110379	110378	30
110380	110379	30
110381	110380	30
110382	110381	30
110383	110382	30
110384	110383	30
110385	110384	29
110386	110385	29
110387	110386	29
110388	110387	29
110389	110388	29
110390	110389	29
110391	110390	29
110392	110391	29
110393	110392	29
110394	110393	30
110395	110394	30
110396	110395	31
110397	110396	31
110398	110397	31
110399	110398	31
110400	110399	31
110401	110400	31
110402	110401	31
110403	110402	32
110404	110403	31
110405	110404	31
110406	110405	31
110407	110406	31
110408	110407	31
110409	110408	30
110410	110409	30
110411	110410	30
110412	110411	30
110413	110412	30
110414	110413	30
110415	110414	30
110416	110415	30
110417	110416	30
110418	110417	30
110419	110418	29
110420	110419	29
110421	110420	29
110422	110421	30
110423	110422	29
120148	120147	29
120149	120148	29
120150	120149	29
120151	120150	29
120152	120151	29
120153	120152	29
120154	120153	29
120155	120154	29
120156	120155	29
120157	120156	29
120158	120157	29
120159	120158	29
120160	120159	29
120161	120160	29
120162	120161	29
120163	120162	29
120164	120163	29
120165	120164	29
122272	122271	29
122273	122272	29
122274	122273	30
122275	122274	30
122276	122275	31
122277	122276	31
122278	122277	31
122279	122278	31
122280	122279	30
122281	122280	29
122282	122281	29
122283	122282	29
122284	122283	29
122285	122284	29
122286	122285	29
122287	122286	29
122288	122287	29
122289	122288	29
122290	122289	30
122291	122290	30
122292	122291	30
122529	122528	29
122530	122529	29
122531	122530	30
122532	122531	30
122533	122532	30
122534	122533	30
122535	122534	30
122536	122535	30
122537	122536	30
122538	122537	29
122540	122539	29
122541	122540	29
122542	122541	29
122543	122542	29
122544	122543	29
122545	122544	29
122546	122545	29
122547	122546	29
122550	122549	29
122551	122550	30
122552	122551	30
122553	122552	30
122554	122553	30
122555	122554	30
122556	122555	30
122557	122556	30
122558	122557	30
122559	122558	30
122560	122559	30
122561	122560	30
122562	122561	31
122563	122562	31
122564	122563	31
122565	122564	31
122566	122565	30
122567	122566	30
122568	122567	30
122569	122568	30
122570	122569	30
122571	122570	30
122572	122571	30
122573	122572	30
124828	124827	30
124829	124828	30
124830	124829	30
124831	124830	30
124832	124831	30
124833	124832	29
124834	124833	29
124835	124834	29
124836	124835	29
124837	124836	30
124838	124837	29
124839	124838	29
124840	124839	29
124841	124840	29
124842	124841	29
124843	124842	29
124844	124843	29
124845	124844	29
124846	124845	31
124847	124846	32
124848	124847	35
124849	124848	36
124850	124849	36
124851	124850	36
124852	124851	36
124853	124852	37
124854	124853	38
124855	124854	39
124856	124855	39
124857	124856	39
124858	124857	39
124859	124858	39
124860	124859	38
124861	124860	38
124862	124861	38
124863	124862	40
124864	124863	40
124865	124864	40
124866	124865	40
124867	124866	39
124868	124867	39
124869	124868	39
124870	124869	38
124871	124870	38
124872	124871	38
124873	124872	38
124874	124873	38
124875	124874	38
124876	124875	39
124877	124876	39
124878	124877	39
124879	124878	40
124880	124879	40
124881	124880	39
124882	124881	36
124883	124882	36
124884	124883	36
124885	124884	36
124886	124885	37
124887	124886	37
124888	124887	37
124889	124888	37
124890	124889	36
124891	124890	37
124892	124891	37
124893	124892	37
124894	124893	37
124895	124894	37
124896	124895	38
124897	124896	38
124898	124897	39
124899	124898	39
124900	124899	39
124901	124900	39
124902	124901	38
124903	124902	38
124904	124903	38
124905	124904	38
124906	124905	38
124907	124906	39
124908	124907	39
124909	124908	36
124910	124909	36
124911	124910	36
124912	124911	36
124913	124912	36
124914	124913	35
124915	124914	35
124916	124915	35
124917	124916	35
124918	124917	35
124919	124918	35
124920	124919	34
124921	124920	34
124922	124921	35
124923	124922	34
124924	124923	34
124925	124924	34
124926	124925	34
124927	124926	33
124928	124927	33
124929	124928	33
124930	124929	33
124931	124930	34
124932	124931	34
124933	124932	34
124934	124933	34
124935	124934	34
124936	124935	34
124937	124936	34
124938	124937	33
124939	124938	32
124940	124939	32
124941	124940	32
124942	124941	30
124943	124942	30
124944	124943	29
124945	124944	29
124946	124945	29
124947	124946	29
125357	125356	29
125358	125357	29
125359	125358	29
125364	125363	29
125365	125364	29
125366	125365	29
135143	135142	30
135144	135143	30
135145	135144	29
135146	135145	29
135147	135146	29
135148	135147	29
135870	135869	29
135871	135870	29
148823	148822	29
148824	148823	29
148828	148827	29
148829	148828	31
148830	148829	31
148831	148830	31
148832	148831	30
148833	148832	31
148834	148833	31
148835	148834	30
148836	148835	31
148837	148836	31
148838	148837	31
148839	148838	30
148840	148839	30
148841	148840	30
148842	148841	30
148843	148842	30
148844	148843	30
148845	148844	30
148846	148845	30
148847	148846	30
148848	148847	30
148849	148848	30
148850	148849	31
148851	148850	33
148852	148851	33
148853	148852	33
148854	148853	33
148855	148854	33
148856	148855	33
148857	148856	33
148858	148857	33
148859	148858	31
148860	148859	31
148861	148860	32
148862	148861	33
148863	148862	33
148864	148863	32
148865	148864	32
148866	148865	32
148867	148866	33
148868	148867	34
148869	148868	34
148870	148869	34
148871	148870	34
148872	148871	34
148873	148872	34
148874	148873	33
148875	148874	33
148876	148875	33
148877	148876	33
148878	148877	33
148879	148878	33
148880	148879	32
148881	148880	31
148882	148881	31
148883	148882	31
148884	148883	31
148885	148884	31
148886	148885	31
148887	148886	31
148888	148887	31
148889	148888	31
148890	148889	31
148891	148890	31
148892	148891	31
148893	148892	31
148894	148893	31
148895	148894	31
148896	148895	29
148897	148896	29
148898	148897	29
148899	148898	29
148900	148899	29
148901	148900	29
213352	213351	29
213353	213352	29
213354	213353	29
213355	213354	29
213356	213355	29
213357	213356	29
213358	213357	29
226572	226571	29
226573	226572	29
226574	226573	29
226575	226574	29
226578	226577	29
226579	226578	31
226580	226579	31
226581	226580	31
226582	226581	31
226583	226582	31
226584	226583	31
226585	226584	31
226586	226585	31
226587	226586	31
226588	226587	32
226589	226588	32
226590	226589	32
226591	226590	32
226592	226591	32
226593	226592	31
226594	226593	30
226595	226594	30
226596	226595	29
235110	235109	29
235111	235110	29
235112	235111	29
235124	235123	29
235125	235124	29
235126	235125	30
235127	235126	30
235128	235127	30
235129	235128	29
235130	235129	29
235131	235130	29
235132	235131	29
235133	235132	29
235134	235133	29
235135	235134	29
235136	235135	29
235137	235136	30
235148	235147	29
235149	235148	29
235150	235149	31
235151	235150	32
235152	235151	32
235153	235152	30
235154	235153	30
235155	235154	30
235156	235155	30
235157	235156	30
235158	235157	31
235159	235158	30
235160	235159	30
235161	235160	29
235162	235161	29
235163	235162	29
235164	235163	30
235165	235164	30
235166	235165	29
235167	235166	29
235168	235167	29
235171	235170	30
235172	235171	32
235173	235172	31
235174	235173	31
235175	235174	31
235176	235175	31
235177	235176	32
235178	235177	32
235179	235178	32
235180	235179	32
235181	235180	32
235182	235181	32
235183	235182	32
235184	235183	32
235185	235184	32
235186	235185	32
235187	235186	33
235188	235187	33
235189	235188	32
235190	235189	31
235191	235190	30
235192	235191	30
235193	235192	31
235194	235193	31
235195	235194	31
235196	235195	31
235197	235196	31
235198	235197	32
235199	235198	32
235200	235199	32
235201	235200	32
235202	235201	31
235203	235202	31
235204	235203	31
235205	235204	31
235206	235205	32
235207	235206	32
235208	235207	32
235209	235208	32
235210	235209	32
235211	235210	32
235212	235211	32
235213	235212	33
235214	235213	32
235215	235214	32
235216	235215	32
235217	235216	32
235218	235217	33
235219	235218	33
235220	235219	32
235221	235220	32
235222	235221	31
235223	235222	31
235224	235223	29
235229	235228	30
235230	235229	30
235231	235230	30
235232	235231	30
235233	235232	30
235249	235248	29
235265	235264	29
235266	235265	29
235267	235266	29
235268	235267	29
235269	235268	29
235270	235269	29
274181	274180	29
274182	274181	30
274183	274182	30
274184	274183	30
274185	274184	30
274186	274185	30
274187	274186	30
274188	274187	30
274189	274188	30
274190	274189	30
274191	274190	30
274192	274191	30
274193	274192	30
274194	274193	31
274195	274194	31
274196	274195	31
274197	274196	31
274198	274197	31
274199	274198	32
274200	274199	32
274201	274200	32
274202	274201	32
274203	274202	32
274204	274203	32
274205	274204	32
274206	274205	32
274207	274206	32
274208	274207	31
274209	274208	31
274210	274209	31
274211	274210	31
274212	274211	31
274213	274212	30
274214	274213	30
274215	274214	30
274216	274215	30
274217	274216	30
274218	274217	30
274219	274218	30
274220	274219	30
274221	274220	30
274222	274221	30
274223	274222	30
274224	274223	30
274225	274224	29
274226	274225	29
274227	274226	29
311653	311652	30
311654	311653	30
311655	311654	30
311656	311655	30
311657	311656	30
311658	311657	29
311659	311658	29
311660	311659	29
311661	311660	29
311662	311661	29
318026	318025	29
318027	318026	31
318028	318027	31
318029	318028	31
318030	318029	31
318031	318030	32
318032	318031	32
318033	318032	32
318034	318033	32
318035	318034	31
318036	318035	31
318037	318036	31
318038	318037	31
318039	318038	31
318040	318039	31
318041	318040	31
318042	318041	30
318043	318042	30
318044	318043	30
318045	318044	29
318046	318045	29
318047	318046	29
318048	318047	30
318049	318048	30
318050	318049	30
318051	318050	30
318052	318051	30
318053	318052	30
318054	318053	30
318055	318054	29
323613	323612	29
323614	323613	29
323615	323614	29
323619	323618	29
323620	323619	29
323621	323620	30
323622	323621	30
323623	323622	30
323624	323623	30
323625	323624	30
323626	323625	30
323627	323626	30
323628	323627	30
323629	323628	30
323630	323629	31
323631	323630	31
323632	323631	31
323633	323632	31
323634	323633	30
323635	323634	29
323636	323635	29
323637	323636	29
323638	323637	29
323639	323638	29
323640	323639	30
323641	323640	30
323642	323641	29
323643	323642	29
323644	323643	29
323645	323644	29
323646	323645	29
323649	323648	29
323650	323649	29
323651	323650	29
323652	323651	29
323653	323652	29
323654	323653	29
323659	323658	29
323660	323659	29
323661	323660	29
323662	323661	29
323663	323662	29
334152	334151	29
334153	334152	29
334154	334153	29
334155	334154	29
338795	338794	29
338800	338799	29
338801	338800	29
338802	338801	29
338803	338802	29
338804	338803	29
338805	338804	29
369073	369072	29
369074	369073	29
369075	369074	30
369076	369075	30
369077	369076	31
369078	369077	30
369079	369078	30
369080	369079	30
369081	369080	30
369082	369081	29
369083	369082	29
371600	371599	29
371601	371600	29
371602	371601	30
371603	371602	29
371604	371603	29
371605	371604	29
371606	371605	29
371626	371625	29
371712	371711	29
371713	371712	29
371714	371713	29
371715	371714	29
371716	371715	29
371717	371716	29
371718	371717	30
371719	371718	31
371720	371719	31
371721	371720	29
371722	371721	29
371723	371722	30
371724	371723	29
371725	371724	29
371737	371736	29
371738	371737	29
371751	371750	29
371757	371756	29
371758	371757	29
371759	371758	29
379966	379965	29
379967	379966	29
379968	379967	29
379969	379968	30
379970	379969	30
379971	379970	30
379972	379971	29
379973	379972	29
379974	379973	29
379975	379974	29
381368	381367	29
381369	381368	29
381370	381369	29
381371	381370	29
381372	381371	29
381373	381372	30
381374	381373	30
381375	381374	30
381376	381375	30
381377	381376	30
381378	381377	30
381379	381378	31
381380	381379	30
381381	381380	29
381382	381381	29
381383	381382	29
381384	381383	29
381385	381384	29
381386	381385	29
381387	381386	29
381388	381387	29
381389	381388	30
381390	381389	29
381391	381390	29
381392	381391	29
381393	381392	29
381394	381393	29
381395	381394	29
381403	381402	29
381404	381403	29
381405	381404	29
388066	388065	29
388067	388066	29
388068	388067	29
388072	388071	30
388073	388072	30
388074	388073	30
388075	388074	30
388076	388075	31
388077	388076	31
388078	388077	31
388079	388078	31
388080	388079	31
388081	388080	31
388082	388081	32
388083	388082	32
388084	388083	32
388085	388084	32
388086	388085	33
388087	388086	33
388088	388087	33
388089	388088	33
388090	388089	34
388091	388090	34
388092	388091	33
388093	388092	33
388094	388093	33
388095	388094	33
388096	388095	33
388097	388096	34
388098	388097	34
388099	388098	34
388100	388099	35
388101	388100	36
388102	388101	36
388103	388102	36
388104	388103	36
388105	388104	36
388106	388105	36
388107	388106	36
388108	388107	36
388109	388108	37
388110	388109	37
388111	388110	37
388112	388111	37
388113	388112	37
388114	388113	36
388115	388114	36
388116	388115	35
388117	388116	35
388118	388117	37
388119	388118	34
388120	388119	34
388121	388120	34
388122	388121	34
388123	388122	34
388124	388123	34
388125	388124	34
388126	388125	34
388127	388126	35
388128	388127	36
388129	388128	35
388130	388129	34
388131	388130	35
388132	388131	33
388133	388132	33
388134	388133	33
388135	388134	34
388136	388135	34
388137	388136	33
388138	388137	33
388139	388138	33
388140	388139	33
388141	388140	33
388142	388141	32
388143	388142	33
388144	388143	33
388145	388144	32
388146	388145	33
388147	388146	33
388148	388147	32
388149	388148	32
388150	388149	31
388151	388150	31
388152	388151	31
388153	388152	31
388154	388153	31
388155	388154	31
388156	388155	31
388157	388156	31
388158	388157	30
388159	388158	32
388160	388159	33
388161	388160	34
388162	388161	37
388163	388162	38
388164	388163	38
388165	388164	38
388166	388165	39
388167	388166	39
388168	388167	39
388169	388168	38
388170	388169	39
388171	388170	39
388172	388171	38
388173	388172	38
388174	388173	39
388175	388174	39
388176	388175	39
388177	388176	39
388178	388177	39
388179	388178	39
388180	388179	39
388181	388180	39
388182	388181	38
388183	388182	38
388184	388183	38
388185	388184	37
388186	388185	37
388187	388186	37
388188	388187	36
388189	388188	35
388190	388189	35
388191	388190	35
388192	388191	34
388193	388192	35
388194	388193	35
388195	388194	34
388196	388195	34
388197	388196	34
388198	388197	32
388199	388198	32
388200	388199	32
388201	388200	32
388202	388201	31
388203	388202	31
388204	388203	31
388205	388204	31
388206	388205	31
388207	388206	31
388208	388207	30
388209	388208	30
388210	388209	30
388211	388210	30
388212	388211	29
388213	388212	29
388214	388213	29
388215	388214	29
389923	389922	29
389924	389923	29
389925	389924	29
399015	399014	29
399016	399015	29
399017	399016	29
399018	399017	30
399019	399018	30
399020	399019	31
399021	399020	30
399022	399021	30
399023	399022	30
399024	399023	30
402752	402751	29
402824	402823	29
402825	402824	29
402826	402825	29
402827	402826	29
402834	402833	29
402835	402834	32
402836	402835	32
402837	402836	31
402838	402837	32
402839	402838	32
402840	402839	31
402841	402840	32
402842	402841	33
402843	402842	33
402844	402843	34
402845	402844	35
402846	402845	35
402847	402846	33
402848	402847	33
402849	402848	32
402850	402849	33
402851	402850	34
402852	402851	35
402853	402852	37
402854	402853	37
402855	402854	37
402856	402855	36
402857	402856	36
402858	402857	35
402859	402858	35
402860	402859	35
402861	402860	35
402862	402861	35
402863	402862	35
402864	402863	35
402865	402864	35
402866	402865	35
402867	402866	35
402868	402867	35
402869	402868	35
402870	402869	36
402871	402870	36
402872	402871	36
402873	402872	34
402874	402873	34
402875	402874	34
402876	402875	34
402877	402876	33
402878	402877	32
402879	402878	33
402880	402879	33
402881	402880	33
402882	402881	33
402883	402882	33
402884	402883	33
402885	402884	33
402886	402885	33
402887	402886	33
402888	402887	34
402889	402888	34
402890	402889	34
402891	402890	35
402892	402891	35
402893	402892	34
402894	402893	34
402895	402894	35
402896	402895	35
402897	402896	36
402898	402897	36
402899	402898	36
402900	402899	36
402901	402900	38
402902	402901	38
402903	402902	38
402904	402903	37
402905	402904	38
402906	402905	38
402907	402906	40
402908	402907	40
402909	402908	40
402910	402909	42
402911	402910	42
402912	402911	43
402913	402912	44
402914	402913	45
402915	402914	45
402916	402915	47
402917	402916	47
402918	402917	47
402919	402918	48
402920	402919	48
402921	402920	48
402922	402921	48
402923	402922	48
402924	402923	48
402925	402924	47
402926	402925	47
402927	402926	47
402928	402927	47
402929	402928	47
402930	402929	47
402931	402930	47
402932	402931	47
402933	402932	47
402934	402933	47
402935	402934	47
402936	402935	47
402937	402936	48
402938	402937	48
402939	402938	45
402940	402939	45
402941	402940	45
402942	402941	45
402943	402942	45
402944	402943	45
402945	402944	43
402946	402945	43
402947	402946	42
402948	402947	41
402949	402948	41
402950	402949	40
402951	402950	40
402952	402951	40
402953	402952	42
402954	402953	42
402955	402954	42
402956	402955	42
402957	402956	43
402958	402957	43
402959	402958	43
402960	402959	42
402961	402960	41
402962	402961	41
402963	402962	41
402964	402963	40
402965	402964	39
402966	402965	39
402967	402966	38
402968	402967	37
402969	402968	37
402970	402969	36
402971	402970	35
402972	402971	35
402973	402972	35
402974	402973	35
402975	402974	35
402976	402975	34
402977	402976	34
402978	402977	33
402979	402978	31
402980	402979	31
402981	402980	31
402982	402981	31
402983	402982	31
402984	402983	31
402985	402984	30
402986	402985	31
402987	402986	31
402988	402987	31
402989	402988	31
402990	402989	31
402991	402990	31
402992	402991	33
402993	402992	33
402994	402993	33
402995	402994	33
402996	402995	32
402997	402996	32
402998	402997	32
402999	402998	32
403000	402999	32
403001	403000	32
403002	403001	32
403003	403002	32
403004	403003	32
403005	403004	31
403006	403005	31
403007	403006	31
403008	403007	31
403009	403008	31
403010	403009	31
403011	403010	31
403012	403011	31
403013	403012	32
403014	403013	32
403015	403014	33
403016	403015	34
403017	403016	33
403018	403017	33
403019	403018	33
403020	403019	33
403021	403020	33
403022	403021	33
403023	403022	32
403024	403023	32
403025	403024	32
403026	403025	32
403027	403026	30
403028	403027	30
403029	403028	30
403030	403029	31
403031	403030	30
403032	403031	31
403033	403032	29
403034	403033	29
403035	403034	29
403621	403620	29
403622	403621	29
403623	403622	29
403624	403623	29
403625	403624	29
403626	403625	29
403627	403626	29
403628	403627	29
403629	403628	29
403630	403629	29
403631	403630	29
403632	403631	29
403633	403632	30
403634	403633	30
403635	403634	30
403636	403635	30
403637	403636	29
403638	403637	29
403639	403638	29
403640	403639	29
403641	403640	29
403642	403641	29
403643	403642	29
403644	403643	29
409633	409632	29
409634	409633	29
409645	409644	29
409652	409651	29
409653	409652	30
409654	409653	30
409655	409654	30
409656	409655	30
409657	409656	30
409658	409657	29
409659	409658	29
414605	414604	30
414606	414605	31
414607	414606	31
414608	414607	32
414609	414608	32
414610	414609	31
414611	414610	31
414612	414611	31
414613	414612	31
414614	414613	31
414615	414614	31
414616	414615	31
414617	414616	31
414618	414617	31
414653	414652	30
414654	414653	30
414655	414654	30
414656	414655	30
414657	414656	30
414658	414657	30
414659	414658	30
414660	414659	30
414661	414660	30
414662	414661	30
414663	414662	30
414664	414663	30
414665	414664	30
414670	414669	29
414671	414670	29
414672	414671	30
414673	414672	30
414674	414673	30
414675	414674	30
414676	414675	30
414677	414676	30
414678	414677	30
414679	414678	30
414680	414679	30
414681	414680	30
414682	414681	29
414683	414682	30
422486	422485	30
422487	422486	31
422488	422487	31
422489	422488	32
422490	422489	32
422491	422490	33
422492	422491	32
422493	422492	32
422494	422493	31
422495	422494	31
422496	422495	31
422497	422496	32
422498	422497	32
422499	422498	32
422500	422499	32
422501	422500	32
422502	422501	32
422503	422502	32
422504	422503	32
422505	422504	32
422506	422505	32
422507	422506	32
422508	422507	32
422509	422508	32
422510	422509	32
422511	422510	32
422512	422511	32
422513	422512	32
422514	422513	32
422515	422514	32
422516	422515	32
422517	422516	32
422518	422517	32
422519	422518	32
422520	422519	31
422521	422520	31
422522	422521	31
422523	422522	31
422524	422523	32
422525	422524	32
422526	422525	32
422527	422526	33
422528	422527	33
422529	422528	34
422530	422529	34
422531	422530	33
422532	422531	33
422533	422532	34
422534	422533	34
422535	422534	34
422536	422535	34
422537	422536	35
422538	422537	35
422539	422538	35
422540	422539	35
422541	422540	36
422542	422541	36
422543	422542	36
422544	422543	36
422545	422544	36
422546	422545	36
422547	422546	36
422548	422547	35
422549	422548	36
422550	422549	36
422551	422550	36
422552	422551	35
422553	422552	35
422554	422553	35
422555	422554	36
422556	422555	35
422557	422556	34
422558	422557	34
422559	422558	34
422560	422559	33
422561	422560	32
422562	422561	32
422563	422562	32
422564	422563	32
422565	422564	32
422566	422565	32
422567	422566	30
422568	422567	29
422569	422568	31
422570	422569	30
422571	422570	30
422572	422571	30
422573	422572	31
422574	422573	31
422578	422577	29
422583	422582	29
422584	422583	30
422585	422584	30
422586	422585	30
422587	422586	30
422588	422587	32
422589	422588	33
422590	422589	33
422591	422590	34
422592	422591	33
422593	422592	33
422594	422593	32
422595	422594	32
422596	422595	32
422597	422596	31
422598	422597	31
422599	422598	31
422600	422599	32
422601	422600	32
422602	422601	32
422603	422602	32
422604	422603	32
422605	422604	33
422606	422605	32
422607	422606	32
422608	422607	33
422609	422608	33
422610	422609	32
422611	422610	32
422612	422611	30
422613	422612	29
422614	422613	29
422621	422620	29
422622	422621	29
422625	422624	29
422626	422625	29
422627	422626	29
422654	422653	29
423019	423018	29
423020	423019	29
423021	423020	29
423022	423021	30
423023	423022	30
423024	423023	30
423025	423024	30
423026	423025	30
423027	423026	30
423028	423027	30
423029	423028	30
423030	423029	30
423031	423030	30
423032	423031	29
423033	423032	29
423045	423044	29
423046	423045	29
423047	423046	30
423048	423047	30
423049	423048	30
423050	423049	30
423051	423050	30
423052	423051	30
423053	423052	30
423054	423053	30
423055	423054	29
423056	423055	29
423057	423056	29
423058	423057	29
423059	423058	29
423060	423059	29
423061	423060	30
423062	423061	29
423063	423062	30
423064	423063	29
[truncated: 13,717 more rows]
[truncated: 1 more columns]
