# Supplementary material for: The regulon of Brucella abortus two-component system BvrR/BvrS reveals the coordination of metabolic pathways required for intracellular life
Source: PLoS One. 2022 Sep 21;17(9):e0274397. doi: 10.1371/journal.pone.0274397 (PMC9491525; doi:10.1371/journal.pone.0274397)
Supplement: S1 File — The X-axis displays the number of reads per nucleotide, and the Y-axis shows the coordinates of the Brucella abortus 2308 W genome (3.26 Mb). Significant signals are colored in yellow and non-significant signals in blue. Significant signals have reads per nucleotide above the threshold (Z≥3), are absent in the BvrR-deficient strain (negative control), and have a minimum length of seven consecutive nucleotides. The graphic below displays all the signals in a condensed fixed version, while the graphic above zooms in the region delimited by the selection box. The selection box is represented in the graphic below by a blue rectangle surrounded by a dotted line. To zoom other regions, drag the selection box’s middle or edges in the graphic below. As shown in this visualization, having a negative control allowed us to confidently discriminate between significant and non-significant signals, regardless of their Z-score or size in nucleotides. We recommend visualization using Mozilla Firefox. (ZIP) [file pone.0274397.s006.zip › plot_data.py]

#!/usr/bin/env python
# coding: utf-8

import numpy as np
import pandas as pd
from bokeh.io import show
from bokeh.layouts import column
from bokeh.models import ColumnDataSource, RangeTool
from bokeh.plotting import figure
from bokeh.sampledata.stocks import AAPL
from bokeh.models import NumeralTickFormatter
# bokeh.sampledata.download() 


data = pd.read_csv('WTstress.csv', sep='\t')
secciones_df = pd.read_excel('filtro.xlsx')
secciones= np.array(secciones_df["Nucleotide"])
secciones_count= np.array(secciones_df["Reads"])


datos_resaltados=[]
prev=-1
index1=0
section={"x":[],"y":[]}
for n in range(len(secciones)):
    if(len(section["x"])==0):
        section={"x":[secciones[n]],"y":[secciones_count[n]]}
    elif(secciones[n]!=(section["x"][-1]+1)):
        datos_resaltados.append(section)
        section={"x":[secciones[n]],"y":[secciones_count[n]]}
    else:
        section["x"].append(secciones[n])
        section["y"].append(secciones_count[n])
    
#pd.DataFrame(datos_resaltados[1])  


sources=[]
for section in datos_resaltados:
    df=pd.DataFrame(section)
    sources.append(ColumnDataSource(data=df))

source=ColumnDataSource(data=data)


p = figure(plot_height=300, plot_width=800, tools="xpan", toolbar_location=None,
           x_axis_location="above",
           background_fill_color="#efefef", x_range=(data["N"][0], data["N"][100000]))

p.line('N', 'count', source=source)
for sourceN in sources:
    p.line('x', 'y', source=sourceN, color="orange",line_width=3)


p.yaxis.axis_label = 'Count'

select = figure(title="Drag the middle and edges of the selection box to change the range above",
                plot_height=130, plot_width=800, y_range=p.y_range,
                 y_axis_type=None,
                tools="", toolbar_location=None, background_fill_color="#efefef")

range_tool = RangeTool(x_range=p.x_range)
range_tool.overlay.fill_color = "navy"
range_tool.overlay.fill_alpha = 0.2


select.line('N', 'count', source=source)
for sourceN in sources:
    select.line('x', 'y', source=sourceN, color="orange")
    
# select.circle('Nucleotide', 'Reads',color="orange", source=source2)

select.ygrid.grid_line_color = None
select.add_tools(range_tool)
select.toolbar.active_multi = range_tool
select.xaxis.formatter.use_scientific=False
p.xaxis.formatter.use_scientific=False

show(column(p, select))
