# Supplementary material for: The regulon of Brucella abortus two-component system BvrR/BvrS reveals the coordination of metabolic pathways required for intracellular life
Source: PLoS One. 2022 Sep 21;17(9):e0274397. doi: 10.1371/journal.pone.0274397 (PMC9491525; doi:10.1371/journal.pone.0274397)
Supplement: S1 File — The X-axis displays the number of reads per nucleotide, and the Y-axis shows the coordinates of the Brucella abortus 2308 W genome (3.26 Mb). Significant signals are colored in yellow and non-significant signals in blue. Significant signals have reads per nucleotide above the threshold (Z≥3), are absent in the BvrR-deficient strain (negative control), and have a minimum length of seven consecutive nucleotides. The graphic below displays all the signals in a condensed fixed version, while the graphic above zooms in the region delimited by the selection box. The selection box is represented in the graphic below by a blue rectangle surrounded by a dotted line. To zoom other regions, drag the selection box’s middle or edges in the graphic below. As shown in this visualization, having a negative control allowed us to confidently discriminate between significant and non-significant signals, regardless of their Z-score or size in nucleotides. We recommend visualization using Mozilla Firefox. (ZIP) [file pone.0274397.s006.zip › WTstress.csv]

N	count
0	1
1	1
2	1
3	1
4	1
5	2
6	2
7	2
8	2
9	2
10	2
11	2
12	2
13	2
14	2
15	2
16	2
17	2
18	2
19	2
20	2
21	2
22	2
23	2
24	2
25	2
26	2
27	2
28	2
29	2
30	2
31	2
32	2
33	2
34	2
35	2
36	2
37	2
38	2
39	2
40	2
41	3
42	3
43	3
44	3
45	3
46	3
47	3
48	3
49	3
50	3
51	3
52	3
53	3
54	4
55	4
56	4
57	4
58	4
59	4
60	4
61	4
62	4
63	4
64	4
65	4
66	4
67	4
68	4
69	4
70	4
71	4
72	4
73	4
74	4
75	4
76	4
77	4
78	4
79	4
80	4
81	4
82	4
83	4
84	4
85	4
86	4
87	4
88	4
89	4
90	4
91	4
92	4
93	4
94	4
95	4
96	4
97	4
98	4
99	4
100	4
101	4
102	4
103	4
104	4
105	4
106	4
107	4
108	4
109	4
110	4
111	4
112	4
113	3
114	3
115	3
116	3
117	3
118	3
119	3
120	3
121	3
122	3
123	3
124	3
125	3
126	3
127	3
128	3
129	3
130	3
131	2
132	2
133	2
134	2
135	2
136	2
137	2
138	2
139	2
140	2
141	2
142	3
143	3
144	3
145	3
146	3
147	3
148	3
149	3
150	3
151	3
152	3
153	3
154	3
155	3
156	3
157	3
158	3
159	3
160	3
161	3
162	3
163	3
164	3
165	3
166	3
167	2
168	2
169	2
170	2
171	2
172	2
173	2
174	2
175	2
176	3
177	3
178	3
179	3
180	2
181	2
182	2
183	2
184	2
185	2
186	2
187	2
188	2
189	2
190	2
191	2
192	2
193	2
194	2
195	2
196	2
197	2
198	2
199	2
200	2
201	2
202	2
203	2
204	2
205	2
206	3
207	3
208	3
209	3
210	3
211	3
212	3
213	3
214	3
215	3
216	3
217	3
218	3
219	3
220	3
221	3
222	3
223	3
224	3
225	3
226	3
227	3
228	3
229	3
230	3
231	3
232	3
233	3
234	3
235	3
236	3
237	3
238	3
239	3
240	3
241	3
242	3
243	3
244	3
245	3
246	3
247	3
248	3
249	3
250	3
251	3
252	3
253	3
254	3
255	3
256	4
257	4
258	4
259	4
260	4
261	4
262	4
263	4
264	4
265	4
266	4
267	4
268	3
269	3
270	3
271	3
272	3
273	3
274	4
275	4
276	4
277	4
278	4
279	4
280	4
281	4
282	4
283	4
284	4
285	4
286	4
287	4
288	4
289	4
290	4
291	4
292	4
293	4
294	4
295	4
296	4
297	4
298	4
299	4
300	4
301	4
302	3
303	3
304	3
305	3
306	3
307	3
308	3
309	3
310	3
311	3
312	3
313	3
314	3
315	3
316	3
317	3
318	3
319	3
320	3
321	3
322	3
323	3
324	3
325	3
326	3
327	3
328	3
329	3
330	3
331	3
332	2
333	2
334	2
335	2
336	2
337	2
338	2
339	2
340	2
341	2
342	2
343	2
344	2
345	2
346	2
347	2
348	2
349	2
350	2
351	2
352	2
353	2
354	2
355	2
356	2
357	2
358	2
359	2
360	2
361	2
362	3
363	3
364	3
365	3
366	3
367	3
368	3
369	3
370	3
371	3
372	3
373	3
374	3
375	3
376	3
377	3
378	3
379	3
380	3
381	3
382	3
383	3
384	3
385	3
386	3
387	3
388	3
389	3
390	3
391	3
392	4
393	4
394	4
395	4
396	5
397	5
398	5
399	5
400	4
401	4
402	4
403	4
404	4
405	4
406	4
407	4
408	4
409	4
410	4
411	4
412	4
413	4
414	4
415	4
416	4
417	4
418	4
419	4
420	4
421	4
422	4
423	4
424	4
425	4
426	4
427	4
428	4
429	4
430	4
431	4
432	4
433	4
434	4
435	4
436	4
437	4
438	4
439	4
440	4
441	4
442	4
443	4
444	4
445	4
446	4
447	4
448	4
449	4
450	4
451	4
452	4
453	4
454	4
455	4
456	4
457	4
458	4
459	4
460	4
461	4
462	4
463	4
464	4
465	4
466	4
467	4
468	4
469	4
470	4
471	4
472	4
473	4
474	4
475	4
476	4
477	4
478	6
479	6
480	7
481	7
482	7
483	7
484	7
485	7
486	8
487	8
488	7
489	8
490	8
491	8
492	8
493	8
494	8
495	8
496	8
497	8
498	8
499	8
500	8
501	8
502	8
503	9
504	9
505	9
506	9
507	9
508	8
509	8
510	8
511	8
512	8
513	9
514	9
515	11
516	11
517	11
518	10
519	10
520	10
521	10
522	9
523	9
524	9
525	9
526	9
527	9
528	9
529	9
530	9
531	9
532	9
533	9
534	9
535	9
536	9
537	9
538	9
539	10
540	10
541	10
542	10
543	10
544	10
545	10
546	10
547	10
548	10
549	10
550	11
551	11
552	11
553	11
554	11
555	12
556	12
557	12
558	12
559	12
560	12
561	12
562	12
563	12
564	12
565	12
566	12
567	12
568	12
569	12
570	13
571	13
572	13
573	13
574	13
575	13
576	13
577	13
578	13
579	13
580	13
581	13
582	13
583	14
584	14
585	14
586	14
587	14
588	14
589	14
590	14
591	14
592	14
593	14
594	14
595	14
596	15
597	15
598	15
599	15
600	15
601	15
602	15
603	16
604	14
605	14
606	13
607	14
608	14
609	14
610	14
611	14
612	13
613	13
614	13
615	12
616	12
617	12
618	12
619	12
620	13
621	13
622	13
623	14
624	14
625	14
626	15
627	15
628	15
629	14
630	14
631	14
632	15
633	15
634	15
635	15
636	15
637	15
638	15
639	14
640	14
641	12
642	12
643	12
644	12
645	12
646	12
647	12
648	13
649	13
650	13
651	13
652	13
653	14
654	14
655	14
656	14
657	14
658	14
659	14
660	14
661	14
662	14
663	14
664	14
665	13
666	13
667	13
668	13
669	14
670	14
671	14
672	14
673	14
674	14
675	14
676	13
677	13
678	13
679	13
680	13
681	12
682	12
683	12
684	12
685	12
686	12
687	12
688	12
689	12
690	12
691	12
692	12
693	12
694	13
695	13
696	12
697	12
698	13
699	13
700	13
701	13
702	13
703	13
704	13
705	13
706	14
707	14
708	14
709	14
710	14
711	14
712	14
713	14
714	14
715	15
716	15
717	15
718	15
719	15
720	15
721	15
722	14
723	14
724	14
725	14
726	15
727	15
728	15
729	14
730	14
731	14
732	14
733	13
734	13
735	14
736	14
737	14
738	14
739	15
740	15
741	15
742	15
743	15
744	17
745	17
746	16
747	16
748	16
749	15
750	15
751	15
752	14
753	15
754	16
755	16
756	16
757	16
758	15
759	15
760	15
761	15
762	16
763	16
764	16
765	16
766	16
767	16
768	16
769	16
770	16
771	16
772	16
773	16
774	15
775	15
776	15
777	15
778	15
779	14
780	14
781	14
782	14
783	14
784	14
785	14
786	14
787	14
788	14
789	14
790	14
791	14
792	14
793	14
794	14
795	14
796	14
797	14
798	14
799	14
800	14
801	14
802	14
803	14
804	14
805	14
806	15
807	15
808	15
809	15
810	15
811	15
812	15
813	15
814	15
815	15
816	15
817	15
818	15
819	15
820	14
821	15
822	15
823	15
824	14
825	14
826	14
827	14
828	14
829	14
830	15
831	15
832	14
833	14
834	14
835	13
836	13
837	13
838	13
839	13
840	13
841	12
842	12
843	12
844	12
845	13
846	13
847	15
848	15
849	15
850	15
851	15
852	14
853	14
854	14
855	14
856	14
857	14
858	14
859	14
860	14
861	13
862	13
863	13
864	13
865	13
866	13
867	13
868	16
869	16
870	14
871	14
872	14
873	14
874	14
875	14
876	14
877	15
878	16
879	15
880	14
881	14
882	14
883	14
884	14
885	14
886	14
887	14
888	13
889	13
890	13
891	13
892	13
893	14
894	15
895	15
896	16
897	16
898	17
899	17
900	17
901	17
902	17
903	18
904	19
905	19
906	19
907	20
908	20
909	20
910	20
911	20
912	21
913	21
914	21
915	21
916	21
917	21
918	21
919	21
920	21
921	20
922	20
923	20
924	20
925	20
926	20
927	20
928	20
929	20
930	20
931	20
932	19
933	21
934	21
935	21
936	21
937	21
938	21
939	21
940	21
941	21
942	22
943	22
944	22
945	22
946	22
947	21
948	21
949	21
950	21
951	21
952	22
953	22
954	22
955	22
956	21
957	21
958	22
959	22
960	22
961	22
962	22
963	24
964	24
965	25
966	25
967	25
968	25
969	25
970	25
971	26
972	26
973	24
974	24
975	24
976	24
977	25
978	25
979	25
980	25
981	25
982	25
983	25
984	25
985	25
986	25
987	25
988	25
989	25
990	24
991	24
992	24
993	24
994	21
995	21
996	21
997	22
998	22
999	24
1000	23
1001	23
1002	23
1003	22
1004	22
1005	22
1006	22
1007	22
1008	22
1009	22
1010	22
1011	22
1012	22
1013	22
1014	22
1015	22
1016	22
1017	22
1018	22
1019	21
1020	20
1021	20
1022	19
1023	20
1024	19
1025	19
1026	19
1027	19
1028	19
1029	18
1030	17
1031	17
1032	17
1033	16
1034	16
1035	16
1036	16
1037	16
1038	15
1039	15
1040	15
1041	15
1042	15
1043	15
1044	15
1045	15
1046	15
1047	15
1048	16
1049	16
1050	16
1051	16
1052	16
1053	16
1054	16
1055	16
1056	16
1057	16
1058	16
1059	14
1060	14
1061	14
1062	15
1063	15
1064	15
1065	15
1066	15
1067	15
1068	14
1069	14
1070	14
1071	14
1072	14
1073	14
1074	15
1075	15
1076	15
1077	15
1078	14
1079	14
1080	14
1081	14
1082	14
1083	14
1084	13
1085	13
1086	13
1087	13
1088	13
1089	11
1090	12
1091	11
1092	11
1093	10
1094	10
1095	10
1096	10
1097	9
1098	9
1099	9
1100	9
1101	9
1102	9
1103	8
1104	8
1105	8
1106	8
1107	8
1108	8
1109	8
1110	8
1111	8
1112	8
1113	8
1114	8
1115	8
1116	8
1117	8
1118	8
1119	8
1120	8
1121	8
1122	8
1123	7
1124	7
1125	5
1126	5
1127	6
1128	6
1129	6
1130	7
1131	7
1132	7
1133	8
1134	8
1135	8
1136	9
1137	10
1138	10
1139	13
1140	13
1141	14
1142	14
1143	14
1144	14
1145	14
1146	14
1147	15
1148	15
1149	14
1150	14
1151	14
1152	14
1153	14
1154	14
1155	14
1156	14
1157	14
1158	14
1159	14
1160	14
1161	14
1162	16
1163	16
1164	16
1165	16
1166	17
1167	17
1168	17
1169	17
1170	17
1171	18
1172	18
1173	18
1174	17
1175	17
1176	17
1177	17
1178	17
1179	17
1180	17
1181	17
1182	17
1183	17
1184	17
1185	17
1186	17
1187	17
1188	16
1189	16
1190	16
1191	17
1192	17
1193	18
1194	18
1195	18
1196	18
1197	18
1198	18
1199	18
1200	17
1201	17
1202	17
1203	17
1204	17
1205	17
1206	17
1207	17
1208	17
1209	17
1210	18
1211	18
1212	18
1213	18
1214	18
1215	18
1216	17
1217	17
1218	17
1219	17
1220	17
1221	17
1222	17
1223	18
1224	19
1225	19
1226	19
1227	19
1228	19
1229	19
1230	19
1231	19
1232	19
1233	19
1234	19
1235	19
1236	19
1237	19
1238	19
1239	19
1240	19
1241	19
1242	19
1243	19
1244	19
1245	19
1246	19
1247	19
1248	19
1249	19
1250	19
1251	19
1252	19
1253	18
1254	18
1255	20
1256	19
1257	19
1258	19
1259	18
1260	18
1261	18
1262	17
1263	16
1264	16
1265	14
1266	14
1267	13
1268	14
1269	14
1270	14
1271	14
1272	14
1273	13
1274	13
1275	13
1276	13
1277	13
1278	13
1279	13
1280	13
1281	14
1282	14
1283	15
1284	15
1285	15
1286	15
1287	15
1288	13
1289	13
1290	13
1291	13
1292	12
1293	12
1294	13
1295	13
1296	13
1297	12
1298	12
1299	12
1300	12
1301	12
1302	12
1303	12
1304	12
1305	12
1306	12
1307	12
1308	12
1309	12
1310	12
1311	12
1312	12
1313	12
1314	12
1315	12
1316	12
1317	12
1318	12
1319	11
1320	11
1321	12
1322	12
1323	13
1324	13
1325	13
1326	13
1327	13
1328	13
1329	12
1330	13
1331	13
1332	13
1333	13
1334	13
1335	13
1336	15
1337	15
1338	15
1339	14
1340	14
1341	14
1342	14
1343	15
1344	15
1345	15
1346	15
1347	16
1348	16
1349	15
1350	15
1351	15
1352	16
1353	16
1354	16
1355	16
1356	16
1357	16
1358	16
1359	16
1360	16
1361	16
1362	16
1363	16
1364	16
1365	16
1366	16
1367	16
1368	16
1369	16
1370	16
1371	17
1372	17
1373	18
1374	18
1375	18
1376	19
1377	19
1378	19
1379	19
1380	19
1381	17
1382	17
1383	17
1384	17
1385	18
1386	18
1387	18
1388	19
1389	19
1390	19
1391	18
1392	18
1393	18
1394	18
1395	18
1396	18
1397	18
1398	18
1399	18
1400	18
1401	18
1402	18
1403	19
1404	20
1405	20
1406	20
1407	19
1408	19
1409	19
1410	19
1411	20
1412	20
1413	20
1414	20
1415	20
1416	22
1417	22
1418	22
1419	22
1420	23
1421	23
1422	23
1423	23
1424	23
1425	23
1426	23
1427	23
1428	23
1429	23
1430	23
1431	23
1432	23
1433	24
1434	24
1435	24
1436	25
1437	25
1438	26
1439	26
1440	26
1441	26
1442	26
1443	25
1444	27
1445	28
1446	28
1447	28
1448	28
1449	27
1450	27
1451	28
1452	28
1453	28
1454	28
1455	28
1456	27
1457	27
1458	27
1459	27
1460	27
1461	27
1462	26
1463	26
1464	26
1465	26
1466	27
1467	27
1468	27
1469	26
1470	26
1471	26
1472	26
1473	25
1474	25
1475	25
1476	25
1477	26
1478	25
1479	25
1480	25
1481	25
1482	25
1483	26
1484	26
1485	27
1486	27
1487	27
1488	27
1489	27
1490	27
1491	27
1492	27
1493	27
1494	27
1495	27
1496	27
1497	26
1498	26
1499	24
1500	24
1501	24
1502	23
1503	23
1504	24
1505	24
1506	24
1507	25
1508	25
1509	25
1510	25
1511	24
1512	24
1513	24
1514	23
1515	23
1516	23
1517	23
1518	23
1519	23
1520	23
1521	23
1522	24
1523	24
1524	24
1525	24
1526	24
1527	24
1528	24
1529	23
1530	22
1531	22
1532	22
1533	22
1534	22
1535	21
1536	21
1537	20
1538	20
1539	20
1540	20
1541	20
1542	18
1543	18
1544	19
1545	19
1546	17
1547	17
1548	17
1549	17
1550	17
1551	18
1552	18
1553	18
1554	18
1555	18
1556	18
1557	19
1558	19
1559	18
1560	18
1561	18
1562	17
1563	17
1564	16
1565	16
1566	16
1567	16
1568	16
1569	16
1570	14
1571	13
1572	13
1573	12
1574	12
1575	12
1576	12
1577	10
1578	10
1579	11
1580	11
1581	11
1582	11
1583	11
1584	11
1585	11
1586	11
1587	11
1588	11
1589	11
1590	11
1591	11
1592	10
1593	10
1594	10
1595	10
1596	10
1597	11
1598	11
1599	11
1600	11
1601	10
1602	11
1603	11
1604	12
1605	12
1606	12
1607	15
1608	16
1609	15
1610	15
1611	14
1612	14
1613	14
1614	14
1615	14
1616	15
1617	16
1618	17
1619	17
1620	17
1621	17
1622	17
1623	17
1624	17
1625	17
1626	17
1627	17
1628	17
1629	17
1630	16
1631	16
1632	16
1633	15
1634	15
1635	15
1636	15
1637	15
1638	15
1639	15
1640	15
1641	15
1642	15
1643	15
1644	16
1645	16
1646	16
1647	16
1648	15
1649	15
1650	15
1651	15
1652	15
1653	15
1654	15
1655	15
1656	15
1657	15
1658	15
1659	15
1660	15
1661	15
1662	16
1663	16
1664	16
1665	16
1666	17
1667	17
1668	17
1669	17
1670	16
1671	16
1672	16
1673	16
1674	16
1675	16
1676	16
1677	15
1678	15
1679	16
1680	16
1681	17
1682	17
1683	16
1684	16
1685	16
1686	16
1687	16
1688	17
1689	17
1690	18
1691	20
1692	20
1693	21
1694	21
1695	21
1696	21
1697	21
1698	22
1699	22
1700	22
1701	22
1702	22
1703	22
1704	23
1705	23
1706	23
1707	23
1708	23
1709	23
1710	23
1711	24
1712	24
1713	24
1714	24
1715	24
1716	24
1717	24
1718	24
1719	24
1720	24
1721	24
1722	24
1723	23
1724	23
1725	23
1726	23
1727	23
1728	22
1729	22
1730	21
1731	21
1732	22
1733	19
1734	18
1735	18
1736	18
1737	18
1738	18
1739	18
1740	18
1741	18
1742	17
1743	16
1744	15
1745	16
1746	16
1747	16
1748	16
1749	16
1750	16
1751	16
1752	16
1753	16
1754	16
1755	16
1756	16
1757	16
1758	16
1759	16
1760	16
1761	16
1762	16
1763	17
1764	17
1765	17
1766	17
1767	18
1768	18
1769	18
1770	17
1771	17
1772	17
1773	17
1774	17
1775	17
1776	17
1777	17
1778	17
1779	17
1780	17
1781	17
1782	17
1783	18
1784	18
1785	18
1786	18
1787	19
1788	18
1789	18
1790	18
1791	18
1792	17
1793	17
1794	17
1795	17
1796	17
1797	17
1798	17
1799	17
1800	17
1801	18
1802	18
1803	18
1804	18
1805	17
1806	17
1807	16
1808	16
1809	16
1810	16
1811	16
1812	16
1813	16
1814	15
1815	15
1816	14
1817	12
1818	12
1819	10
1820	10
1821	10
1822	10
1823	10
1824	11
1825	11
1826	12
1827	12
1828	12
1829	12
1830	12
1831	11
1832	11
1833	11
1834	11
1835	11
1836	11
1837	10
1838	10
1839	11
1840	11
1841	11
1842	11
1843	11
1844	11
1845	11
1846	11
1847	12
1848	13
1849	14
1850	14
1851	14
1852	14
1853	14
1854	14
1855	14
1856	14
1857	14
1858	13
1859	13
1860	13
1861	13
1862	13
1863	13
1864	13
1865	13
1866	13
1867	13
1868	13
1869	13
1870	13
1871	12
1872	12
1873	12
1874	12
1875	12
1876	12
1877	12
1878	12
1879	14
1880	14
1881	15
1882	15
1883	15
1884	15
1885	15
1886	15
1887	15
1888	15
1889	14
1890	14
1891	14
1892	14
1893	13
1894	13
1895	13
1896	13
1897	13
1898	13
1899	13
1900	13
1901	13
1902	13
1903	13
1904	13
1905	13
1906	13
1907	13
1908	13
1909	12
1910	12
1911	12
1912	12
1913	11
1914	11
1915	11
1916	11
1917	11
1918	11
1919	11
1920	11
1921	11
1922	11
1923	11
1924	11
1925	11
1926	11
1927	10
1928	10
1929	10
1930	10
1931	11
1932	11
1933	11
1934	11
1935	11
1936	11
1937	11
1938	11
1939	11
1940	11
1941	11
1942	11
1943	11
1944	11
1945	11
1946	12
1947	13
1948	13
1949	13
1950	12
1951	12
1952	11
1953	11
1954	11
1955	11
1956	10
1957	10
1958	10
1959	10
1960	10
1961	10
1962	10
1963	10
1964	10
1965	9
1966	9
1967	9
1968	9
1969	9
1970	9
1971	9
1972	9
1973	8
1974	7
1975	6
1976	6
1977	6
1978	8
1979	8
1980	8
1981	8
1982	8
1983	8
1984	8
1985	8
1986	8
1987	8
1988	8
1989	8
1990	8
1991	8
1992	8
1993	8
1994	8
1995	8
1996	8
1997	8
1998	8
[truncated: 998,000+ more rows]
